# Supplementary material for: Mitochondria remodeling during endometrial stromal cell decidualization
Source: Life Sci Alliance. 2024 Oct 4;7(12):e202402627. doi: 10.26508/lsa.202402627 (PMC11452479; doi:10.26508/lsa.202402627)
Supplement: Supplementary file 1 [file LSA-2024-02627_TableS1.xlsx]

## Sheet: Sheet1
Table S1. Differential expression analysis of mitochondrial genes (MitoCarta 3.0) for all the experimental time points.
Colonna1	baseMean	log2FoldChange	lfcSE	stat	pvalue	padj	SYMBOL	timepoint
ENSG00000069535	37.4751	9.08703	1.45513	6.24484	4.24221e-10	3.26648e-09	MAOB	144
ENSG00000189221	124.084	7.0247	0.515197	13.635	2.47999e-42	9.7731e-41	MAOA	144
ENSG00000144908	110.257	6.08123	0.386497	15.7342	8.81249e-56	5.76912e-54	ALDH1L1	144
ENSG00000182902	11.5215	5.87427	1.50315	3.90798	9.30704e-05	0.000354658	SLC25A18	72
ENSG00000069535	37.4751	5.7642	1.468	3.92657	8.61672e-05	0.000331027	MAOB	72
ENSG00000189221	124.084	5.52591	0.518688	10.6536	1.67689e-26	3.63454e-25	MAOA	72
ENSG00000186642	3.97987	5.43067	1.71795	3.16113	0.00157161	0.00504746	PDE2A	144
ENSG00000160471	5.46365	5.01543	1.60899	3.11713	0.00182624	0.00536466	COX6B2	72
ENSG00000182902	11.5215	4.91292	1.51444	3.24406	0.00117838	0.00388811	SLC25A18	144
ENSG00000182902	11.5215	4.83803	1.51691	3.18939	0.00142573	0.0045193	SLC25A18	48
ENSG00000069535	37.4751	4.66686	1.48449	3.14376	0.00166795	0.00520109	MAOB	48
ENSG00000189221	124.084	4.57691	0.523721	8.73921	2.34748e-18	3.8231e-17	MAOA	48
ENSG00000144908	110.257	4.45483	0.391563	11.3771	5.44049e-30	1.4447e-28	ALDH1L1	72
ENSG00000147465	46.4438	4.38901	0.586725	7.48052	7.40303e-14	8.61184e-13	STAR	48
ENSG00000147465	46.4438	3.98391	0.589889	6.75366	1.44162e-11	1.22016e-10	STAR	72
ENSG00000173599	572.097	3.8467	0.221489	17.3675	1.45451e-67	1.50509e-65	PC	72
ENSG00000189221	124.084	3.81762	0.530291	7.1991	6.06114e-13	9.56391e-12	MAOA	36
ENSG00000173599	572.097	3.81102	0.221581	17.1992	2.69103e-66	3.61472e-64	PC	48
ENSG00000004799	45.9945	3.79131	0.494058	7.67381	1.66962e-14	1.79725e-13	PDK4	144
ENSG00000147465	46.4438	3.65689	0.593054	6.16621	6.99466e-10	1.08223e-08	STAR	24
ENSG00000147465	46.4438	3.55147	0.594275	5.97614	2.28484e-09	2.40435e-08	STAR	36
ENSG00000147465	46.4438	3.53358	0.592952	5.95929	2.53332e-09	3.93278e-08	STAR	18
ENSG00000004799	45.9945	3.48833	0.497426	7.01275	2.33672e-12	2.11863e-11	PDK4	72
ENSG00000004799	45.9945	3.46315	0.497452	6.96177	3.36015e-12	4.84537e-11	PDK4	36
ENSG00000147465	46.4438	3.35068	0.596565	5.61662	1.94733e-08	1.25687e-07	STAR	144
ENSG00000189221	124.084	3.31738	0.537128	6.17614	6.56872e-10	1.02102e-08	MAOA	24
ENSG00000173599	572.097	3.28068	0.222607	14.7375	3.69993e-49	6.06025e-47	PC	36
ENSG00000173599	572.097	3.11746	0.223044	13.9769	2.15721e-44	4.41778e-42	PC	24
ENSG00000004799	45.9945	3.08288	0.502157	6.13928	8.28977e-10	1.27193e-08	PDK4	24
ENSG00000111275	142.671	3.05288	0.228548	13.3577	1.06793e-40	3.99268e-39	ALDH2	144
ENSG00000173599	572.097	3.04256	0.223179	13.6328	2.55457e-42	1.00423e-40	PC	144
ENSG00000173599	572.097	2.9494	0.223138	13.2178	6.92495e-40	1.24839e-37	PC	18
ENSG00000125454	136.511	2.86774	0.237025	12.0989	1.07065e-33	3.25848e-32	SLC25A19	72
ENSG00000153094	131.731	2.72393	0.294872	9.23765	2.5197e-20	4.07394e-19	BCL2L11	72
ENSG00000004799	45.9945	2.66492	0.509625	5.22917	1.70269e-07	1.04816e-06	PDK4	48
ENSG00000189221	124.084	2.58925	0.548973	4.71653	2.39904e-06	2.19301e-05	MAOA	18
ENSG00000241878	1254.84	2.57729	0.117035	22.0215	1.79393e-107	4.64078e-105	PISD	144
ENSG00000153094	131.731	2.41034	0.296599	8.12659	4.41543e-16	6.11392e-15	BCL2L11	48
ENSG00000125454	136.511	2.27419	0.240961	9.43802	3.79883e-21	7.42568e-20	SLC25A19	48
ENSG00000144908	110.257	2.22016	0.418279	5.30784	1.10933e-07	6.99329e-07	ALDH1L1	48
ENSG00000241878	1254.84	2.21881	0.11779	18.837	3.75563e-79	8.67993e-77	PISD	48
ENSG00000154930	116.242	2.20623	0.230907	9.55461	1.24055e-21	2.13031e-20	ACSS1	144
ENSG00000241878	1254.84	2.19434	0.117756	18.6346	1.68322e-77	6.50369e-75	PISD	36
ENSG00000008394	2953.87	2.15055	0.129625	16.5906	8.14816e-62	6.56726e-60	MGST1	144
ENSG00000241878	1254.84	2.02439	0.118176	17.1304	8.81108e-66	8.7777e-64	PISD	72
ENSG00000125454	136.511	2.01852	0.242544	8.32227	8.62927e-17	1.09238e-15	SLC25A19	144
ENSG00000241878	1254.84	2.01674	0.118148	17.0695	2.50163e-65	1.11777e-62	PISD	24
ENSG00000137875	13.7223	2.00735	0.634202	3.16516	0.00154997	0.00463893	BCL2L10	72
ENSG00000004799	45.9945	1.99201	0.520843	3.82459	0.000130988	0.000826742	PDK4	18
ENSG00000241878	1254.84	1.93328	0.118035	16.379	2.70326e-60	1.14666e-57	PISD	18
ENSG00000004799	45.9945	1.90975	0.524455	3.6414	0.000271161	0.00387875	PDK4	6
ENSG00000147576	74.3765	1.89657	0.307498	6.16776	6.92639e-10	5.0268e-09	ADHFE1	72
ENSG00000103024	338.968	1.89425	0.175959	10.7653	5.02028e-27	1.12145e-25	NME3	144
ENSG00000154079	134.171	1.83424	0.236953	7.74094	9.86863e-15	1.22605e-13	SDHAF4	48
ENSG00000111275	142.671	1.83236	0.235718	7.77352	7.63326e-15	8.72629e-14	ALDH2	72
ENSG00000154079	134.171	1.82526	0.236453	7.71935	1.16925e-14	1.2775e-13	SDHAF4	144
ENSG00000147576	74.3765	1.77721	0.308293	5.76466	8.18239e-09	5.50261e-08	ADHFE1	144
ENSG00000124370	152.983	1.77056	0.216914	8.16249	3.28174e-16	4.59269e-15	MCEE	48
ENSG00000081181	14.7773	1.74703	0.564019	3.09747	0.0019518	0.00613702	ARG2	144
ENSG00000124370	152.983	1.72934	0.216931	7.97182	1.56352e-15	4.76325e-14	MCEE	24
ENSG00000154079	134.171	1.72639	0.237565	7.26704	3.67458e-13	5.94123e-12	SDHAF4	36
ENSG00000154930	116.242	1.70443	0.235874	7.22603	4.97331e-13	5.39782e-12	ACSS1	48
ENSG00000103024	338.968	1.69352	0.1769	9.57331	1.03533e-21	1.803e-20	NME3	72
ENSG00000124370	152.983	1.69217	0.216132	7.82932	4.90508e-15	1.52131e-13	MCEE	18
ENSG00000153094	131.731	1.66245	0.301859	5.50737	3.6423e-08	3.22858e-07	BCL2L11	36
ENSG00000248098	28.8904	1.66123	0.446685	3.71901	0.000200003	0.0010628	BCKDHA	24
ENSG00000147576	74.3765	1.62662	0.310918	5.23168	1.67979e-07	1.03528e-06	ADHFE1	48
ENSG00000124370	152.983	1.61708	0.21814	7.41303	1.23444e-13	1.26351e-12	MCEE	72
ENSG00000172366	107.957	1.60877	0.264342	6.08595	1.15805e-09	8.53188e-09	MCRIP2	144
ENSG00000153094	131.731	1.60536	0.302172	5.31273	1.07993e-07	6.43664e-07	BCL2L11	144
ENSG00000144908	110.257	1.59974	0.43406	3.68553	0.000228224	0.00119672	ALDH1L1	24
ENSG00000125454	136.511	1.59777	0.24713	6.46529	1.01108e-10	1.26439e-09	SLC25A19	36
ENSG00000153094	131.731	1.59142	0.302565	5.25978	1.44231e-07	1.48892e-06	BCL2L11	24
ENSG00000154079	134.171	1.57608	0.239283	6.58667	4.49787e-11	3.62884e-10	SDHAF4	72
ENSG00000154930	116.242	1.55558	0.237298	6.55538	5.54995e-11	4.44411e-10	ACSS1	72
ENSG00000100116	210.957	1.53723	0.208863	7.36	1.83908e-13	3.09298e-12	GCAT	36
ENSG00000205138	82.7722	1.53567	0.279537	5.49362	3.93773e-08	2.63006e-07	SDHAF1	48
ENSG00000162600	80.9704	1.53543	0.270348	5.67945	1.35128e-08	9.55748e-08	OMA1	48
ENSG00000162600	80.9704	1.53375	0.268279	5.717	1.08421e-08	1.50786e-07	OMA1	18
ENSG00000169169	231.291	1.52191	0.175868	8.65371	4.98514e-18	7.90579e-17	CPT1C	48
ENSG00000173599	572.097	1.51464	0.230398	6.57399	4.89829e-11	2.65646e-09	PC	6
ENSG00000100116	210.957	1.50189	0.209383	7.17296	7.33918e-13	7.87859e-12	GCAT	48
ENSG00000144908	110.257	1.48361	0.438063	3.38676	0.000707241	0.0028649	ALDH1L1	36
ENSG00000205138	82.7722	1.48308	0.279367	5.30871	1.10406e-07	6.57071e-07	SDHAF1	144
ENSG00000169710	1921.1	1.48146	0.135993	10.8936	1.23602e-27	3.475e-26	FASN	48
ENSG00000105518	288.741	1.46973	0.177764	8.26785	1.36398e-16	1.7078e-15	TMEM205	144
ENSG00000100116	210.957	1.45524	0.208549	6.97792	2.99578e-12	6.91281e-11	GCAT	18
ENSG00000137463	98.0232	1.45169	0.260719	5.568	2.57674e-08	1.75917e-07	MGARP	48
ENSG00000162600	80.9704	1.44809	0.270619	5.35104	8.74478e-08	5.28476e-07	OMA1	144
ENSG00000125454	136.511	1.44069	0.249104	5.7835	7.31632e-09	9.70136e-08	SLC25A19	24
ENSG00000205138	82.7722	1.43891	0.280551	5.12888	2.91473e-07	1.60375e-06	SDHAF1	72
ENSG00000111275	142.671	1.43003	0.239774	5.96408	2.46021e-09	1.89812e-08	ALDH2	48
ENSG00000154079	134.171	1.42899	0.239226	5.97341	2.32342e-09	3.62253e-08	SDHAF4	18
ENSG00000137513	527.476	1.40926	0.12621	11.1659	5.98561e-29	1.77826e-27	NARS2	48
ENSG00000124370	152.983	1.40427	0.22006	6.38128	1.75616e-10	2.1273e-09	MCEE	36
ENSG00000112096	1009.37	1.4019	0.129007	10.8668	1.65849e-27	3.79464e-26	SOD2	144
ENSG00000232859	64.9906	1.39083	0.303351	4.58489	4.54229e-06	2.23409e-05	LYRM9	144
ENSG00000154079	134.171	1.38207	0.241204	5.72989	1.00494e-08	1.29753e-07	SDHAF4	24
ENSG00000100116	210.957	1.38175	0.210119	6.57601	4.83228e-11	3.88496e-10	GCAT	72
ENSG00000124370	152.983	1.38126	0.220037	6.27739	3.44308e-10	2.67816e-09	MCEE	144
ENSG00000137463	98.0232	1.37834	0.260802	5.28503	1.25683e-07	7.43299e-07	MGARP	144
ENSG00000147576	74.3765	1.37767	0.313814	4.39009	1.13302e-05	6.72184e-05	ADHFE1	36
ENSG00000154930	116.242	1.37328	0.239215	5.74075	9.42597e-09	9.10512e-08	ACSS1	36
ENSG00000008311	450.347	1.36197	0.152056	8.95701	3.3361e-19	5.74893e-18	AASS	48
ENSG00000100116	210.957	1.36084	0.209926	6.48249	9.02221e-11	7.35141e-10	GCAT	144
ENSG00000169710	1921.1	1.3565	0.13608	9.96843	2.0951e-23	3.94868e-22	FASN	72
ENSG00000137463	98.0232	1.35646	0.26131	5.19099	2.0918e-07	1.66164e-06	MGARP	36
ENSG00000100116	210.957	1.34567	0.210238	6.40072	1.54647e-10	2.63615e-09	GCAT	24
ENSG00000205138	82.7722	1.33539	0.281655	4.74123	2.12426e-06	1.42585e-05	SDHAF1	36
ENSG00000008394	2953.87	1.32815	0.130171	10.2031	1.91993e-24	3.83484e-23	MGST1	72
ENSG00000008311	450.347	1.32705	0.152031	8.72878	2.57436e-18	6.74662e-17	AASS	36
ENSG00000169169	231.291	1.32213	0.177038	7.46803	8.1407e-14	8.462e-13	CPT1C	72
ENSG00000145439	207.002	1.31795	0.187062	7.04553	1.84757e-12	1.92677e-11	CBR4	48
ENSG00000104687	595.677	1.3083	0.120704	10.8389	2.2514e-27	5.13658e-26	GSR	144
ENSG00000172366	107.957	1.2929	0.267637	4.8308	1.35988e-06	6.8524e-06	MCRIP2	72
ENSG00000164898	30.8585	1.2861	0.412581	3.1172	0.00182581	0.00661372	FMC1	36
ENSG00000137463	98.0232	1.27755	0.262479	4.86724	1.13166e-06	5.76478e-06	MGARP	72
ENSG00000154930	116.242	1.27303	0.240536	5.29247	1.20673e-07	1.26642e-06	ACSS1	24
ENSG00000169169	231.291	1.25294	0.17736	7.06438	1.6133e-12	2.407e-11	CPT1C	36
ENSG00000164983	655.418	1.25086	0.171365	7.29936	2.8913e-13	3.21129e-12	TMEM65	48
ENSG00000205138	82.7722	1.24467	0.282983	4.39839	1.09058e-05	7.87495e-05	SDHAF1	24
ENSG00000205138	82.7722	1.23848	0.281198	4.40428	1.06134e-05	8.58958e-05	SDHAF1	18
ENSG00000175198	179.888	1.23001	0.191644	6.41821	1.37882e-10	1.69197e-09	PCCA	36
ENSG00000114023	140.146	1.22829	0.211667	5.80293	6.51655e-09	4.42689e-08	FAM162A	144
ENSG00000103024	338.968	1.22243	0.17929	6.81821	9.21824e-12	9.05462e-11	NME3	48
ENSG00000104765	2009.63	1.21899	0.12048	10.1177	4.61122e-24	1.07363e-22	BNIP3L	48
ENSG00000153094	131.731	1.21706	0.30513	3.98866	6.64482e-05	0.000450548	BCL2L11	18
ENSG00000076555	99.8418	1.21552	0.236784	5.13346	2.84461e-07	1.5684e-06	ACACB	72
ENSG00000232859	64.9906	1.19944	0.306829	3.90916	9.26186e-05	0.00037525	LYRM9	48
ENSG00000147576	74.3765	1.19319	0.316753	3.76695	0.000165255	0.000897161	ADHFE1	24
ENSG00000132541	170.556	1.19224	0.189437	6.29362	3.10144e-10	5.47478e-09	RIDA	18
ENSG00000111666	390.095	1.19202	0.139011	8.575	9.9085e-18	1.32656e-16	CHPT1	144
ENSG00000178449	160.815	1.18745	0.193305	6.1429	8.10298e-10	6.07023e-09	COX14	144
ENSG00000104823	348.762	1.1826	0.189531	6.23964	4.38571e-10	3.65654e-09	ECH1	48
ENSG00000026652	252.434	1.18206	0.158404	7.46231	8.50191e-14	8.82602e-13	AGPAT4	72
ENSG00000156398	31.1779	1.18036	0.377605	3.12591	0.00177258	0.00788772	SFXN2	18
ENSG00000232859	64.9906	1.174	0.306931	3.82497	0.000130789	0.000485809	LYRM9	72
ENSG00000162600	80.9704	1.17367	0.274935	4.26891	1.96433e-05	0.000111448	OMA1	36
ENSG00000008394	2953.87	1.16548	0.130293	8.94511	3.71563e-19	1.04266e-17	MGST1	36
ENSG00000137513	527.476	1.1632	0.127046	9.15572	5.39955e-20	1.62731e-18	NARS2	36
ENSG00000163050	49.2733	1.15322	0.326067	3.53676	0.000405072	0.00147156	COQ8A	144
ENSG00000104765	2009.63	1.1517	0.120536	9.55483	1.23785e-21	2.14637e-20	BNIP3L	72
ENSG00000205309	36.1056	1.14917	0.382648	3.00321	0.00267149	0.00755965	NT5M	72
ENSG00000127838	501.612	1.14692	0.145078	7.90554	2.66773e-15	3.05191e-14	PNKD	144
ENSG00000145439	207.002	1.14053	0.188243	6.0588	1.37139e-09	9.70688e-09	CBR4	72
ENSG00000125454	136.511	1.13988	0.25146	4.53306	5.81348e-06	4.93479e-05	SLC25A19	18
ENSG00000137513	527.476	1.13621	0.127267	8.92773	4.34841e-19	6.49387e-18	NARS2	72
ENSG00000162600	80.9704	1.13596	0.275553	4.12247	3.74835e-05	0.000239469	OMA1	24
ENSG00000008394	2953.87	1.12139	0.130373	8.60141	7.87441e-18	1.23016e-16	MGST1	48
ENSG00000154930	116.242	1.12013	0.240836	4.65101	3.30315e-06	2.92797e-05	ACSS1	18
ENSG00000102743	178.358	1.11862	0.192152	5.82151	5.83182e-09	2.36274e-07	SLC25A15	6
ENSG00000169169	231.291	1.11465	0.178193	6.25528	3.96802e-10	3.06418e-09	CPT1C	144
ENSG00000132541	170.556	1.1142	0.191053	5.83189	5.48042e-09	3.74543e-08	RIDA	144
ENSG00000125648	150.538	1.10967	0.188748	5.87912	4.12466e-09	3.09714e-08	SLC25A23	48
ENSG00000174928	61.6728	1.10931	0.284982	3.89254	9.91995e-05	0.000401276	C3orf33	144
ENSG00000103024	338.968	1.10795	0.17972	6.16485	7.05503e-10	7.92784e-09	NME3	36
ENSG00000172366	107.957	1.10386	0.269455	4.09666	4.1916e-05	0.000264012	MCRIP2	24
ENSG00000104823	348.762	1.09863	0.189835	5.78729	7.15303e-09	4.71547e-08	ECH1	72
ENSG00000067064	846.248	1.09723	0.119194	9.20538	3.40467e-20	6.27289e-19	IDI1	48
ENSG00000132541	170.556	1.09402	0.191884	5.70148	1.18773e-08	8.45396e-08	RIDA	48
ENSG00000135070	313.212	1.0912	0.152756	7.14341	9.10442e-13	8.60493e-12	ISCA1	144
ENSG00000141756	10412.5	1.08577	0.092849	11.6939	1.3698e-31	3.88854e-30	FKBP10	72
ENSG00000104823	348.762	1.0847	0.189792	5.71523	1.09559e-08	1.04689e-07	ECH1	36
ENSG00000119431	41.0523	1.0841	0.367751	2.94791	0.00319931	0.00955206	HDHD3	144
ENSG00000170917	58.218	1.08395	0.284932	3.80423	0.000142249	0.000886565	NUDT6	18
ENSG00000170791	364.617	1.0827	0.138203	7.83411	4.7216e-15	1.37317e-13	CHCHD7	24
ENSG00000175198	179.888	1.0772	0.193275	5.57343	2.49777e-08	1.70897e-07	PCCA	48
ENSG00000170791	364.617	1.0749	0.137477	7.8188	5.33303e-15	1.64344e-13	CHCHD7	18
ENSG00000215012	1670.5	1.07446	0.10576	10.1594	3.00803e-24	7.08759e-23	RTL10	48
ENSG00000127838	501.612	1.06375	0.145668	7.30258	2.82294e-13	3.14425e-12	PNKD	48
ENSG00000170791	364.617	1.06308	0.13831	7.68624	1.51525e-14	2.81199e-13	CHCHD7	36
ENSG00000164983	655.418	1.05872	0.171822	6.16169	7.19747e-10	5.21646e-09	TMEM65	72
ENSG00000183010	1222.82	1.05529	0.130464	8.08873	6.02881e-16	8.2462e-15	PYCR1	48
ENSG00000125648	150.538	1.05413	0.189079	5.57508	2.47417e-08	1.5447e-07	SLC25A23	72
ENSG00000120254	1144.65	1.05382	0.115297	9.14009	6.23982e-20	1.86934e-18	MTHFD1L	36
ENSG00000008311	450.347	1.04521	0.152674	6.84606	7.59113e-12	1.66889e-10	AASS	18
ENSG00000111275	142.671	1.0422	0.244054	4.27036	1.95161e-05	0.000110851	ALDH2	36
ENSG00000050426	410.335	1.04167	0.14265	7.30226	2.82968e-13	2.78096e-12	LETMD1	72
ENSG00000175198	179.888	1.04076	0.193437	5.38038	7.43278e-08	4.38934e-07	PCCA	72
ENSG00000172366	107.957	1.03702	0.270703	3.83086	0.000127695	0.000504868	MCRIP2	48
ENSG00000112096	1009.37	1.03555	0.12975	7.98113	1.44999e-15	1.73945e-14	SOD2	72
ENSG00000048707	1236.53	1.03154	0.150761	6.84222	7.79764e-12	6.90212e-11	VPS13D	144
ENSG00000112304	287.75	1.03069	0.157781	6.53241	6.472e-11	5.35074e-10	ACOT13	144
ENSG00000076043	1533.35	1.02793	0.115368	8.91002	5.10233e-19	7.406e-18	REXO2	144
ENSG00000104765	2009.63	1.02324	0.120633	8.48227	2.2084e-17	2.90332e-16	BNIP3L	144
ENSG00000105518	288.741	1.02101	0.180303	5.66272	1.48988e-08	9.5166e-08	TMEM205	72
ENSG00000104823	348.762	1.01991	0.190119	5.3646	8.11303e-08	8.76386e-07	ECH1	24
ENSG00000120254	1144.65	1.01891	0.115217	8.84339	9.28546e-19	1.1009e-16	MTHFD1L	6
ENSG00000127838	501.612	1.01498	0.145799	6.96151	3.3665e-12	3.00475e-11	PNKD	72
ENSG00000172366	107.957	1.01039	0.269019	3.75583	0.00017277	0.00104913	MCRIP2	18
ENSG00000175198	179.888	1.00881	0.193297	5.21896	1.7993e-07	1.04904e-06	PCCA	144
ENSG00000115944	1238.09	1.00379	0.104825	9.57589	1.00983e-21	1.76243e-20	COX7A2L	72
ENSG00000145439	207.002	1.00109	0.188984	5.29721	1.17586e-07	6.96701e-07	CBR4	144
ENSG00000076555	99.8418	0.992026	0.239594	4.14045	3.46619e-05	0.000152121	ACACB	48
ENSG00000008311	450.347	0.989794	0.153566	6.4454	1.15298e-10	1.99304e-09	AASS	24
ENSG00000103024	338.968	0.988532	0.180485	5.47709	4.32375e-08	4.91169e-07	NME3	24
ENSG00000048707	1236.53	0.987135	0.15094	6.53993	6.15466e-11	5.62037e-10	VPS13D	48
ENSG00000116096	109.049	0.986053	0.218655	4.50962	6.49432e-06	3.13459e-05	SPR	144
ENSG00000181035	163.853	0.98605	0.190536	5.17513	2.27749e-07	1.27056e-06	SLC25A42	72
ENSG00000059573	1731.24	0.984102	0.100449	9.797	1.15979e-22	7.33617e-21	ALDH18A1	18
ENSG00000059573	1731.24	0.980408	0.100749	9.73119	2.21984e-22	4.65782e-21	ALDH18A1	48
ENSG00000120254	1144.65	0.974173	0.11548	8.4359	3.28673e-17	1.15663e-15	MTHFD1L	24
ENSG00000181035	163.853	0.97362	0.19084	5.10176	3.36517e-07	1.99123e-06	SLC25A42	48
ENSG00000072210	315.957	0.973246	0.155283	6.26757	3.66735e-10	2.84433e-09	ALDH3A2	144
ENSG00000169738	213.277	0.971081	0.188863	5.14172	2.72235e-07	1.55998e-06	DCXR	144
ENSG00000170502	311.579	0.969482	0.143481	6.75688	1.40992e-11	1.22701e-10	NUDT9	144
ENSG00000183010	1222.82	0.968669	0.130555	7.41963	1.17444e-13	2.90069e-12	PYCR1	24
ENSG00000065154	1826.93	0.966751	0.102515	9.43033	4.08809e-21	6.90199e-20	OAT	72
ENSG00000189043	1360.09	0.966428	0.138967	6.95438	3.54118e-12	3.21068e-11	NDUFA4	144
ENSG00000174928	61.6728	0.964217	0.287839	3.34985	0.000808567	0.00322149	C3orf33	36
ENSG00000102743	178.358	0.963725	0.194058	4.96617	6.82867e-07	4.98595e-06	SLC25A15	36
ENSG00000123131	1268.05	0.96341	0.130438	7.38595	1.51373e-13	1.52217e-12	PRDX4	144
ENSG00000120254	1144.65	0.963277	0.115214	8.3608	6.22969e-17	2.35812e-15	MTHFD1L	18
ENSG00000127838	501.612	0.962978	0.145924	6.59916	4.13492e-11	5.39006e-10	PNKD	36
ENSG00000132541	170.556	0.960533	0.193063	4.97522	6.51728e-07	3.43399e-06	RIDA	72
ENSG00000109016	152.55	0.960403	0.195696	4.90762	9.21861e-07	4.94671e-06	DHRS7B	144
ENSG00000215012	1670.5	0.960175	0.105873	9.06909	1.20018e-19	3.49816e-18	RTL10	36
ENSG00000104823	348.762	0.960004	0.190283	5.04515	4.53172e-07	2.52815e-06	ECH1	144
ENSG00000072210	315.957	0.95709	0.155651	6.14895	7.7998e-10	5.62505e-09	ALDH3A2	72
ENSG00000170791	364.617	0.956786	0.139262	6.87039	6.40277e-12	6.36873e-11	CHCHD7	48
ENSG00000104687	595.677	0.955725	0.122108	7.82688	5.0013e-15	5.78758e-14	GSR	72
ENSG00000050426	410.335	0.947974	0.143026	6.62799	3.40291e-11	4.47456e-10	LETMD1	36
ENSG00000114023	140.146	0.944851	0.214679	4.40123	1.07639e-05	4.77441e-05	FAM162A	72
ENSG00000162600	80.9704	0.94172	0.279301	3.37171	0.000747043	0.00240358	OMA1	72
ENSG00000145439	207.002	0.941469	0.189701	4.96292	6.94428e-07	5.06012e-06	CBR4	36
ENSG00000008311	450.347	0.940698	0.153922	6.11152	9.86897e-10	7.07276e-09	AASS	72
ENSG00000154079	134.171	0.93823	0.246028	3.81352	0.000137003	0.00215436	SDHAF4	6
ENSG00000181035	163.853	0.93654	0.190554	4.91482	8.8865e-07	4.77809e-06	SLC25A42	144
ENSG00000174928	61.6728	0.934096	0.28913	3.23071	0.00123482	0.00397348	C3orf33	48
ENSG00000183010	1222.82	0.933253	0.130378	7.15806	8.18282e-13	2.00361e-11	PYCR1	18
ENSG00000137824	481.732	0.933045	0.13026	7.16294	7.89628e-13	7.49842e-12	RMDN3	144
ENSG00000164983	655.418	0.932617	0.171906	5.42515	5.79057e-08	2.0245e-06	TMEM65	6
ENSG00000050426	410.335	0.927631	0.143152	6.48006	9.16874e-11	1.60753e-09	LETMD1	24
ENSG00000100445	279.054	0.927298	0.158232	5.86036	4.61878e-09	3.18079e-08	SDR39U1	144
ENSG00000172366	107.957	0.920436	0.271647	3.38836	0.000703129	0.00285054	MCRIP2	36
ENSG00000170791	364.617	0.920308	0.13873	6.63381	3.27125e-11	1.82435e-09	CHCHD7	6
ENSG00000109854	609.458	0.919481	0.131202	7.00811	2.41561e-12	3.53288e-11	HTATIP2	36
ENSG00000109016	152.55	0.916793	0.196612	4.66294	3.11719e-06	1.49288e-05	DHRS7B	72
ENSG00000137463	98.0232	0.916081	0.265134	3.45516	0.000549974	0.00289796	MGARP	18
ENSG00000148290	336.577	0.913034	0.162714	5.61127	2.00847e-08	1.29373e-07	SURF1	144
ENSG00000175567	185.97	0.910198	0.182627	4.98393	6.23052e-07	5.7097e-06	UCP2	24
ENSG00000174928	61.6728	0.909573	0.289234	3.14476	0.00166222	0.00492797	C3orf33	72
ENSG00000241878	1254.84	0.909263	0.121546	7.48083	7.38563e-14	5.68364e-12	PISD	6
ENSG00000181035	163.853	0.908876	0.191075	4.75663	1.96847e-06	1.33017e-05	SLC25A42	36
ENSG00000008394	2953.87	0.908835	0.130556	6.96127	3.37209e-12	6.94433e-11	MGST1	24
ENSG00000048707	1236.53	0.908119	0.151048	6.01213	1.83106e-09	1.27689e-08	VPS13D	72
ENSG00000141756	10412.5	0.908111	0.0929068	9.77444	1.44959e-22	3.08279e-21	FKBP10	48
ENSG00000065154	1826.93	0.904746	0.102645	8.81434	1.20397e-18	1.99384e-17	OAT	48
ENSG00000050426	410.335	0.900322	0.143155	6.28915	3.19216e-10	2.48902e-09	LETMD1	144
ENSG00000110011	250.534	0.896986	0.167986	5.33965	9.31278e-08	5.60479e-07	DNAJC4	144
ENSG00000163644	361.219	0.895931	0.150149	5.96695	2.41734e-09	1.71708e-08	PPM1K	144
ENSG00000213995	706.208	0.894265	0.11721	7.62959	2.35509e-14	2.83622e-13	NAXD	48
ENSG00000068120	737.847	0.889316	0.113838	7.81215	5.62193e-15	6.27925e-14	COASY	144
ENSG00000175198	179.888	0.887503	0.194687	4.55862	5.14908e-06	3.96052e-05	PCCA	24
ENSG00000141756	10412.5	0.886267	0.092894	9.54063	1.41962e-21	2.42742e-20	FKBP10	144
ENSG00000008394	2953.87	0.886099	0.130437	6.7933	1.096e-11	2.36271e-10	MGST1	18
ENSG00000132541	170.556	0.884158	0.193646	4.56584	4.97494e-06	3.13147e-05	RIDA	36
ENSG00000132906	134.431	0.881503	0.207198	4.2544	2.09607e-05	9.39862e-05	CASP9	144
ENSG00000050426	410.335	0.878875	0.143647	6.11828	9.4589e-10	7.6273e-09	LETMD1	48
ENSG00000147853	1106.23	0.876919	0.121227	7.23368	4.7008e-13	4.53647e-12	AK3	144
ENSG00000183010	1222.82	0.875962	0.13077	6.69851	2.10558e-11	1.75618e-10	PYCR1	72
ENSG00000059573	1731.24	0.875643	0.100875	8.68046	3.94159e-18	1.53753e-16	ALDH18A1	24
ENSG00000175567	185.97	0.875472	0.182049	4.80899	1.51694e-06	1.43552e-05	UCP2	18
ENSG00000072210	315.957	0.872976	0.156281	5.58594	2.32441e-08	1.59661e-07	ALDH3A2	48
ENSG00000137463	98.0232	0.865691	0.267751	3.2332	0.00122413	0.00519719	MGARP	24
ENSG00000132541	170.556	0.862993	0.193895	4.45083	8.55388e-06	6.31266e-05	RIDA	24
ENSG00000125652	233.017	0.862266	0.205893	4.18793	2.81509e-05	0.000184936	ALKBH7	24
ENSG00000100445	279.054	0.860278	0.159128	5.40619	6.43785e-08	4.20171e-07	SDR39U1	48
ENSG00000026652	252.434	0.85991	0.160184	5.36827	7.94953e-08	4.81869e-07	AGPAT4	144
ENSG00000111275	142.671	0.857537	0.246764	3.47513	0.000510615	0.00242489	ALDH2	24
ENSG00000100445	279.054	0.857458	0.15902	5.39215	6.96178e-08	4.13097e-07	SDR39U1	72
ENSG00000111911	329.239	0.855509	0.165752	5.16139	2.45126e-07	1.41322e-06	HINT3	144
ENSG00000059573	1731.24	0.855377	0.100906	8.47693	2.31213e-17	5.57464e-16	ALDH18A1	36
ENSG00000163626	215.803	0.855048	0.182231	4.69211	2.70404e-06	1.39976e-05	COX18	48
ENSG00000137513	527.476	0.854317	0.127874	6.68095	2.37397e-11	4.93334e-10	NARS2	18
ENSG00000164983	655.418	0.853164	0.17197	4.96113	7.00835e-07	7.05827e-06	TMEM65	18
ENSG00000065154	1826.93	0.851183	0.102628	8.29387	1.09621e-16	1.37683e-15	OAT	144
ENSG00000059573	1731.24	0.850519	0.100961	8.42423	3.63123e-17	4.86154e-16	ALDH18A1	72
ENSG00000169738	213.277	0.850037	0.189983	4.47429	7.66649e-06	5.72366e-05	DCXR	24
ENSG00000180902	200.013	0.849883	0.186166	4.5652	4.99029e-06	2.31998e-05	D2HGDH	72
ENSG00000119711	214.647	0.848293	0.172843	4.90788	9.20645e-07	5.12417e-06	ALDH6A1	48
ENSG00000067064	846.248	0.84782	0.11975	7.07991	1.44251e-12	1.34358e-11	IDI1	72
ENSG00000115944	1238.09	0.847258	0.10507	8.06372	7.40048e-16	8.8119e-15	COX7A2L	144
ENSG00000173085	117.471	0.84717	0.227006	3.73192	0.000190023	0.00114283	COQ2	18
ENSG00000196236	248.1	0.846885	0.163171	5.19015	2.10122e-07	1.28194e-06	XPNPEP3	48
ENSG00000021826	133.505	0.84674	0.203264	4.16571	3.10386e-05	0.000135463	CPS1	144
ENSG00000128609	511.268	0.846555	0.166423	5.08675	3.64244e-07	2.14239e-06	NDUFA5	48
ENSG00000110090	714.638	0.845716	0.14001	6.04041	1.53719e-09	1.08136e-08	CPT1A	72
ENSG00000109854	609.458	0.842009	0.131008	6.42714	1.30028e-10	2.42596e-09	HTATIP2	18
ENSG00000103024	338.968	0.841166	0.180581	4.65812	3.19108e-06	2.83734e-05	NME3	18
ENSG00000128311	710.936	0.840063	0.156653	5.36256	8.20529e-08	4.96996e-07	TST	144
ENSG00000169169	231.291	0.838943	0.180725	4.6421	3.44879e-06	2.76372e-05	CPT1C	24
ENSG00000105518	288.741	0.837577	0.181599	4.61222	3.98384e-06	2.01318e-05	TMEM205	48
ENSG00000128311	710.936	0.835296	0.156724	5.32972	9.83663e-08	8.21664e-07	TST	36
ENSG00000205707	96.5822	0.834797	0.263815	3.16433	0.00155441	0.00465046	ETFRF1	72
ENSG00000180488	271.941	0.832179	0.197815	4.20686	2.58946e-05	0.000116009	MIGA1	48
ENSG00000109854	609.458	0.831569	0.131555	6.32108	2.59739e-10	4.27916e-09	HTATIP2	24
ENSG00000161558	80.0533	0.828296	0.270574	3.06125	0.00220414	0.00861386	TMEM143	24
ENSG00000213995	706.208	0.828014	0.117402	7.0528	1.75356e-12	1.61177e-11	NAXD	72
ENSG00000104823	348.762	0.82587	0.190421	4.33707	1.44397e-05	0.000113922	ECH1	18
ENSG00000147592	124.454	0.825853	0.208687	3.95737	7.57798e-05	0.000451281	LACTB2	24
ENSG00000178449	160.815	0.821927	0.197118	4.16973	3.04961e-05	0.000126422	COX14	72
ENSG00000048707	1236.53	0.819812	0.151167	5.42321	5.85372e-08	5.02334e-07	VPS13D	36
ENSG00000048707	1236.53	0.819593	0.151176	5.42146	5.91155e-08	6.53907e-07	VPS13D	24
ENSG00000169738	213.277	0.818606	0.190216	4.30356	1.68072e-05	9.65565e-05	DCXR	36
ENSG00000063761	95.3195	0.813585	0.24217	3.35955	0.000780682	0.00312211	ADCK1	36
ENSG00000136003	745.378	0.811379	0.123354	6.57767	4.77876e-11	3.9775e-10	ISCU	144
ENSG00000128609	511.268	0.810344	0.16649	4.86721	1.13182e-06	5.76478e-06	NDUFA5	72
ENSG00000076043	1533.35	0.809453	0.115773	6.99174	2.71496e-12	3.94141e-11	REXO2	36
ENSG00000176171	545.356	0.808089	0.135295	5.97281	2.33207e-09	1.66093e-08	BNIP3	144
ENSG00000120254	1144.65	0.807784	0.115971	6.96542	3.27426e-12	3.32848e-11	MTHFD1L	48
ENSG00000145439	207.002	0.804851	0.190969	4.21456	2.50263e-05	0.000166072	CBR4	24
ENSG00000205707	96.5822	0.80427	0.262392	3.06514	0.00217566	0.00939724	ETFRF1	18
ENSG00000213995	706.208	0.80393	0.117418	6.84672	7.55648e-12	1.50162e-10	NAXD	24
ENSG00000026652	252.434	0.803738	0.16108	4.98967	6.04822e-07	3.46406e-06	AGPAT4	48
ENSG00000114735	357.636	0.8018	0.147597	5.43238	5.56087e-08	6.19298e-07	HEMK1	24
ENSG00000110536	151.089	0.801598	0.186986	4.28695	1.81145e-05	8.1934e-05	PTPMT1	144
ENSG00000127838	501.612	0.800843	0.146687	5.45954	4.77357e-08	5.3689e-07	PNKD	24
ENSG00000008311	450.347	0.799789	0.154433	5.17886	2.23241e-07	1.29215e-06	AASS	144
ENSG00000213995	706.208	0.798493	0.116922	6.82926	8.53551e-12	1.86797e-10	NAXD	18
ENSG00000148343	380.429	0.797689	0.156033	5.11232	3.18228e-07	1.81316e-06	MIGA2	144
ENSG00000105518	288.741	0.793573	0.181619	4.36943	1.24572e-05	7.3289e-05	TMEM205	36
ENSG00000147592	124.454	0.792116	0.20816	3.80532	0.000141622	0.00222192	LACTB2	6
ENSG00000065154	1826.93	0.791859	0.102768	7.70528	1.30558e-14	2.44395e-13	OAT	36
ENSG00000076555	99.8418	0.790001	0.241718	3.26828	0.00108203	0.00418293	ACACB	36
ENSG00000063761	95.3195	0.787636	0.243065	3.24043	0.0011935	0.00384839	ADCK1	48
ENSG00000076043	1533.35	0.787297	0.115857	6.79544	1.07985e-11	9.22737e-11	REXO2	72
ENSG00000115944	1238.09	0.786947	0.105371	7.46837	8.11914e-14	9.43093e-13	COX7A2L	48
ENSG00000172840	349.475	0.786427	0.135828	5.78988	7.04382e-09	5.13692e-08	PDP2	48
ENSG00000178449	160.815	0.785567	0.197279	3.982	6.83365e-05	0.000412452	COX14	24
ENSG00000137714	145.4	0.782289	0.205681	3.8034	0.000142721	0.000563681	FDX1	144
ENSG00000183513	221.446	0.77883	0.16688	4.667	3.05626e-06	1.56865e-05	COA5	48
ENSG00000137513	527.476	0.778352	0.128967	6.03529	1.58681e-09	2.3143e-08	NARS2	24
ENSG00000148450	342.91	0.776679	0.16456	4.71972	2.36165e-06	1.20097e-05	MSRB2	144
ENSG00000145439	207.002	0.776254	0.190013	4.08526	4.40279e-05	0.000311413	CBR4	18
ENSG00000135469	116.195	0.775901	0.224267	3.45973	0.000540723	0.00178707	COQ10A	72
ENSG00000148290	336.577	0.773081	0.16374	4.72139	2.34239e-06	1.14055e-05	SURF1	72
ENSG00000112304	287.75	0.772351	0.159637	4.83818	1.31032e-06	9.13283e-06	ACOT13	36
ENSG00000112304	287.75	0.770875	0.159947	4.81956	1.43878e-06	7.79451e-06	ACOT13	48
ENSG00000198786	20404.1	0.770054	0.116539	6.6077	3.90331e-11	3.27645e-10	MT-ND5	144
ENSG00000254858	136.974	0.76742	0.218892	3.50593	0.000455013	0.00606757	MPV17L2	6
ENSG00000125648	150.538	0.766367	0.191422	4.00354	6.24023e-05	0.000260222	SLC25A23	144
ENSG00000121310	253.094	0.765001	0.168133	4.54998	5.36498e-06	2.48072e-05	ECHDC2	72
ENSG00000112304	287.75	0.760221	0.159891	4.75464	1.98805e-06	9.76014e-06	ACOT13	72
ENSG00000137038	497.984	0.759381	0.133039	5.70797	1.14331e-08	1.08972e-07	DMAC1	36
ENSG00000138138	830.296	0.756077	0.118804	6.36408	1.96458e-10	1.55913e-09	ATAD1	144
ENSG00000065518	1059.4	0.754686	0.125907	5.99398	2.04765e-09	1.46683e-08	NDUFB4	144
ENSG00000161281	295.167	0.754072	0.187303	4.02595	5.67464e-05	0.000238385	COX7A1	144
ENSG00000076043	1533.35	0.753568	0.115955	6.49881	8.09581e-11	7.3207e-10	REXO2	48
ENSG00000147592	124.454	0.753566	0.209242	3.6014	0.000316509	0.00117453	LACTB2	144
ENSG00000135469	116.195	0.751507	0.223977	3.35528	0.000792852	0.00271373	COQ10A	144
ENSG00000121310	253.094	0.751367	0.167904	4.47498	7.64197e-06	3.65988e-05	ECHDC2	144
ENSG00000178096	82.0653	0.750377	0.243972	3.07567	0.00210031	0.00826695	BOLA1	24
ENSG00000213995	706.208	0.749476	0.117532	6.3768	1.80825e-10	1.44076e-09	NAXD	144
ENSG00000132906	134.431	0.749297	0.208881	3.5872	0.000334252	0.00147578	CASP9	36
ENSG00000100445	279.054	0.748839	0.159636	4.69091	2.71992e-06	1.78746e-05	SDR39U1	36
ENSG00000050426	410.335	0.748802	0.143411	5.22138	1.77599e-07	1.99171e-06	LETMD1	18
ENSG00000148450	342.91	0.746493	0.164847	4.5284	5.9431e-06	3.69658e-05	MSRB2	36
ENSG00000104765	2009.63	0.744215	0.121035	6.14878	7.80832e-10	8.72875e-09	BNIP3L	36
ENSG00000169738	213.277	0.743324	0.18978	3.91676	8.9746e-05	0.000588326	DCXR	18
ENSG00000102743	178.358	0.74028	0.195945	3.77801	0.000158089	0.000619193	SLC25A15	144
ENSG00000114023	140.146	0.737982	0.217134	3.39874	0.000676979	0.00231342	FAM162A	48
ENSG00000123131	1268.05	0.737465	0.13089	5.63422	1.75849e-08	1.11436e-07	PRDX4	72
ENSG00000151726	430.689	0.737095	0.127627	5.77538	7.67801e-09	5.18516e-08	ACSL1	144
ENSG00000137992	313.509	0.736962	0.173054	4.25856	2.0575e-05	9.32134e-05	DBT	48
ENSG00000119711	214.647	0.734437	0.17236	4.26106	2.03461e-05	0.000155667	ALDH6A1	18
ENSG00000169738	213.277	0.733933	0.191118	3.8402	0.000122936	0.000459405	DCXR	72
ENSG00000148290	336.577	0.732888	0.164087	4.46646	7.95261e-06	3.84327e-05	SURF1	48
ENSG00000119711	214.647	0.730876	0.172843	4.22855	2.35201e-05	0.000453767	ALDH6A1	6
ENSG00000127540	299.684	0.72969	0.171358	4.25828	2.06002e-05	9.2473e-05	UQCR11	144
ENSG00000101986	241.463	0.729609	0.166469	4.38285	1.17135e-05	8.38835e-05	ABCD1	24
ENSG00000164466	738.143	0.728023	0.111625	6.52205	6.9352e-11	1.34797e-09	SFXN1	18
ENSG00000101019	534.838	0.727634	0.130549	5.57363	2.49492e-08	1.5892e-07	UQCC1	144
ENSG00000147853	1106.23	0.72568	0.1217	5.96285	2.47874e-09	1.91054e-08	AK3	48
ENSG00000110011	250.534	0.723854	0.169437	4.2721	1.93638e-05	8.29974e-05	DNAJC4	72
ENSG00000128609	511.268	0.72289	0.166642	4.33797	1.43805e-05	6.60774e-05	NDUFA5	144
ENSG00000109016	152.55	0.720515	0.197072	3.65611	0.000256075	0.00148733	DHRS7B	18
ENSG00000109016	152.55	0.720227	0.198516	3.62806	0.000285562	0.00127917	DHRS7B	36
ENSG00000164466	738.143	0.720199	0.112151	6.42168	1.34777e-10	2.31619e-09	SFXN1	24
ENSG00000183010	1222.82	0.720127	0.131046	5.49521	3.9024e-08	3.44293e-07	PYCR1	36
ENSG00000148175	1524.03	0.719911	0.110796	6.4976	8.16108e-11	6.67494e-10	STOM	144
ENSG00000163626	215.803	0.719562	0.18196	3.95451	7.66929e-05	0.000511357	COX18	18
ENSG00000105518	288.741	0.717607	0.182174	3.93913	8.17781e-05	0.00048252	TMEM205	24
ENSG00000093010	1765.81	0.717394	0.120528	5.95211	2.64704e-09	1.86926e-08	COMT	144
ENSG00000213995	706.208	0.717186	0.117768	6.08982	1.13039e-09	1.23793e-08	NAXD	36
ENSG00000135469	116.195	0.716682	0.224729	3.1891	0.00142717	0.0053167	COQ10A	36
ENSG00000063761	95.3195	0.716337	0.243132	2.94629	0.00321612	0.00959868	ADCK1	144
ENSG00000048707	1236.53	0.713748	0.151122	4.72298	2.32412e-06	2.13357e-05	VPS13D	18
ENSG00000068120	737.847	0.709299	0.114736	6.182	6.32927e-10	5.2079e-09	COASY	48
ENSG00000119711	214.647	0.708282	0.173719	4.07716	4.55891e-05	0.000241216	ALDH6A1	36
ENSG00000102743	178.358	0.707498	0.196557	3.59946	0.000318885	0.00160094	SLC25A15	24
ENSG00000114023	140.146	0.707296	0.217012	3.25925	0.00111706	0.00429414	FAM162A	36
ENSG00000125652	233.017	0.70726	0.206024	3.4329	0.000597155	0.00311246	ALKBH7	18
ENSG00000109016	152.55	0.704748	0.198711	3.5466	0.000390237	0.00191673	DHRS7B	24
ENSG00000196236	248.1	0.703577	0.164004	4.29001	1.78665e-05	0.000122816	XPNPEP3	24
ENSG00000147853	1106.23	0.702924	0.121712	5.7753	7.68153e-09	5.04728e-08	AK3	72
ENSG00000177034	489.492	0.702919	0.165722	4.24154	2.2199e-05	0.000432519	MTX3	6
ENSG00000135469	116.195	0.702401	0.22493	3.12275	0.00179167	0.00722006	COQ10A	24
ENSG00000172992	427.419	0.700389	0.130454	5.36886	7.92349e-08	8.57796e-07	DCAKD	24
ENSG00000112304	287.75	0.69936	0.16019	4.36582	1.26645e-05	9.00377e-05	ACOT13	24
ENSG00000166260	369.77	0.697641	0.160055	4.35875	1.30805e-05	5.7275e-05	COX11	72
ENSG00000135469	116.195	0.697165	0.22552	3.09137	0.00199237	0.00609778	COQ10A	48
ENSG00000164983	655.418	0.696574	0.1728	4.0311	5.55176e-05	0.000233578	TMEM65	144
ENSG00000068120	737.847	0.695593	0.114628	6.06825	1.29315e-09	1.40595e-08	COASY	36
ENSG00000180488	271.941	0.695456	0.198511	3.50336	0.000459431	0.00153613	MIGA1	72
ENSG00000138138	830.296	0.694308	0.119126	5.82833	5.59855e-09	3.73368e-08	ATAD1	72
ENSG00000114735	357.636	0.693856	0.148349	4.67719	2.90835e-06	1.40039e-05	HEMK1	72
ENSG00000021826	133.505	0.692711	0.205432	3.37197	0.000746324	0.00240174	CPS1	72
ENSG00000181035	163.853	0.692485	0.193425	3.58013	0.000343421	0.00171015	SLC25A42	24
ENSG00000180902	200.013	0.692015	0.186207	3.71637	0.000202104	0.00120843	D2HGDH	18
ENSG00000128311	710.936	0.690599	0.157238	4.39206	1.12283e-05	5.30559e-05	TST	48
ENSG00000172840	349.475	0.690143	0.136298	5.06349	4.11655e-07	2.22758e-06	PDP2	72
ENSG00000148290	336.577	0.689519	0.164118	4.20136	2.65313e-05	0.000175328	SURF1	24
ENSG00000164466	738.143	0.689488	0.112427	6.13277	8.63634e-10	6.99272e-09	SFXN1	48
ENSG00000164983	655.418	0.683254	0.172926	3.95113	7.77839e-05	0.000392803	TMEM65	36
ENSG00000101019	534.838	0.681439	0.130945	5.20399	1.95057e-07	1.09772e-06	UQCC1	72
ENSG00000175198	179.888	0.680329	0.19545	3.48084	0.000499846	0.00265517	PCCA	18
ENSG00000125356	657.093	0.67928	0.159855	4.24934	2.14401e-05	9.59481e-05	NDUFA1	144
ENSG00000104687	595.677	0.678299	0.123415	5.4961	3.88282e-08	2.59559e-07	GSR	48
ENSG00000132286	459.343	0.677524	0.134966	5.01996	5.16809e-07	2.75844e-06	TIMM10B	72
ENSG00000059573	1731.24	0.676568	0.101222	6.68397	2.3256e-11	1.99254e-10	ALDH18A1	144
ENSG00000178449	160.815	0.674671	0.198958	3.39102	0.000696319	0.0023728	COX14	48
ENSG00000164466	738.143	0.673601	0.112418	5.99194	2.07358e-09	1.43912e-08	SFXN1	72
ENSG00000175600	146.443	0.672786	0.21799	3.08631	0.00202657	0.00724344	SUGCT	36
ENSG00000196236	248.1	0.67193	0.164252	4.09084	4.29813e-05	0.000229188	XPNPEP3	36
ENSG00000060762	187.266	0.671808	0.169945	3.95309	7.71485e-05	0.0003184	MPC1	48
ENSG00000101986	241.463	0.67076	0.166912	4.01865	5.85337e-05	0.000303525	ABCD1	36
ENSG00000131495	336.922	0.670395	0.167338	4.00622	6.16978e-05	0.000257634	NDUFA2	144
ENSG00000115520	409.098	0.670326	0.145747	4.59923	4.24048e-06	2.09206e-05	COQ10B	144
ENSG00000128309	592.464	0.669735	0.147753	4.53281	5.82046e-06	2.87474e-05	MPST	48
ENSG00000114735	357.636	0.66889	0.148617	4.50076	6.77106e-06	3.30581e-05	HEMK1	48
ENSG00000164983	655.418	0.668602	0.172992	3.86493	0.000111119	0.000631146	TMEM65	24
ENSG00000132286	459.343	0.668119	0.135101	4.94532	7.60195e-07	4.27603e-06	TIMM10B	48
ENSG00000102743	178.358	0.667462	0.197211	3.3845	0.000713074	0.00230074	SLC25A15	72
ENSG00000127838	501.612	0.665976	0.146696	4.53984	5.62968e-06	4.79571e-05	PNKD	18
ENSG00000135002	239.055	0.662407	0.191418	3.46053	0.000539122	0.00703604	RFK	6
ENSG00000003509	165.844	0.661616	0.189863	3.48471	0.00049268	0.00262677	NDUFAF7	18
ENSG00000102743	178.358	0.660718	0.19749	3.34557	0.000821134	0.00274749	SLC25A15	48
ENSG00000063854	230.946	0.659268	0.184632	3.57072	0.000356001	0.00130631	HAGH	144
ENSG00000111716	4980.33	0.659186	0.117172	5.62579	1.84665e-08	1.19574e-07	LDHB	144
ENSG00000109180	1176.2	0.658259	0.106846	6.16083	7.23651e-10	5.44657e-09	OCIAD1	144
ENSG00000111911	329.239	0.657682	0.166956	3.93926	8.17334e-05	0.000315277	HINT3	72
ENSG00000166260	369.77	0.656037	0.160383	4.09044	4.30551e-05	0.000185793	COX11	48
ENSG00000183513	221.446	0.655726	0.167577	3.91299	9.11605e-05	0.000454265	COA5	36
ENSG00000115944	1238.09	0.654942	0.105607	6.20171	5.58529e-10	6.34727e-09	COX7A2L	36
ENSG00000165898	173.737	0.654202	0.190809	3.42856	0.000606784	0.00212912	ISCA2	144
ENSG00000132906	134.431	0.654008	0.210005	3.11425	0.00184414	0.00739914	CASP9	24
ENSG00000109854	609.458	0.653201	0.132482	4.9305	8.20193e-07	4.59706e-06	HTATIP2	48
ENSG00000169738	213.277	0.652608	0.192014	3.39876	0.000676916	0.00231342	DCXR	48
ENSG00000170906	322.18	0.652207	0.18803	3.46862	0.000523133	0.00186166	NDUFA3	144
ENSG00000068120	737.847	0.651738	0.114895	5.67245	1.40769e-08	9.0312e-08	COASY	72
ENSG00000112695	977.482	0.651607	0.140179	4.64839	3.34533e-06	2.16541e-05	COX7A2	36
ENSG00000138382	272.616	0.651601	0.155766	4.18321	2.87421e-05	0.000212138	METTL5	18
ENSG00000110090	714.638	0.651493	0.140463	4.63819	3.51477e-06	1.7491e-05	CPT1A	144
ENSG00000115520	409.098	0.650863	0.14609	4.45522	8.38084e-06	3.77691e-05	COQ10B	72
ENSG00000110090	714.638	0.650233	0.140678	4.62213	3.79816e-06	1.92679e-05	CPT1A	48
ENSG00000125652	233.017	0.648383	0.207404	3.12619	0.0017709	0.00521697	ALKBH7	72
ENSG00000115159	381.528	0.647624	0.180303	3.59186	0.000328325	0.00456836	GPD2	6
ENSG00000125652	233.017	0.646837	0.207255	3.12097	0.00180255	0.00654207	ALKBH7	36
ENSG00000003509	165.844	0.646303	0.191514	3.3747	0.000738963	0.00237901	NDUFAF7	72
ENSG00000113845	537.308	0.644948	0.156771	4.11395	3.8895e-05	0.000167473	TIMMDC1	144
ENSG00000119711	214.647	0.644766	0.17453	3.6943	0.000220495	0.000786591	ALDH6A1	72
ENSG00000170791	364.617	0.644532	0.141066	4.56902	4.9001e-06	2.40125e-05	CHCHD7	144
ENSG00000146282	544.622	0.642022	0.129526	4.9567	7.17007e-07	4.05049e-06	RARS2	48
ENSG00000065518	1059.4	0.639055	0.126221	5.06297	4.12768e-07	3.12406e-06	NDUFB4	36
ENSG00000147592	124.454	0.638176	0.209378	3.04796	0.00230402	0.00985995	LACTB2	18
ENSG00000134905	530.47	0.637952	0.131274	4.85968	1.17573e-06	1.14031e-05	CARS2	18
ENSG00000144659	338.812	0.637498	0.175239	3.63788	0.000274892	0.000959104	SLC25A38	72
ENSG00000125648	150.538	0.637064	0.193133	3.29858	0.000971763	0.00379825	SLC25A23	36
ENSG00000141756	10412.5	0.636865	0.0929859	6.84906	7.43384e-12	1.04205e-10	FKBP10	36
ENSG00000130312	254.794	0.636017	0.185683	3.4253	0.000614131	0.00215161	MRPL34	144
ENSG00000180902	200.013	0.635833	0.187816	3.38541	0.000710726	0.00287824	D2HGDH	36
ENSG00000147592	124.454	0.634497	0.211111	3.00551	0.00265136	0.00919949	LACTB2	36
ENSG00000115520	409.098	0.633346	0.14628	4.32967	1.49332e-05	6.92503e-05	COQ10B	48
ENSG00000076043	1533.35	0.632163	0.116124	5.44388	5.21331e-08	5.81909e-07	REXO2	24
ENSG00000102743	178.358	0.632106	0.195977	3.22541	0.00125793	0.00586925	SLC25A15	18
ENSG00000215012	1670.5	0.631158	0.106468	5.92817	3.06335e-09	4.26124e-08	RTL10	24
ENSG00000198840	3196.48	0.63107	0.130184	4.84754	1.25004e-06	6.6039e-06	MT-ND3	144
ENSG00000101986	241.463	0.629132	0.166229	3.78473	0.000153875	0.000951213	ABCD1	18
ENSG00000144659	338.812	0.628679	0.175046	3.59151	0.000328764	0.00121555	SLC25A38	144
ENSG00000146282	544.622	0.627449	0.129511	4.84475	1.26769e-06	6.40795e-06	RARS2	72
ENSG00000183513	221.446	0.627437	0.168029	3.73411	0.00018838	0.000679429	COA5	72
ENSG00000196236	248.1	0.627238	0.163553	3.83507	0.000125527	0.000797861	XPNPEP3	18
ENSG00000180902	200.013	0.625624	0.187684	3.33339	0.00085794	0.00291768	D2HGDH	144
ENSG00000172992	427.419	0.624884	0.13087	4.77485	1.79838e-06	1.22347e-05	DCAKD	36
ENSG00000198130	223.806	0.623799	0.167635	3.72117	0.000198299	0.00071248	HIBCH	72
ENSG00000180902	200.013	0.622358	0.188326	3.30469	0.000950823	0.00313602	D2HGDH	48
ENSG00000178449	160.815	0.621651	0.199096	3.12237	0.00179404	0.00651587	COX14	36
ENSG00000128309	592.464	0.621638	0.147694	4.20895	2.56563e-05	0.00011333	MPST	144
ENSG00000105518	288.741	0.620918	0.181917	3.41319	0.00064207	0.00331066	TMEM205	18
ENSG00000112096	1009.37	0.619697	0.130791	4.73807	2.15768e-06	1.13601e-05	SOD2	48
ENSG00000068120	737.847	0.618904	0.114947	5.38424	7.27527e-08	7.94621e-07	COASY	24
ENSG00000172340	520.467	0.618861	0.124088	4.98727	6.12383e-07	6.26368e-06	SUCLG2	18
ENSG00000163626	215.803	0.618642	0.183623	3.3691	0.00075415	0.00259575	COX18	144
ENSG00000180902	200.013	0.617308	0.188005	3.28346	0.0010254	0.00446267	D2HGDH	24
ENSG00000114735	357.636	0.616788	0.147896	4.17041	3.04054e-05	0.000222818	HEMK1	18
ENSG00000065154	1826.93	0.616478	0.103104	5.97922	2.2421e-09	3.19726e-08	OAT	24
ENSG00000112651	251.31	0.615562	0.159817	3.85167	0.000117315	0.000750293	MRPL2	18
ENSG00000163626	215.803	0.61525	0.184066	3.34255	0.000830132	0.00264649	COX18	72
ENSG00000204370	447.924	0.612937	0.151628	4.04238	5.29115e-05	0.000223211	SDHD	144
ENSG00000180488	271.941	0.612834	0.198733	3.08371	0.00204439	0.00639928	MIGA1	144
ENSG00000139531	204.268	0.612248	0.183748	3.332	0.000862229	0.00292932	SUOX	144
ENSG00000169710	1921.1	0.611909	0.136855	4.47123	7.777e-06	4.75422e-05	FASN	36
ENSG00000076043	1533.35	0.611447	0.115899	5.27568	1.32262e-07	1.5067e-06	REXO2	18
ENSG00000100445	279.054	0.610667	0.160719	3.79958	0.000144939	0.000801021	SDR39U1	24
ENSG00000093010	1765.81	0.609358	0.120741	5.04683	4.4921e-07	2.4155e-06	COMT	72
ENSG00000110435	380.164	0.609091	0.144113	4.22649	2.37365e-05	0.000105518	PDHX	144
ENSG00000072210	315.957	0.605545	0.157833	3.83661	0.000124743	0.000604031	ALDH3A2	36
ENSG00000138382	272.616	0.60477	0.156921	3.85398	0.000116211	0.000566725	METTL5	36
ENSG00000109854	609.458	0.603222	0.13263	4.54815	5.41199e-06	2.49877e-05	HTATIP2	72
ENSG00000138138	830.296	0.600999	0.119483	5.02999	4.90504e-07	2.83827e-06	ATAD1	48
ENSG00000141756	10412.5	0.600418	0.0930014	6.45601	1.07499e-10	1.86699e-09	FKBP10	24
ENSG00000166260	369.77	0.598417	0.160342	3.73212	0.000189873	0.000733824	COX11	144
ENSG00000175567	185.97	0.597365	0.184713	3.23402	0.00122062	0.00463664	UCP2	36
ENSG00000110435	380.164	0.596508	0.14433	4.13294	3.58158e-05	0.000194209	PDHX	36
ENSG00000128609	511.268	0.594107	0.167242	3.55237	0.000381771	0.00165885	NDUFA5	36
ENSG00000198130	223.806	0.591834	0.168058	3.52161	0.000428942	0.00153559	HIBCH	48
ENSG00000148290	336.577	0.591626	0.164716	3.59181	0.000328396	0.00145205	SURF1	36
ENSG00000132286	459.343	0.591378	0.13516	4.37539	1.21214e-05	5.64994e-05	TIMM10B	144
ENSG00000176171	545.356	0.590689	0.136376	4.33132	1.48218e-05	6.44245e-05	BNIP3	72
ENSG00000184867	932.123	0.59066	0.112993	5.22741	1.71898e-07	1.05736e-06	ARMCX2	48
ENSG00000112304	287.75	0.588524	0.160031	3.67756	0.000235473	0.00137571	ACOT13	18
ENSG00000177034	489.492	0.586889	0.166596	3.52283	0.000426967	0.00152887	MTX3	48
ENSG00000184470	484.817	0.586634	0.134588	4.35872	1.30825e-05	7.65893e-05	TXNRD2	36
ENSG00000003509	165.844	0.586131	0.191925	3.05396	0.00225842	0.00880964	NDUFAF7	24
ENSG00000128309	592.464	0.584802	0.148003	3.95129	7.77314e-05	0.000300853	MPST	72
ENSG00000166260	369.77	0.584717	0.160554	3.64187	0.000270666	0.00121715	COX11	36
ENSG00000196683	715.396	0.584611	0.134426	4.34895	1.36794e-05	7.98043e-05	TOMM7	36
ENSG00000183513	221.446	0.58353	0.168237	3.46851	0.000523362	0.00247815	COA5	24
ENSG00000128309	592.464	0.582839	0.147922	3.94016	8.14261e-05	0.000409823	MPST	36
ENSG00000111716	4980.33	0.582329	0.117246	4.96672	6.80941e-07	3.869e-06	LDHB	48
ENSG00000164896	814.888	0.581484	0.130464	4.45704	8.30982e-06	6.1665e-05	FASTK	24
ENSG00000177034	489.492	0.579985	0.16596	3.49474	0.000474527	0.00254032	MTX3	18
ENSG00000196236	248.1	0.579942	0.165255	3.50938	0.000449159	0.00150492	XPNPEP3	72
ENSG00000172992	427.419	0.579894	0.131386	4.41367	1.01631e-05	4.82696e-05	DCAKD	48
ENSG00000111716	4980.33	0.579653	0.117238	4.94424	7.64421e-07	3.98328e-06	LDHB	72
ENSG00000109854	609.458	0.579358	0.132523	4.37175	1.23254e-05	5.73004e-05	HTATIP2	144
ENSG00000143811	394.295	0.579001	0.137612	4.20748	2.58235e-05	0.000114006	PYCR2	144
ENSG00000101986	241.463	0.578838	0.168018	3.4451	0.00057085	0.00198528	ABCD1	48
ENSG00000198130	223.806	0.578279	0.167619	3.44996	0.000560672	0.00198163	HIBCH	144
ENSG00000112651	251.31	0.577461	0.161088	3.58476	0.000337385	0.00168293	MRPL2	24
ENSG00000073169	192.456	0.575932	0.181726	3.16923	0.00152845	0.00492462	SELENOO	144
ENSG00000135241	426.341	0.575389	0.12905	4.45867	8.2471e-06	3.93208e-05	PNPLA8	144
ENSG00000135070	313.212	0.574675	0.156005	3.6837	0.00022987	0.000816798	ISCA1	72
ENSG00000196236	248.1	0.574297	0.164879	3.48313	0.000495582	0.00177148	XPNPEP3	144
ENSG00000132286	459.343	0.573292	0.135374	4.23489	2.28666e-05	0.000128238	TIMM10B	36
ENSG00000003509	165.844	0.572024	0.191792	2.98252	0.00285888	0.00861423	NDUFAF7	144
ENSG00000110090	714.638	0.569184	0.140815	4.04207	5.29813e-05	0.000277503	CPT1A	36
ENSG00000003509	165.844	0.569022	0.192539	2.95536	0.00312308	0.00914863	NDUFAF7	48
ENSG00000164466	738.143	0.567997	0.112765	5.03699	4.72904e-07	3.53131e-06	SFXN1	36
ENSG00000114735	357.636	0.565854	0.149015	3.7973	0.00014628	0.000697498	HEMK1	36
ENSG00000168958	625.902	0.563013	0.116149	4.84732	1.25139e-06	6.32954e-06	MFF	72
ENSG00000137992	313.509	0.561908	0.173966	3.22998	0.00123797	0.00379001	DBT	72
ENSG00000163626	215.803	0.561565	0.184344	3.04629	0.00231685	0.00816289	COX18	36
ENSG00000147123	569.218	0.559432	0.149285	3.74742	0.000178661	0.000693334	NDUFB11	144
ENSG00000215012	1670.5	0.559412	0.106655	5.24507	1.56226e-07	8.91395e-07	RTL10	72
ENSG00000115944	1238.09	0.558974	0.105881	5.27924	1.29721e-07	1.35463e-06	COX7A2L	24
ENSG00000060762	187.266	0.558136	0.170887	3.2661	0.00109039	0.00338339	MPC1	72
ENSG00000128309	592.464	0.557265	0.148033	3.76447	0.000166904	0.000905447	MPST	24
ENSG00000129473	596.498	0.55402	0.12164	4.55459	5.24886e-06	2.43103e-05	BCL2L2	72
ENSG00000101019	534.838	0.553642	0.131618	4.20643	2.59435e-05	0.000116129	UQCC1	48
ENSG00000148450	342.91	0.552274	0.165987	3.32722	0.000877162	0.00391576	MSRB2	24
ENSG00000148343	380.429	0.549736	0.157599	3.48819	0.000486301	0.00161922	MIGA2	72
ENSG00000102125	209.377	0.548989	0.183571	2.99061	0.00278421	0.00783713	TAZ	72
ENSG00000165609	706.742	0.544798	0.122836	4.43517	9.19998e-06	4.35404e-05	NUDT5	144
ENSG00000198786	20404.1	0.543257	0.116572	4.66029	3.1577e-06	1.51093e-05	MT-ND5	72
ENSG00000048707	1236.53	0.541711	0.151581	3.57373	0.000351929	0.00485268	VPS13D	6
ENSG00000198786	20404.1	0.541063	0.116574	4.64136	3.46119e-06	1.76668e-05	MT-ND5	48
ENSG00000110435	380.164	0.540503	0.144931	3.72938	0.000191951	0.00073292	PDHX	48
ENSG00000168958	625.902	0.54048	0.116039	4.65775	3.19679e-06	1.59979e-05	MFF	144
ENSG00000102401	1459.32	0.539726	0.112748	4.78701	1.69286e-06	8.41395e-06	ARMCX3	72
ENSG00000215012	1670.5	0.539541	0.1066	5.06138	4.16242e-07	2.33267e-06	RTL10	144
ENSG00000065518	1059.4	0.539522	0.126525	4.26414	2.00673e-05	8.57835e-05	NDUFB4	72
ENSG00000165609	706.742	0.539062	0.122943	4.38465	1.16173e-05	6.87325e-05	NUDT5	36
ENSG00000110090	714.638	0.538502	0.140935	3.82094	0.000132947	0.000742818	CPT1A	24
ENSG00000148343	380.429	0.538188	0.157549	3.41601	0.000635462	0.00295021	MIGA2	24
ENSG00000170791	364.617	0.537099	0.142358	3.77289	0.000161367	0.000590233	CHCHD7	72
ENSG00000110011	250.534	0.536922	0.170992	3.14005	0.00168921	0.00526113	DNAJC4	48
ENSG00000109180	1176.2	0.536636	0.107253	5.00345	5.63143e-07	2.98982e-06	OCIAD1	72
ENSG00000102401	1459.32	0.535151	0.112671	4.74969	2.03726e-06	1.04629e-05	ARMCX3	144
ENSG00000128609	511.268	0.534229	0.166958	3.19979	0.00137529	0.00630864	NDUFA5	18
ENSG00000196683	715.396	0.530839	0.134529	3.94592	7.94957e-05	0.000326244	TOMM7	144
ENSG00000148450	342.91	0.530785	0.166247	3.19275	0.00140926	0.0042559	MSRB2	72
ENSG00000168958	625.902	0.530575	0.116384	4.55883	5.14405e-06	2.56322e-05	MFF	48
ENSG00000148450	342.91	0.530548	0.166364	3.18908	0.00142728	0.0045233	MSRB2	48
ENSG00000121310	253.094	0.529619	0.169708	3.12077	0.00180378	0.00654237	ECHDC2	36
ENSG00000177034	489.492	0.527539	0.166672	3.16514	0.00155006	0.00571655	MTX3	36
ENSG00000117481	203.244	0.527419	0.164837	3.19964	0.00137599	0.00446298	NSUN4	144
ENSG00000196683	715.396	0.527301	0.134633	3.91659	8.98106e-05	0.000523759	TOMM7	24
ENSG00000127184	990.95	0.524693	0.131452	3.99153	6.56498e-05	0.000272787	COX7C	144
ENSG00000065518	1059.4	0.521712	0.126618	4.12037	3.7827e-05	0.000164633	NDUFB4	48
ENSG00000188554	2573.15	0.521667	0.0937503	5.56443	2.63013e-08	1.79173e-07	NBR1	48
ENSG00000196683	715.396	0.520599	0.134788	3.86234	0.000112304	0.000449547	TOMM7	48
ENSG00000112096	1009.37	0.517824	0.130963	3.95396	7.68683e-05	0.00038857	SOD2	36
ENSG00000148343	380.429	0.516435	0.156926	3.29095	0.000998492	0.00485347	MIGA2	18
ENSG00000104687	595.677	0.514333	0.124037	4.14662	3.37424e-05	0.000183826	GSR	36
ENSG00000114956	459.433	0.512314	0.159298	3.21607	0.00129957	0.00490686	DGUOK	36
ENSG00000140740	1143.32	0.511063	0.0994293	5.13997	2.74789e-07	2.13333e-06	UQCRC2	36
ENSG00000060762	187.266	0.510934	0.170881	2.99	0.00278973	0.00842645	MPC1	144
ENSG00000188554	2573.15	0.510464	0.0937099	5.44728	5.11464e-08	4.4371e-07	NBR1	36
ENSG00000136003	745.378	0.509528	0.124443	4.09447	4.23137e-05	0.000171165	ISCU	72
ENSG00000102401	1459.32	0.509421	0.11284	4.51454	6.34537e-06	3.12027e-05	ARMCX3	48
ENSG00000065154	1826.93	0.507328	0.103055	4.92291	8.52687e-07	8.48685e-06	OAT	18
ENSG00000148450	342.91	0.505341	0.165472	3.05394	0.00225855	0.00970007	MSRB2	18
ENSG00000198888	9265.99	0.505284	0.134367	3.76047	0.000169597	0.000660875	MT-ND1	144
ENSG00000117481	203.244	0.502949	0.165706	3.03518	0.0024039	0.00723888	NSUN4	48
ENSG00000184470	484.817	0.502547	0.135004	3.72246	0.000197288	0.00105213	TXNRD2	24
ENSG00000147853	1106.23	0.502533	0.122158	4.11379	3.89213e-05	0.000209616	AK3	36
ENSG00000184867	932.123	0.502116	0.112752	4.45326	8.4577e-06	6.95025e-05	ARMCX2	18
ENSG00000129473	596.498	0.500996	0.12179	4.1136	3.89531e-05	0.000247251	BCL2L2	24
ENSG00000101019	534.838	0.50075	0.131676	3.80291	0.000143008	0.000683254	UQCC1	36
ENSG00000165609	706.742	0.500453	0.123246	4.06061	4.89442e-05	0.000208797	NUDT5	48
ENSG00000111666	390.095	0.500182	0.142429	3.51181	0.000445068	0.0014934	CHPT1	72
ENSG00000005469	337.991	-0.500134	0.135739	-3.68453	0.000229121	0.00338278	CROT	6
ENSG00000148672	1412.9	-0.501078	0.0950228	-5.27324	1.34038e-07	7.69721e-07	GLUD1	72
ENSG00000107537	270.911	-0.503496	0.150307	-3.34979	0.000808739	0.00322149	PHYH	36
ENSG00000137500	344.939	-0.504029	0.144824	-3.48028	0.000500886	0.00211129	CCDC90B	36
ENSG00000136270	476.4	-0.507223	0.159308	-3.18391	0.001453	0.00437235	TBRG4	72
ENSG00000132591	454.274	-0.50753	0.13843	-3.66633	0.000246058	0.000868324	ERAL1	72
ENSG00000167699	321.284	-0.508745	0.148563	-3.42445	0.000616047	0.00215744	GLOD4	144
ENSG00000116221	494.429	-0.509359	0.135584	-3.75678	0.000172117	0.000669558	MRPL37	144
ENSG00000137500	344.939	-0.5111	0.144691	-3.53235	0.000411888	0.00149384	CCDC90B	144
ENSG00000025772	324.897	-0.513706	0.148853	-3.45109	0.000558325	0.00721476	TOMM34	6
ENSG00000198727	15813	-0.514696	0.114921	-4.47868	7.51053e-06	6.24305e-05	MT-CYB	18
ENSG00000107537	270.911	-0.51475	0.149162	-3.45095	0.000558614	0.00293919	PHYH	18
ENSG00000164830	510.615	-0.514942	0.170775	-3.01531	0.00256713	0.00984517	OXR1	24
ENSG00000182054	470.97	-0.515142	0.130409	-3.95021	7.80815e-05	0.000320868	IDH2	144
ENSG00000123130	495.897	-0.51719	0.131107	-3.94478	7.98729e-05	0.000529378	ACOT9	18
ENSG00000167699	321.284	-0.517195	0.148826	-3.47518	0.000510517	0.00214768	GLOD4	36
ENSG00000097021	392.589	-0.517216	0.156482	-3.30528	0.000948813	0.00463543	ACOT7	18
ENSG00000278259	359.211	-0.520196	0.131275	-3.96263	7.4128e-05	0.000442338	MYO19	24
ENSG00000072506	409.429	-0.521051	0.143033	-3.64287	0.000269616	0.000942951	HSD17B10	72
ENSG00000141447	376.16	-0.521272	0.145485	-3.58298	0.000339695	0.00190774	OSBPL1A	18
ENSG00000085760	303.964	-0.522277	0.148419	-3.51893	0.000433293	0.00156522	MTIF2	144
ENSG00000122687	246.811	-0.522856	0.15721	-3.32584	0.000881527	0.00292342	MRM2	48
ENSG00000141447	376.16	-0.524157	0.146407	-3.58013	0.000343421	0.00151007	OSBPL1A	36
ENSG00000165487	415.902	-0.524245	0.149626	-3.50371	0.000458822	0.00163326	MICU2	48
ENSG00000198431	6233.86	-0.525436	0.0841254	-6.24587	4.21453e-10	7.27057e-09	TXNRD1	18
ENSG00000143158	392.076	-0.526598	0.156198	-3.37135	0.000748004	0.00257673	MPC2	144
ENSG00000100823	1044.4	-0.527268	0.120096	-4.39039	1.13148e-05	5.34164e-05	APEX1	48
ENSG00000130204	399.32	-0.528002	0.163339	-3.23256	0.00122686	0.00465799	TOMM40	36
ENSG00000143158	392.076	-0.528061	0.155565	-3.39448	0.000687585	0.0035238	MPC2	18
ENSG00000002549	408.398	-0.530264	0.146803	-3.61207	0.000303761	0.00111985	LAP3	48
ENSG00000203667	257.468	-0.531799	0.170199	-3.12457	0.00178064	0.00564645	COX20	144
ENSG00000105755	333.237	-0.53188	0.161741	-3.28847	0.00100733	0.00488984	ETHE1	18
ENSG00000103642	337.065	-0.532117	0.14528	-3.6627	0.000249568	0.0011331	LACTB	36
ENSG00000197785	305.319	-0.532546	0.168435	-3.16173	0.00156837	0.00503809	ATAD3A	144
ENSG00000128654	294.794	-0.533791	0.174519	-3.05864	0.00222342	0.00641048	MTX2	72
ENSG00000278540	794.541	-0.534544	0.121701	-4.39228	1.12169e-05	8.06012e-05	ACACA	24
ENSG00000166123	177.523	-0.535505	0.17235	-3.10708	0.00188945	0.0083205	GPT2	18
ENSG00000181924	300.392	-0.536444	0.155205	-3.45637	0.000547506	0.00191129	COA4	48
ENSG00000167996	14802.6	-0.536907	0.116864	-4.5943	4.34199e-06	3.77003e-05	FTH1	18
ENSG00000100823	1044.4	-0.539007	0.119587	-4.50723	6.56783e-06	5.51989e-05	APEX1	18
ENSG00000004864	191.661	-0.539317	0.164576	-3.27701	0.00104914	0.00407354	SLC25A13	36
ENSG00000198712	29053.7	-0.541119	0.126486	-4.27809	1.88506e-05	0.000128682	MT-CO2	24
ENSG00000143158	392.076	-0.541334	0.156443	-3.46026	0.000539659	0.00225329	MPC2	36
ENSG00000104325	510.744	-0.541542	0.129582	-4.17916	2.92584e-05	0.000121795	DECR1	72
ENSG00000138796	201.291	-0.542195	0.16477	-3.29062	0.000999669	0.00327923	HADH	48
ENSG00000067704	1110.16	-0.542497	0.103125	-5.26056	1.43617e-07	8.22083e-07	IARS2	72
ENSG00000136783	251.881	-0.543706	0.178337	-3.04875	0.00229793	0.00893774	NIPSNAP3A	24
ENSG00000108561	536.091	-0.545153	0.159836	-3.41071	0.000647949	0.00222459	C1QBP	48
ENSG00000172590	328.329	-0.546581	0.163942	-3.33398	0.000856118	0.00291287	MRPL52	144
ENSG00000203667	257.468	-0.547547	0.169481	-3.23073	0.00123473	0.00577033	COX20	18
ENSG00000141447	376.16	-0.549408	0.146898	-3.74006	0.000183979	0.000705439	OSBPL1A	48
ENSG00000091140	607.781	-0.551619	0.124472	-4.43166	9.3512e-06	4.18482e-05	DLD	72
ENSG00000156026	248.308	-0.551886	0.179664	-3.07176	0.00212798	0.00648126	MCU	48
ENSG00000137500	344.939	-0.552008	0.145525	-3.79321	0.000148711	0.00058008	CCDC90B	48
ENSG00000100823	1044.4	-0.55358	0.120124	-4.60839	4.05809e-06	1.90705e-05	APEX1	72
ENSG00000164951	391.977	-0.554237	0.181857	-3.04764	0.00230642	0.00662358	PDP1	72
ENSG00000165487	415.902	-0.554599	0.14971	-3.7045	0.000211812	0.000757976	MICU2	72
ENSG00000121289	227.852	-0.554867	0.175856	-3.15523	0.0016037	0.00655937	CEP89	24
ENSG00000128654	294.794	-0.558573	0.174884	-3.19397	0.00140331	0.00445455	MTX2	48
ENSG00000107537	270.911	-0.558596	0.150882	-3.70221	0.000213734	0.00112755	PHYH	24
ENSG00000122687	246.811	-0.559171	0.156887	-3.56417	0.00036501	0.00133631	MRM2	144
ENSG00000178057	403.115	-0.559352	0.157001	-3.56272	0.00036703	0.00125224	NDUFAF3	72
ENSG00000037474	556.778	-0.56011	0.123575	-4.53255	5.82772e-06	3.63335e-05	NSUN2	36
ENSG00000154719	170.381	-0.560921	0.191865	-2.92351	0.00346105	0.00954794	MRPL39	72
ENSG00000083720	641.363	-0.562369	0.114378	-4.91677	8.79816e-07	7.85284e-06	OXCT1	24
ENSG00000197785	305.319	-0.563166	0.169088	-3.3306	0.000866578	0.00274902	ATAD3A	72
ENSG00000198721	442.566	-0.564888	0.140536	-4.01952	5.83161e-05	0.00023015	ECI2	72
ENSG00000122140	231.301	-0.56567	0.171554	-3.29733	0.000976076	0.00305707	MRPS2	72
ENSG00000125871	292.791	-0.567714	0.145686	-3.89685	9.74533e-05	0.000561967	MGME1	24
ENSG00000138035	269.489	-0.56822	0.170673	-3.32928	0.000870703	0.00289424	PNPT1	48
ENSG00000169230	795.7	-0.568692	0.136965	-4.15209	3.29456e-05	0.000145279	PRELID1	48
ENSG00000165487	415.902	-0.568747	0.149666	-3.8001	0.000144637	0.000799954	MICU2	24
ENSG00000138796	201.291	-0.569116	0.164272	-3.46447	0.000531283	0.00188857	HADH	144
ENSG00000107819	985.106	-0.570726	0.11395	-5.00855	5.48424e-07	2.9165e-06	SFXN3	72
ENSG00000143314	329.367	-0.571179	0.182527	-3.12928	0.00175236	0.00556007	MRPL24	144
ENSG00000042286	209.79	-0.574239	0.173819	-3.30366	0.000954305	0.00299767	AIFM2	72
ENSG00000115317	184.569	-0.574589	0.173671	-3.3085	0.000937984	0.00459186	HTRA2	18
ENSG00000123297	170.91	-0.579378	0.188513	-3.07342	0.00211622	0.00612561	TSFM	72
ENSG00000135972	190.804	-0.579629	0.180811	-3.20572	0.00134724	0.00408862	MRPS9	72
ENSG00000169567	1214.98	-0.580013	0.118746	-4.88448	1.03702e-06	5.3072e-06	HINT1	72
ENSG00000141447	376.16	-0.582717	0.146657	-3.97333	7.08735e-05	0.00029305	OSBPL1A	144
ENSG00000167699	321.284	-0.582732	0.148318	-3.92894	8.53201e-05	0.000561353	GLOD4	18
ENSG00000122687	246.811	-0.583161	0.157418	-3.70454	0.000211778	0.000978623	MRM2	36
ENSG00000030110	300.492	-0.584357	0.151706	-3.85191	0.000117202	0.000467498	BAK1	48
ENSG00000162377	201.259	-0.584502	0.171907	-3.40012	0.000673575	0.00218384	COA7	72
ENSG00000277972	163.411	-0.584536	0.195537	-2.98939	0.00279537	0.00786715	CISD3	72
ENSG00000197119	239.526	-0.584741	0.173944	-3.36166	0.000774759	0.00950339	SLC25A29	6
ENSG00000067064	846.248	-0.586629	0.125818	-4.66252	3.1236e-06	2.52647e-05	IDI1	24
ENSG00000005022	1120.14	-0.587719	0.119183	-4.93125	8.17062e-07	4.40203e-06	SLC25A5	144
ENSG00000137124	206.93	-0.587938	0.173523	-3.38824	0.000703437	0.00285102	ALDH1B1	36
ENSG00000005156	422.089	-0.588614	0.1311	-4.48981	7.12852e-06	3.42318e-05	LIG3	144
ENSG00000107745	455.757	-0.590011	0.136746	-4.31464	1.59866e-05	0.000111242	MICU1	24
ENSG00000112992	967.727	-0.590589	0.119253	-4.95242	7.32974e-07	3.97437e-06	NNT	144
ENSG00000247077	189.576	-0.591635	0.175478	-3.37157	0.000747417	0.00300823	PGAM5	36
ENSG00000137500	344.939	-0.593889	0.145547	-4.08039	4.49605e-05	0.000281624	CCDC90B	24
ENSG00000123130	495.897	-0.594177	0.132334	-4.48997	7.12347e-06	4.38495e-05	ACOT9	36
ENSG00000177302	316.613	-0.594534	0.146145	-4.06811	4.73969e-05	0.000202801	TOP3A	48
ENSG00000100596	721.038	-0.594684	0.131261	-4.53053	5.88347e-06	2.85349e-05	SPTLC2	144
ENSG00000108064	192.389	-0.594884	0.187692	-3.16946	0.00152721	0.00457695	TFAM	72
ENSG00000181924	300.392	-0.595338	0.155618	-3.82563	0.000130437	0.000484839	COA4	72
ENSG00000165526	170.577	-0.596432	0.186037	-3.206	0.00134596	0.0043771	RPUSD4	144
ENSG00000109919	926.004	-0.597656	0.124119	-4.81518	1.47064e-06	7.95065e-06	MTCH2	48
ENSG00000171552	905.771	-0.600359	0.126056	-4.76264	1.91079e-06	1.61182e-05	BCL2L1	24
ENSG00000105755	333.237	-0.600549	0.163032	-3.68362	0.000229941	0.00120486	ETHE1	24
ENSG00000175567	185.97	-0.603016	0.198821	-3.03296	0.00242164	0.00728671	UCP2	48
ENSG00000164305	382.981	-0.603553	0.142425	-4.23769	2.25829e-05	9.56953e-05	CASP3	72
ENSG00000198695	554.128	-0.603708	0.173916	-3.47127	0.000517997	0.00181715	MT-ND6	48
ENSG00000167699	321.284	-0.605846	0.149576	-4.05042	5.11247e-05	0.000317003	GLOD4	24
ENSG00000107819	985.106	-0.60814	0.114141	-5.32798	9.93109e-08	6.30105e-07	SFXN3	48
ENSG00000123130	495.897	-0.608556	0.132692	-4.58622	4.5134e-06	2.2626e-05	ACOT9	48
ENSG00000103642	337.065	-0.609746	0.144891	-4.20831	2.57289e-05	0.000191764	LACTB	18
ENSG00000198840	3196.48	-0.611136	0.131397	-4.65106	3.30239e-06	2.65796e-05	MT-ND3	24
ENSG00000075303	189.829	-0.611458	0.193472	-3.16045	0.00157528	0.00505823	SLC25A40	144
ENSG00000109919	926.004	-0.612341	0.124106	-4.93401	8.05585e-07	4.1869e-06	MTCH2	72
ENSG00000116353	157.337	-0.612534	0.201502	-3.03984	0.00236702	0.00678351	MECR	72
ENSG00000101574	172.693	-0.61345	0.182832	-3.35527	0.000792865	0.00253878	METTL4	72
ENSG00000108561	536.091	-0.613692	0.160122	-3.83266	0.000126764	0.000472279	C1QBP	72
ENSG00000156026	248.308	-0.613864	0.179627	-3.41743	0.000632152	0.00220751	MCU	144
ENSG00000143314	329.367	-0.614315	0.183334	-3.3508	0.000805778	0.00270359	MRPL24	48
ENSG00000059691	124.967	-0.614603	0.207778	-2.95798	0.00309658	0.0086136	GATB	72
ENSG00000135776	191.942	-0.615036	0.19375	-3.17439	0.00150152	0.00472619	ABCB10	48
ENSG00000171552	905.771	-0.615626	0.125852	-4.89168	9.99807e-07	2.68991e-05	BCL2L1	6
ENSG00000135776	191.942	-0.615665	0.193275	-3.18543	0.00144539	0.00601024	ABCB10	24
ENSG00000085491	581.364	-0.616267	0.144164	-4.27475	1.9135e-05	0.000130296	SLC25A24	24
ENSG00000004864	191.661	-0.61684	0.16624	-3.71054	0.000206819	0.000785681	SLC25A13	48
ENSG00000122140	231.301	-0.620338	0.172406	-3.59813	0.00032051	0.00117553	MRPS2	48
ENSG00000169230	795.7	-0.621594	0.13712	-4.53321	5.80934e-06	2.67031e-05	PRELID1	72
ENSG00000139428	154.816	-0.622703	0.200618	-3.10393	0.00190968	0.00839932	MMAB	18
ENSG00000107819	985.106	-0.623338	0.113971	-5.46927	4.51895e-08	2.78982e-07	SFXN3	144
ENSG00000062485	1569.18	-0.624054	0.0962388	-6.48444	8.90634e-11	6.99211e-10	CS	72
ENSG00000172590	328.329	-0.625489	0.165016	-3.79046	0.000150368	0.000552901	MRPL52	72
ENSG00000116791	222.538	-0.625515	0.198762	-3.14705	0.00164927	0.00671966	CRYZ	24
ENSG00000144381	2191.53	-0.625791	0.103048	-6.07279	1.25707e-09	8.91341e-09	HSPD1	72
ENSG00000164305	382.981	-0.627049	0.142752	-4.39258	1.12016e-05	5.29522e-05	CASP3	48
ENSG00000121289	227.852	-0.627261	0.175324	-3.57772	0.000346603	0.00194125	CEP89	18
ENSG00000005469	337.991	-0.628378	0.136862	-4.59132	4.40459e-06	2.16903e-05	CROT	144
ENSG00000148339	311.514	-0.628766	0.16411	-3.83136	0.000127437	0.000504102	SLC25A25	48
ENSG00000005156	422.089	-0.629022	0.131899	-4.76898	1.85165e-06	9.14364e-06	LIG3	72
ENSG00000107745	455.757	-0.629911	0.13698	-4.59856	4.25421e-06	2.71639e-05	MICU1	36
ENSG00000171552	905.771	-0.630043	0.126145	-4.99459	5.89596e-07	4.35521e-06	BCL2L1	36
ENSG00000121057	127.015	-0.631118	0.204188	-3.09086	0.00199577	0.0061058	AKAP1	48
ENSG00000197785	305.319	-0.633323	0.169872	-3.72825	0.000192817	0.000736048	ATAD3A	48
ENSG00000097021	392.589	-0.635354	0.157729	-4.02813	5.62232e-05	0.00034499	ACOT7	24
ENSG00000138796	201.291	-0.635366	0.165435	-3.84058	0.000122743	0.000596075	HADH	36
ENSG00000177302	316.613	-0.635405	0.145907	-4.35486	1.33149e-05	6.15087e-05	TOP3A	144
ENSG00000162377	201.259	-0.636764	0.172292	-3.69583	0.000219167	0.00100844	COA7	36
ENSG00000137274	118.443	-0.637938	0.209866	-3.03973	0.00236788	0.00714319	BPHL	48
ENSG00000107745	455.757	-0.638804	0.136243	-4.68871	2.74935e-06	2.4751e-05	MICU1	18
ENSG00000164305	382.981	-0.639558	0.142527	-4.48726	7.21445e-06	4.43661e-05	CASP3	36
ENSG00000180185	150.611	-0.639673	0.199188	-3.2114	0.00132089	0.00401854	FAHD1	72
ENSG00000030110	300.492	-0.64002	0.151601	-4.22175	2.42409e-05	0.000107522	BAK1	144
ENSG00000114021	289.553	-0.64195	0.153724	-4.176	2.96683e-05	0.000131602	NIT2	48
ENSG00000116221	494.429	-0.642301	0.136843	-4.69372	2.68275e-06	1.3892e-05	MRPL37	48
ENSG00000167996	14802.6	-0.643512	0.116928	-5.5035	3.7232e-08	2.28012e-07	FTH1	72
ENSG00000065911	635.251	-0.646916	0.124545	-5.19425	2.05545e-07	6.44963e-06	MTHFD2	6
ENSG00000165526	170.577	-0.646971	0.187664	-3.44749	0.000565819	0.0019704	RPUSD4	48
ENSG00000107819	985.106	-0.648321	0.113885	-5.69276	1.25003e-08	4.82328e-07	SFXN3	6
ENSG00000062485	1569.18	-0.648354	0.0963646	-6.72813	1.71852e-11	1.64785e-10	CS	48
ENSG00000145494	272.721	-0.651099	0.187339	-3.47551	0.000509892	0.00179458	NDUFS6	48
ENSG00000122687	246.811	-0.651368	0.15844	-4.11114	3.93713e-05	0.000159827	MRM2	72
ENSG00000198763	8070.33	-0.653521	0.114974	-5.6841	1.31502e-08	1.65443e-07	MT-ND2	24
ENSG00000125871	292.791	-0.655601	0.146532	-4.4741	7.67337e-06	4.6985e-05	MGME1	36
ENSG00000116874	105.272	-0.655667	0.223141	-2.93835	0.0032996	0.00982956	WARS2	144
ENSG00000167699	321.284	-0.660649	0.150402	-4.39255	1.1203e-05	5.29522e-05	GLOD4	48
ENSG00000107819	985.106	-0.665305	0.114209	-5.82531	5.7006e-09	7.66929e-08	SFXN3	24
ENSG00000148339	311.514	-0.669293	0.164312	-4.07332	4.63475e-05	0.000185888	SLC25A25	72
ENSG00000177646	431.337	-0.676157	0.13936	-4.85187	1.223e-06	6.6971e-06	ACAD9	48
ENSG00000107815	115.187	-0.677439	0.227362	-2.97956	0.00288659	0.00809264	TWNK	72
ENSG00000101574	172.693	-0.67859	0.183087	-3.70637	0.000210248	0.000806546	METTL4	144
ENSG00000188917	102.555	-0.680852	0.22574	-3.01609	0.0025606	0.00982719	TRMT2B	24
ENSG00000108064	192.389	-0.680988	0.188932	-3.60441	0.00031286	0.00114989	TFAM	48
ENSG00000137547	303.28	-0.68228	0.150097	-4.54558	5.47841e-06	4.19414e-05	MRPL15	24
ENSG00000247077	189.576	-0.682421	0.176977	-3.856	0.00011526	0.000432635	PGAM5	72
ENSG00000076248	152.556	-0.68729	0.178078	-3.85949	0.000113623	0.000643879	UNG	24
ENSG00000128050	1112.2	-0.687593	0.114919	-5.98328	2.18691e-09	1.69894e-08	PAICS	48
ENSG00000103507	414.661	-0.690745	0.141474	-4.88249	1.04756e-06	5.78683e-06	BCKDK	48
ENSG00000114021	289.553	-0.691759	0.154059	-4.49022	7.11481e-06	3.23637e-05	NIT2	72
ENSG00000171552	905.771	-0.69302	0.126449	-5.48061	4.23861e-08	2.58589e-07	BCL2L1	72
ENSG00000083720	641.363	-0.693165	0.115073	-6.02368	1.70499e-09	1.81958e-08	OXCT1	36
ENSG00000138035	269.489	-0.695853	0.171778	-4.05089	5.10232e-05	0.000203674	PNPT1	72
ENSG00000125871	292.791	-0.696525	0.14669	-4.74827	2.05165e-06	1.05306e-05	MGME1	144
ENSG00000130204	399.32	-0.698374	0.16465	-4.24157	2.21958e-05	9.41547e-05	TOMM40	72
ENSG00000198695	554.128	-0.699404	0.174142	-4.01628	5.91228e-05	0.000306475	MT-ND6	36
ENSG00000198899	11756	-0.69967	0.119834	-5.83865	5.26258e-09	7.72095e-08	MT-ATP6	18
ENSG00000145494	272.721	-0.701596	0.187196	-3.74792	0.000178306	0.000692121	NDUFS6	144
ENSG00000167085	816.802	-0.701764	0.128575	-5.45801	4.81502e-08	3.18756e-07	PHB	48
ENSG00000103121	277.669	-0.702149	0.157795	-4.44975	8.59712e-06	3.87003e-05	CMC2	72
ENSG00000155970	180.091	-0.702765	0.201	-3.49634	0.000471696	0.00169251	MICU3	144
ENSG00000135776	191.942	-0.702869	0.192749	-3.64654	0.000265792	0.00153638	ABCB10	18
ENSG00000037474	556.778	-0.709968	0.124844	-5.68686	1.29397e-08	9.16864e-08	NSUN2	48
ENSG00000198938	25415.9	-0.710674	0.12217	-5.81707	5.98875e-09	8.68038e-08	MT-CO3	18
ENSG00000137547	303.28	-0.711099	0.150324	-4.73045	2.24023e-06	1.49504e-05	MRPL15	36
ENSG00000117592	2689.27	-0.713776	0.0947586	-7.53258	4.97492e-14	5.86981e-13	PRDX6	48
ENSG00000143158	392.076	-0.714353	0.157785	-4.52737	5.97228e-06	2.74075e-05	MPC2	72
ENSG00000228253	3100.37	-0.714461	0.1287	-5.55136	2.8346e-08	3.69291e-07	MT-ATP8	18
ENSG00000137133	98.1458	-0.715963	0.242988	-2.9465	0.00321393	0.00892147	HINT2	72
ENSG00000164951	391.977	-0.718772	0.182609	-3.93612	8.28085e-05	0.000338559	PDP1	144
ENSG00000176720	368.653	-0.722737	0.162188	-4.45617	8.3435e-06	0.000179862	BOK	6
ENSG00000029639	100.783	-0.723578	0.238068	-3.03937	0.0023707	0.00832729	TFB1M	36
ENSG00000051341	144.773	-0.726032	0.215953	-3.36199	0.000773835	0.00388723	POLQ	18
ENSG00000167996	14802.6	-0.727184	0.116956	-6.2176	5.04831e-10	4.18456e-09	FTH1	48
ENSG00000004864	191.661	-0.727982	0.167279	-4.3519	1.34964e-05	9.54919e-05	SLC25A13	24
ENSG00000137274	118.443	-0.728832	0.210719	-3.45878	0.00054262	0.00255948	BPHL	24
ENSG00000183617	160.069	-0.728915	0.215221	-3.38682	0.000707089	0.00240585	MRPL54	48
ENSG00000198804	63821.7	-0.729427	0.102852	-7.092	1.32184e-12	2.87472e-11	MT-CO1	24
ENSG00000169288	115.368	-0.729624	0.225481	-3.23586	0.00121277	0.00372493	MRPL1	72
ENSG00000138796	201.291	-0.731165	0.16703	-4.37744	1.20081e-05	5.28243e-05	HADH	72
ENSG00000143158	392.076	-0.731617	0.158047	-4.6291	3.67252e-06	1.86727e-05	MPC2	48
ENSG00000005022	1120.14	-0.731732	0.119911	-6.10228	1.04564e-09	8.39716e-09	SLC25A5	48
ENSG00000167699	321.284	-0.732061	0.150889	-4.85165	1.2244e-06	6.20345e-06	GLOD4	72
ENSG00000141447	376.16	-0.732579	0.148038	-4.94858	7.47572e-07	6.75012e-06	OSBPL1A	24
ENSG00000137274	118.443	-0.734174	0.208645	-3.51877	0.00043356	0.00235688	BPHL	18
ENSG00000161513	228.191	-0.736512	0.18053	-4.07971	4.50913e-05	0.000181213	FDXR	72
ENSG00000177427	99.5013	-0.739168	0.224355	-3.29464	0.000985489	0.00480484	MIEF2	18
ENSG00000103642	337.065	-0.739767	0.147318	-5.02156	5.12544e-07	2.96145e-06	LACTB	48
ENSG00000125871	292.791	-0.74151	0.147662	-5.02169	5.12198e-07	2.73473e-06	MGME1	72
ENSG00000002549	408.398	-0.742576	0.148322	-5.00651	5.54255e-07	2.94458e-06	LAP3	72
ENSG00000137767	82.864	-0.74264	0.244015	-3.04342	0.00233906	0.0072216	SQOR	144
ENSG00000165526	170.577	-0.74333	0.188807	-3.93699	8.25109e-05	0.000317894	RPUSD4	72
ENSG00000105755	333.237	-0.744417	0.164044	-4.53792	5.6811e-06	3.55074e-05	ETHE1	36
ENSG00000166123	177.523	-0.744563	0.176448	-4.21973	2.44592e-05	0.000108281	GPT2	144
ENSG00000173137	76.5175	-0.746806	0.248473	-3.00558	0.00265072	0.00805054	ADCK5	144
ENSG00000085491	581.364	-0.747388	0.145007	-5.15414	2.548e-07	1.53721e-06	SLC25A24	48
ENSG00000029639	100.783	-0.747678	0.238463	-3.13541	0.00171613	0.00696707	TFB1M	24
ENSG00000123130	495.897	-0.748822	0.133525	-5.60811	2.04544e-08	1.28705e-07	ACOT9	72
ENSG00000130204	399.32	-0.750279	0.165167	-4.54254	5.5581e-06	2.75469e-05	TOMM40	48
ENSG00000137547	303.28	-0.751415	0.150457	-4.99421	5.90773e-07	3.24723e-06	MRPL15	144
ENSG00000203667	257.468	-0.755302	0.172429	-4.38038	1.18475e-05	8.47192e-05	COX20	24
ENSG00000103642	337.065	-0.755384	0.147293	-5.12844	2.92149e-07	1.60692e-06	LACTB	72
ENSG00000103507	414.661	-0.758874	0.141852	-5.34977	8.80676e-08	5.17974e-07	BCKDK	72
ENSG00000164305	382.981	-0.75949	0.14329	-5.30038	1.1556e-07	6.85961e-07	CASP3	144
ENSG00000139428	154.816	-0.760603	0.205169	-3.70719	0.000209568	0.00110636	MMAB	24
ENSG00000100596	721.038	-0.763071	0.131527	-5.80163	6.56724e-09	9.45237e-08	SPTLC2	18
ENSG00000182199	1144.75	-0.765877	0.113704	-6.7357	1.6314e-11	3.10387e-10	SHMT2	24
ENSG00000171552	905.771	-0.768385	0.126799	-6.05987	1.36228e-09	1.08129e-08	BCL2L1	48
ENSG00000188917	102.555	-0.772816	0.228337	-3.38455	0.000712957	0.00242214	TRMT2B	48
ENSG00000125871	292.791	-0.772957	0.148211	-5.21526	1.83555e-07	1.12642e-06	MGME1	48
ENSG00000177427	99.5013	-0.773073	0.225856	-3.42286	0.000619665	0.00788899	MIEF2	6
ENSG00000182199	1144.75	-0.77713	0.113365	-6.85514	7.12422e-12	1.57344e-10	SHMT2	18
ENSG00000177646	431.337	-0.777689	0.140024	-5.55399	2.79229e-08	1.73319e-07	ACAD9	72
ENSG00000177427	99.5013	-0.778339	0.22781	-3.41661	0.000634058	0.00206868	MIEF2	72
ENSG00000137500	344.939	-0.781819	0.147356	-5.30566	1.12263e-07	6.50737e-07	CCDC90B	72
ENSG00000100596	721.038	-0.78291	0.132232	-5.92075	3.20475e-09	4.44535e-08	SPTLC2	24
ENSG00000137274	118.443	-0.783672	0.212067	-3.69541	0.000219536	0.00078352	BPHL	72
ENSG00000105327	61.2832	-0.783749	0.264042	-2.96827	0.00299483	0.00880906	BBC3	48
ENSG00000136010	850.393	-0.784725	0.155363	-5.05092	4.39687e-07	3.30127e-06	ALDH1L2	36
ENSG00000136783	251.881	-0.784876	0.180429	-4.35006	1.36103e-05	6.27646e-05	NIPSNAP3A	144
ENSG00000155189	101.974	-0.786166	0.232457	-3.38199	0.000719633	0.0036557	AGPAT5	18
ENSG00000160752	1240.17	-0.790563	0.126872	-6.23117	4.62955e-10	5.33762e-09	FDPS	36
ENSG00000109576	96.7433	-0.795093	0.24317	-3.2697	0.0010766	0.0046539	AADAT	24
ENSG00000160957	143.34	-0.796629	0.212619	-3.74675	0.000179141	0.0010819	RECQL4	18
ENSG00000198727	15813	-0.798603	0.115038	-6.94207	3.86389e-12	7.91293e-11	MT-CYB	24
ENSG00000085491	581.364	-0.800684	0.145195	-5.51453	3.4972e-08	2.14746e-07	SLC25A24	72
ENSG00000171552	905.771	-0.801027	0.126287	-6.34288	2.25504e-10	4.05513e-09	BCL2L1	18
ENSG00000247077	189.576	-0.808646	0.179056	-4.51615	6.29732e-06	3.09858e-05	PGAM5	48
ENSG00000005022	1120.14	-0.809079	0.120138	-6.73457	1.64416e-11	1.38356e-10	SLC25A5	72
ENSG00000113790	65.9666	-0.80941	0.274552	-2.94811	0.00319727	0.00954881	EHHADH	144
ENSG00000103121	277.669	-0.81045	0.159295	-5.08773	3.62383e-07	2.13224e-06	CMC2	48
ENSG00000108064	192.389	-0.81336	0.190098	-4.27863	1.88047e-05	0.000128487	TFAM	24
ENSG00000085491	581.364	-0.814283	0.145018	-5.61503	1.96529e-08	1.26744e-07	SLC25A24	144
ENSG00000173137	76.5175	-0.81555	0.247738	-3.29199	0.000994809	0.00484047	ADCK5	18
ENSG00000108064	192.389	-0.817881	0.190139	-4.30149	1.6965e-05	9.73886e-05	TFAM	36
ENSG00000085491	581.364	-0.818015	0.145165	-5.63508	1.74977e-08	1.63063e-07	SLC25A24	36
ENSG00000109576	96.7433	-0.818727	0.243115	-3.36766	0.000758102	0.00260871	AADAT	144
ENSG00000176720	368.653	-0.818924	0.162964	-5.0252	5.02909e-07	2.79202e-06	BOK	144
ENSG00000167085	816.802	-0.819478	0.129063	-6.34944	2.16093e-10	1.63873e-09	PHB	72
ENSG00000247626	67.6572	-0.819774	0.27322	-3.00042	0.0026961	0.00933966	MARS2	36
ENSG00000140451	159.04	-0.822209	0.211988	-3.87856	0.000105076	0.000421916	PIF1	48
ENSG00000177150	115.643	-0.822971	0.221107	-3.72205	0.000197609	0.00105304	FAM210A	24
ENSG00000151014	61.7732	-0.827712	0.279848	-2.95772	0.00309926	0.00908305	NOCT	48
ENSG00000198695	554.128	-0.829497	0.174822	-4.7448	2.08715e-06	1.02154e-05	MT-ND6	72
ENSG00000121289	227.852	-0.834527	0.178609	-4.67236	2.97756e-06	1.94659e-05	CEP89	36
ENSG00000116221	494.429	-0.834727	0.138089	-6.04487	1.4953e-09	1.0542e-08	MRPL37	72
ENSG00000187024	63.8587	-0.838738	0.268431	-3.1246	0.00178048	0.00647287	PTRH1	36
ENSG00000136783	251.881	-0.840979	0.181547	-4.63229	3.61649e-06	1.71409e-05	NIPSNAP3A	72
ENSG00000126953	70.28	-0.842343	0.259189	-3.24992	0.00115437	0.00373677	TIMM8A	48
ENSG00000121289	227.852	-0.843487	0.178438	-4.72706	2.27798e-06	1.16137e-05	CEP89	144
ENSG00000145247	76.649	-0.848166	0.246765	-3.43714	0.000587884	0.00307079	OCIAD2	18
ENSG00000103507	414.661	-0.850319	0.142196	-5.97991	2.2326e-09	1.59362e-08	BCKDK	144
ENSG00000076248	152.556	-0.851409	0.178502	-4.76975	1.84459e-06	1.72186e-05	UNG	18
ENSG00000015475	176.125	-0.852429	0.187735	-4.5406	5.60936e-06	2.77746e-05	BID	48
ENSG00000107745	455.757	-0.852567	0.138799	-6.14244	8.12613e-10	6.5932e-09	MICU1	48
ENSG00000145494	272.721	-0.862995	0.189312	-4.55858	5.15012e-06	2.38875e-05	NDUFS6	72
ENSG00000151014	61.7732	-0.863172	0.280319	-3.07925	0.00207525	0.00601355	NOCT	72
ENSG00000082212	228.57	-0.873177	0.169986	-5.13676	2.79516e-07	2.74398e-06	ME2	24
ENSG00000173137	76.5175	-0.873986	0.25188	-3.46985	0.000520744	0.00218399	ADCK5	36
ENSG00000105755	333.237	-0.874837	0.164867	-5.30632	1.11863e-07	6.65494e-07	ETHE1	144
ENSG00000121289	227.852	-0.877982	0.17934	-4.89563	9.79934e-07	5.03917e-06	CEP89	72
ENSG00000105327	61.2832	-0.8793	0.265289	-3.3145	0.000918087	0.00405791	BBC3	24
ENSG00000111696	126.473	-0.88611	0.222097	-3.98975	6.61434e-05	0.000400199	NT5DC3	24
ENSG00000083720	641.363	-0.889376	0.116522	-7.63266	2.29952e-14	2.77567e-13	OXCT1	48
ENSG00000103642	337.065	-0.890031	0.148334	-6.00018	1.97098e-09	2.84643e-08	LACTB	24
ENSG00000164306	79.6138	-0.893803	0.273693	-3.26571	0.0010919	0.00363341	PRIMPOL	144
ENSG00000101546	104.681	-0.897542	0.220111	-4.07767	4.54884e-05	0.000182625	RBFA	72
ENSG00000105755	333.237	-0.898453	0.165603	-5.42534	5.78439e-08	3.80048e-07	ETHE1	48
ENSG00000126953	70.28	-0.902395	0.259673	-3.47512	0.000510633	0.00242489	TIMM8A	24
ENSG00000203667	257.468	-0.903275	0.174347	-5.18089	2.20833e-07	1.34156e-06	COX20	48
ENSG00000132423	66.3402	-0.908019	0.297351	-3.05369	0.00226044	0.00699502	COQ3	144
ENSG00000042286	209.79	-0.909233	0.178994	-5.07968	3.78071e-07	2.22205e-06	AIFM2	48
ENSG00000121897	64.7622	-0.910214	0.28361	-3.20938	0.00133019	0.00500992	LIAS	36
ENSG00000107819	985.106	-0.910414	0.114621	-7.94279	1.97676e-15	6.33528e-14	SFXN3	18
ENSG00000175806	113.941	-0.914148	0.239546	-3.81617	0.000135539	0.000650459	MSRA	36
ENSG00000137547	303.28	-0.915318	0.150972	-6.06284	1.33743e-09	2.15753e-08	MRPL15	18
ENSG00000121057	127.015	-0.916398	0.208322	-4.39895	1.08777e-05	6.47887e-05	AKAP1	36
ENSG00000083720	641.363	-0.917504	0.116278	-7.89063	3.00675e-15	3.42509e-14	OXCT1	144
ENSG00000100889	179.915	-0.918362	0.173728	-5.28621	1.24875e-07	4.12507e-06	PCK2	6
ENSG00000117593	306.211	-0.919343	0.157393	-5.84107	5.18667e-09	5.16918e-08	DARS2	36
ENSG00000105327	61.2832	-0.921077	0.266257	-3.45935	0.000541471	0.00225898	BBC3	36
ENSG00000278259	359.211	-0.922764	0.13462	-6.85456	7.15316e-12	1.00458e-10	MYO19	36
ENSG00000126953	70.28	-0.930142	0.261008	-3.56366	0.000365723	0.00124858	TIMM8A	72
ENSG00000115468	102.574	-0.936058	0.227132	-4.12121	3.76888e-05	0.00068401	EFHD1	6
ENSG00000105327	61.2832	-0.938611	0.266054	-3.5279	0.000418877	0.00151759	BBC3	144
ENSG00000111696	126.473	-0.941393	0.222541	-4.23019	2.3349e-05	0.000103911	NT5DC3	144
ENSG00000082212	228.57	-0.945133	0.170767	-5.53462	3.11898e-08	2.80095e-07	ME2	36
ENSG00000168393	331.396	-0.945846	0.152735	-6.19273	5.91321e-10	6.69971e-09	DTYMK	36
ENSG00000128050	1112.2	-0.951659	0.115907	-8.21051	2.20246e-16	2.77496e-15	PAICS	72
ENSG00000203667	257.468	-0.953957	0.174701	-5.46052	4.74738e-08	2.88094e-07	COX20	72
ENSG00000143314	329.367	-0.956394	0.186116	-5.13869	2.76667e-07	1.52805e-06	MRPL24	72
ENSG00000203667	257.468	-0.960826	0.174526	-5.50533	3.68468e-08	3.26423e-07	COX20	36
ENSG00000183617	160.069	-0.964276	0.218459	-4.41399	1.01481e-05	4.52126e-05	MRPL54	72
ENSG00000156026	248.308	-0.964658	0.184033	-5.24177	1.59044e-07	9.06505e-07	MCU	72
ENSG00000137547	303.28	-0.971913	0.153158	-6.34582	2.21249e-10	1.91367e-09	MRPL15	48
ENSG00000015475	176.125	-0.97491	0.189338	-5.14904	2.61826e-07	1.45008e-06	BID	72
ENSG00000105327	61.2832	-0.979515	0.264599	-3.70188	0.000214007	0.00126908	BBC3	18
ENSG00000145247	76.649	-0.980265	0.251588	-3.89631	9.76706e-05	0.000563	OCIAD2	24
ENSG00000137767	82.864	-0.985286	0.246671	-3.99432	6.48792e-05	0.000441154	SQOR	18
ENSG00000117592	2689.27	-0.988824	0.0951598	-10.3912	2.71941e-25	5.61346e-24	PRDX6	144
ENSG00000198938	25415.9	-0.990454	0.122238	-8.10269	5.37562e-16	1.72312e-14	MT-CO3	24
ENSG00000140451	159.04	-0.991775	0.214709	-4.61917	3.85285e-06	1.81699e-05	PIF1	72
ENSG00000105327	61.2832	-0.992647	0.268549	-3.69634	0.000218732	0.000780823	BBC3	72
ENSG00000164284	117.994	-0.993732	0.228143	-4.35574	1.32615e-05	0.000105376	GRPEL2	18
ENSG00000228253	3100.37	-0.99501	0.129205	-7.70102	1.34982e-14	3.70634e-13	MT-ATP8	24
ENSG00000182199	1144.75	-0.996342	0.114411	-8.70842	3.08152e-18	7.95367e-17	SHMT2	36
ENSG00000151014	61.7732	-0.997841	0.282889	-3.52733	0.000419778	0.00152017	NOCT	144
ENSG00000160957	143.34	-0.998378	0.215798	-4.62645	3.71988e-06	2.96623e-05	RECQL4	24
ENSG00000182199	1144.75	-1.00013	0.114564	-8.72986	2.54977e-18	4.13969e-17	SHMT2	48
ENSG00000160752	1240.17	-1.00921	0.127135	-7.93814	2.05233e-15	6.56291e-14	FDPS	18
ENSG00000065911	635.251	-1.01062	0.125663	-8.0423	8.81704e-16	2.92994e-14	MTHFD2	18
ENSG00000128050	1112.2	-1.01076	0.115961	-8.71636	2.87288e-18	3.99984e-17	PAICS	144
ENSG00000165046	43.4215	-1.01324	0.307186	-3.29846	0.000972184	0.00379825	LETM2	36
ENSG00000027001	174.377	-1.01758	0.174171	-5.8424	5.14555e-09	3.8199e-08	MIPEP	48
ENSG00000164306	79.6138	-1.01978	0.278017	-3.66806	0.000244399	0.000863797	PRIMPOL	72
ENSG00000160752	1240.17	-1.02067	0.12751	-8.00462	1.19841e-15	1.40712e-14	FDPS	144
ENSG00000198899	11756	-1.02105	0.119995	-8.5091	1.75285e-17	6.39748e-16	MT-ATP6	24
ENSG00000138346	94.9401	-1.02219	0.251425	-4.0656	4.79097e-05	0.000298071	DNA2	24
ENSG00000005469	337.991	-1.03011	0.140118	-7.35169	1.95718e-13	3.27334e-12	CROT	36
ENSG00000076248	152.556	-1.03274	0.182544	-5.6575	1.53593e-08	1.00141e-07	UNG	144
ENSG00000117592	2689.27	-1.03389	0.0953517	-10.8429	2.15578e-27	4.95365e-26	PRDX6	72
ENSG00000101546	104.681	-1.03429	0.223617	-4.62529	3.7407e-06	1.89948e-05	RBFA	48
ENSG00000121057	127.015	-1.03758	0.21062	-4.92631	8.37985e-07	7.50673e-06	AKAP1	24
ENSG00000160752	1240.17	-1.04201	0.127672	-8.16164	3.30512e-16	1.07108e-14	FDPS	24
ENSG00000025772	324.897	-1.05128	0.152692	-6.88499	5.77935e-12	5.16983e-11	TOMM34	144
ENSG00000198695	554.128	-1.05162	0.175833	-5.98075	2.22108e-09	3.17343e-08	MT-ND6	24
ENSG00000182199	1144.75	-1.05561	0.114696	-9.20357	3.46262e-20	5.5426e-19	SHMT2	72
ENSG00000159231	73.3428	-1.05628	0.254097	-4.15699	3.22471e-05	0.000234883	CBR3	18
ENSG00000121289	227.852	-1.06534	0.181821	-5.85928	4.64872e-09	3.48067e-08	CEP89	48
ENSG00000140451	159.04	-1.06817	0.215242	-4.96264	6.95426e-07	3.78741e-06	PIF1	144
ENSG00000137547	303.28	-1.07348	0.154035	-6.96906	3.19056e-12	2.85566e-11	MRPL15	72
ENSG00000175806	113.941	-1.07366	0.242786	-4.42226	9.76728e-06	4.6516e-05	MSRA	48
ENSG00000105755	333.237	-1.07729	0.16704	-6.4493	1.12366e-10	8.73601e-10	ETHE1	72
ENSG00000027001	174.377	-1.07848	0.172711	-6.2444	4.25429e-10	7.32165e-09	MIPEP	18
ENSG00000113790	65.9666	-1.07998	0.283802	-3.8054	0.000141573	0.0005232	EHHADH	72
ENSG00000097021	392.589	-1.09443	0.160592	-6.81497	9.42847e-12	1.31189e-10	ACOT7	36
ENSG00000137124	206.93	-1.09661	0.18036	-6.08011	1.20101e-09	8.82004e-09	ALDH1B1	144
ENSG00000198695	554.128	-1.09788	0.175938	-6.24012	4.37227e-10	3.36179e-09	MT-ND6	144
ENSG00000029639	100.783	-1.09853	0.245323	-4.47789	7.53839e-06	3.65433e-05	TFB1M	48
ENSG00000025772	324.897	-1.10496	0.152291	-7.25557	3.99988e-13	1.00324e-11	TOMM34	18
ENSG00000111696	126.473	-1.11522	0.225863	-4.93759	7.90938e-07	5.70816e-06	NT5DC3	36
ENSG00000111696	126.473	-1.11546	0.226268	-4.92979	8.23195e-07	4.27289e-06	NT5DC3	72
ENSG00000165046	43.4215	-1.1162	0.309967	-3.60102	0.000316973	0.0015946	LETM2	24
ENSG00000082212	228.57	-1.1184	0.172527	-6.48244	9.02483e-11	7.35141e-10	ME2	144
ENSG00000027001	174.377	-1.12548	0.17474	-6.44091	1.18758e-10	9.56803e-10	MIPEP	144
ENSG00000139410	50.1937	-1.12718	0.33841	-3.33082	0.000865909	0.00274744	SDSL	72
ENSG00000137124	206.93	-1.12867	0.181708	-6.21144	5.25021e-10	3.83113e-09	ALDH1B1	72
ENSG00000175806	113.941	-1.13771	0.243577	-4.67085	2.99951e-06	1.44169e-05	MSRA	72
ENSG00000083720	641.363	-1.14	0.118168	-9.64734	5.04466e-22	8.96028e-21	OXCT1	72
ENSG00000029639	100.783	-1.14365	0.244895	-4.66998	3.01228e-06	1.51265e-05	TFB1M	144
ENSG00000029639	100.783	-1.14457	0.245865	-4.65529	3.23532e-06	1.5453e-05	TFB1M	72
ENSG00000182199	1144.75	-1.14586	0.114853	-9.97673	1.92714e-23	3.68408e-22	SHMT2	144
ENSG00000025772	324.897	-1.1483	0.153701	-7.47098	7.96015e-14	2.01325e-12	TOMM34	24
ENSG00000187024	63.8587	-1.16365	0.278469	-4.17874	2.93129e-05	0.000121958	PTRH1	72
ENSG00000076248	152.556	-1.1643	0.185476	-6.27735	3.44399e-10	2.55969e-09	UNG	72
ENSG00000176720	368.653	-1.16731	0.165303	-7.06165	1.64533e-12	2.45237e-11	BOK	36
ENSG00000145247	76.649	-1.16825	0.255527	-4.57191	4.83295e-06	3.04846e-05	OCIAD2	36
ENSG00000176720	368.653	-1.17167	0.165353	-7.08589	1.38156e-12	2.99574e-11	BOK	24
ENSG00000106077	44.7535	-1.18631	0.313583	-3.78308	0.000154901	0.000608339	ABHD11	144
ENSG00000107745	455.757	-1.18806	0.141432	-8.40019	4.45775e-17	5.93836e-16	MICU1	72
ENSG00000175806	113.941	-1.19132	0.244153	-4.87942	1.06397e-06	9.38288e-06	MSRA	24
ENSG00000121057	127.015	-1.20576	0.211376	-5.70431	1.16813e-08	1.61367e-07	AKAP1	18
ENSG00000183048	28.2216	-1.21469	0.40286	-3.01516	0.00256844	0.00783775	SLC25A10	144
ENSG00000097021	392.589	-1.21706	0.161329	-7.54396	4.55908e-14	4.76886e-13	ACOT7	144
ENSG00000138346	94.9401	-1.21893	0.256244	-4.7569	1.96589e-06	1.04224e-05	DNA2	48
ENSG00000136010	850.393	-1.22105	0.157021	-7.77632	7.46649e-15	8.29904e-14	ALDH1L2	144
ENSG00000159231	73.3428	-1.22411	0.259332	-4.72024	2.35562e-06	1.95023e-05	CBR3	24
ENSG00000117593	306.211	-1.22467	0.161107	-7.60164	2.92407e-14	3.50531e-13	DARS2	48
ENSG00000164284	117.994	-1.22502	0.233473	-5.24695	1.54634e-07	1.58229e-06	GRPEL2	24
ENSG00000027001	174.377	-1.22796	0.176614	-6.95279	3.58135e-12	5.14955e-11	MIPEP	36
ENSG00000155189	101.974	-1.22961	0.241168	-5.09855	3.42268e-07	1.93912e-06	AGPAT5	144
ENSG00000005469	337.991	-1.23136	0.142403	-8.64705	5.28456e-18	8.36377e-17	CROT	48
ENSG00000148459	31.4583	-1.23167	0.401058	-3.07106	0.00213299	0.00649526	PDSS1	48
ENSG00000176720	368.653	-1.23326	0.164858	-7.48075	7.38996e-14	2.01852e-12	BOK	18
ENSG00000134809	165.117	-1.23517	0.21905	-5.63876	1.71274e-08	1.08666e-07	TIMM10	72
ENSG00000175806	113.941	-1.24297	0.242756	-5.12024	3.0515e-07	3.28669e-06	MSRA	18
ENSG00000278259	359.211	-1.24474	0.138467	-8.98949	2.48386e-19	4.3039e-18	MYO19	48
ENSG00000005469	337.991	-1.24736	0.142376	-8.76101	1.93512e-18	2.79365e-17	CROT	72
ENSG00000164284	117.994	-1.24801	0.234526	-5.32142	1.02958e-07	6.51929e-07	GRPEL2	48
ENSG00000027001	174.377	-1.24912	0.176947	-7.05928	1.67369e-12	3.57958e-11	MIPEP	24
ENSG00000005059	25.8354	-1.25032	0.394572	-3.16881	0.00153066	0.00692011	MCUB	18
ENSG00000278259	359.211	-1.25716	0.13839	-9.0842	1.04465e-19	1.61574e-18	MYO19	72
ENSG00000051341	144.773	-1.25848	0.222631	-5.65278	1.57876e-08	1.95456e-07	POLQ	24
ENSG00000082212	228.57	-1.2678	0.175139	-7.23882	4.52612e-13	4.37843e-12	ME2	72
ENSG00000183048	28.2216	-1.26876	0.407639	-3.11246	0.00185535	0.00544122	SLC25A10	72
ENSG00000027001	174.377	-1.27189	0.177641	-7.15989	8.07443e-13	7.6676e-12	MIPEP	72
ENSG00000187024	63.8587	-1.27563	0.282832	-4.5102	6.47654e-06	3.1798e-05	PTRH1	48
ENSG00000164284	117.994	-1.2765	0.234694	-5.43901	5.3577e-08	3.22793e-07	GRPEL2	72
ENSG00000117593	306.211	-1.29634	0.161167	-8.04347	8.73262e-16	1.03291e-14	DARS2	144
ENSG00000065911	635.251	-1.29653	0.127601	-10.1608	2.96584e-24	1.91804e-22	MTHFD2	24
ENSG00000165046	43.4215	-1.30267	0.313043	-4.16131	3.16421e-05	0.000588218	LETM2	6
ENSG00000106077	44.7535	-1.3057	0.314025	-4.15796	3.21098e-05	0.000234001	ABHD11	18
ENSG00000148459	31.4583	-1.30917	0.402658	-3.25131	0.00114875	0.00439798	PDSS1	36
ENSG00000138346	94.9401	-1.31068	0.257364	-5.09271	3.52977e-07	2.6959e-06	DNA2	36
ENSG00000132423	66.3402	-1.31085	0.311062	-4.21409	2.50787e-05	0.000105353	COQ3	72
ENSG00000134809	165.117	-1.31311	0.220804	-5.94695	2.73177e-09	2.0912e-08	TIMM10	48
ENSG00000164284	117.994	-1.31794	0.235021	-5.60777	2.0495e-08	1.89008e-07	GRPEL2	36
ENSG00000076248	152.556	-1.3267	0.187992	-7.0572	1.69885e-12	2.52715e-11	UNG	36
ENSG00000145247	76.649	-1.32906	0.260317	-5.10553	3.29869e-07	1.95853e-06	OCIAD2	48
ENSG00000082212	228.57	-1.32942	0.176299	-7.54071	4.67428e-14	5.52754e-13	ME2	48
ENSG00000146410	35.698	-1.34175	0.364098	-3.68513	0.000228586	0.00133793	MTFR2	18
ENSG00000076248	152.556	-1.34942	0.189214	-7.13168	9.91508e-13	1.05216e-11	UNG	48
ENSG00000278259	359.211	-1.3544	0.138974	-9.74572	1.92402e-22	3.45957e-21	MYO19	144
ENSG00000137767	82.864	-1.37044	0.259371	-5.28371	1.26591e-07	7.29309e-07	SQOR	72
ENSG00000159445	51.0221	-1.37208	0.32617	-4.20665	2.59183e-05	0.00011433	THEM4	144
ENSG00000137767	82.864	-1.37496	0.260032	-5.28767	1.23882e-07	7.77527e-07	SQOR	48
ENSG00000005469	337.991	-1.38057	0.142182	-9.70986	2.73716e-22	1.65169e-20	CROT	18
ENSG00000025772	324.897	-1.38775	0.156104	-8.88995	6.11371e-19	9.07942e-18	TOMM34	72
ENSG00000106077	44.7535	-1.39444	0.320645	-4.34885	1.36854e-05	9.66896e-05	ABHD11	24
ENSG00000176720	368.653	-1.40096	0.167433	-8.36733	5.89403e-17	8.73874e-16	BOK	48
ENSG00000183048	28.2216	-1.41431	0.415908	-3.40052	0.000672571	0.00230086	SLC25A10	48
ENSG00000155189	101.974	-1.42519	0.245626	-5.80228	6.54209e-09	8.75346e-08	AGPAT5	24
ENSG00000155189	101.974	-1.44279	0.245992	-5.86518	4.48636e-09	4.5251e-08	AGPAT5	36
ENSG00000165046	43.4215	-1.44712	0.315881	-4.58121	4.62283e-06	3.99464e-05	LETM2	18
ENSG00000117593	306.211	-1.45982	0.163864	-8.90874	5.16165e-19	7.70118e-18	DARS2	72
ENSG00000165046	43.4215	-1.4623	0.321373	-4.55017	5.36038e-06	2.47982e-05	LETM2	72
ENSG00000168237	31.0652	-1.46338	0.405919	-3.60511	0.000312025	0.00115981	GLYCTK	144
ENSG00000025772	324.897	-1.46889	0.1567	-9.37389	6.99099e-21	2.27041e-19	TOMM34	36
ENSG00000168393	331.396	-1.47118	0.157974	-9.31278	1.24529e-20	2.0114e-19	DTYMK	144
ENSG00000138346	94.9401	-1.49686	0.261148	-5.73184	9.93496e-09	6.6119e-08	DNA2	144
ENSG00000102967	38.2728	-1.5075	0.376363	-4.00545	6.18993e-05	0.000259139	DHODH	48
ENSG00000141391	38.4518	-1.5079	0.381115	-3.95654	7.60421e-05	0.000312808	PRELID3A	144
ENSG00000111696	126.473	-1.5125	0.234775	-6.44234	1.17647e-10	1.04578e-09	NT5DC3	48
ENSG00000148459	31.4583	-1.5207	0.413859	-3.67443	0.000238381	0.000843831	PDSS1	72
ENSG00000138346	94.9401	-1.52446	0.263078	-5.79469	6.84475e-09	4.5234e-08	DNA2	72
ENSG00000168237	31.0652	-1.52541	0.411844	-3.70386	0.000212345	0.000806089	GLYCTK	48
ENSG00000106077	44.7535	-1.53869	0.325505	-4.72708	2.27767e-06	1.51868e-05	ABHD11	36
ENSG00000005469	337.991	-1.54354	0.145408	-10.6152	2.53173e-26	1.85723e-24	CROT	24
ENSG00000065911	635.251	-1.56043	0.129108	-12.0862	1.24873e-33	1.05714e-31	MTHFD2	36
ENSG00000164284	117.994	-1.56725	0.23919	-6.55233	5.66473e-11	4.70029e-10	GRPEL2	144
ENSG00000145247	76.649	-1.57422	0.2664	-5.90924	3.43695e-09	2.34875e-08	OCIAD2	72
ENSG00000165046	43.4215	-1.57999	0.323794	-4.87962	1.06289e-06	5.66555e-06	LETM2	144
ENSG00000065911	635.251	-1.59018	0.129443	-12.2848	1.09366e-34	3.48732e-33	MTHFD2	72
ENSG00000106077	44.7535	-1.59098	0.328179	-4.84791	1.24768e-06	6.3128e-06	ABHD11	72
ENSG00000025772	324.897	-1.59294	0.15851	-10.0495	9.23756e-24	2.11938e-22	TOMM34	48
ENSG00000176720	368.653	-1.59599	0.169015	-9.44284	3.62801e-21	6.13814e-20	BOK	72
ENSG00000065911	635.251	-1.60098	0.129633	-12.3501	4.86631e-35	1.87909e-33	MTHFD2	48
ENSG00000165046	43.4215	-1.60674	0.327301	-4.90907	9.15086e-07	5.09801e-06	LETM2	48
ENSG00000159231	73.3428	-1.64448	0.268505	-6.12456	9.09319e-10	1.00902e-08	CBR3	36
ENSG00000115468	102.574	-1.67265	0.239751	-6.97662	3.02364e-12	2.71383e-11	EFHD1	72
ENSG00000186314	24.6845	-1.70067	0.481261	-3.53378	0.000409667	0.00148725	PRELID2	144
ENSG00000102967	38.2728	-1.72772	0.38652	-4.46993	7.8247e-06	3.5422e-05	DHODH	72
ENSG00000168393	331.396	-1.74251	0.162555	-10.7195	8.24412e-27	2.211e-25	DTYMK	48
ENSG00000168393	331.396	-1.76712	0.16264	-10.8653	1.68745e-27	3.90549e-26	DTYMK	72
ENSG00000105327	61.2832	-1.79926	0.290441	-6.19491	5.83172e-10	2.71392e-08	BBC3	6
ENSG00000155189	101.974	-1.81342	0.255605	-7.09463	1.29694e-12	1.21434e-11	AGPAT5	72
ENSG00000097021	392.589	-1.83905	0.168001	-10.9467	6.89333e-28	1.97333e-26	ACOT7	48
ENSG00000145247	76.649	-1.86825	0.273964	-6.81932	9.14742e-12	8.04361e-11	OCIAD2	144
ENSG00000151376	32.6144	-1.89975	0.430546	-4.41243	1.02218e-05	4.54906e-05	ME3	72
ENSG00000065911	635.251	-1.92335	0.131476	-14.629	1.83598e-48	9.26015e-47	MTHFD2	144
ENSG00000160957	143.34	-1.9334	0.229248	-8.43365	3.35038e-17	7.91331e-16	RECQL4	36
ENSG00000005059	25.8354	-1.9641	0.427525	-4.59412	4.34586e-06	3.40307e-05	MCUB	24
ENSG00000155189	101.974	-1.96949	0.260667	-7.55556	4.17054e-14	4.95795e-13	AGPAT5	48
ENSG00000175567	185.97	-2.01171	0.233895	-8.60093	7.90712e-18	1.09993e-16	UCP2	72
ENSG00000154258	20.3942	-2.03869	0.538754	-3.78407	0.000154282	0.000952914	ABCA9	18
ENSG00000100889	179.915	-2.11795	0.185058	-11.4448	2.49691e-30	2.77003e-28	PCK2	18
ENSG00000097021	392.589	-2.13029	0.171549	-12.4179	2.08913e-35	6.89455e-34	ACOT7	72
ENSG00000005059	25.8354	-2.14434	0.436967	-4.90734	9.23204e-07	6.59013e-06	MCUB	36
ENSG00000162390	9.21958	-2.15131	0.710663	-3.02718	0.00246844	0.00756859	ACOT11	144
ENSG00000051341	144.773	-2.18228	0.238033	-9.16797	4.8201e-20	1.46145e-18	POLQ	36
ENSG00000175567	185.97	-2.1978	0.239029	-9.19468	3.76115e-20	5.8682e-19	UCP2	144
ENSG00000146410	35.698	-2.24388	0.400906	-5.59703	2.18061e-08	2.62688e-07	MTFR2	24
ENSG00000100889	179.915	-2.24993	0.189021	-11.9031	1.14028e-32	1.36694e-30	PCK2	24
ENSG00000106077	44.7535	-2.26376	0.359318	-6.30015	2.97356e-10	2.53705e-09	ABHD11	48
ENSG00000168237	31.0652	-2.29711	0.456115	-5.03626	4.74718e-07	2.54649e-06	GLYCTK	72
ENSG00000146410	35.698	-2.30662	0.40397	-5.70987	1.1306e-08	1.07898e-07	MTFR2	36
ENSG00000171791	8.61138	-2.30672	0.759273	-3.03806	0.00238103	0.00733425	BCL2	144
ENSG00000154258	20.3942	-2.31435	0.565803	-4.09038	4.30666e-05	0.000173904	ABCA9	72
ENSG00000162390	9.21958	-2.32989	0.727952	-3.20061	0.00137138	0.00513806	ACOT11	36
ENSG00000154258	20.3942	-2.34456	0.566342	-4.13983	3.47559e-05	0.000223691	ABCA9	24
ENSG00000141682	223.817	-2.42251	0.374978	-6.46041	1.0442e-10	1.98151e-09	PMAIP1	18
ENSG00000141682	223.817	-2.45588	0.376125	-6.52942	6.6023e-11	1.17149e-09	PMAIP1	24
ENSG00000115468	102.574	-2.45636	0.259735	-9.45721	3.16274e-21	6.24443e-20	EFHD1	48
ENSG00000162390	9.21958	-2.4916	0.742995	-3.35345	0.000798113	0.00360987	ACOT11	24
ENSG00000005059	25.8354	-2.51371	0.457685	-5.49222	3.96904e-08	2.47221e-07	MCUB	144
ENSG00000141682	223.817	-2.51741	0.37638	-6.68848	2.25493e-11	1.93405e-10	PMAIP1	144
ENSG00000115468	102.574	-2.54115	0.261105	-9.7323	2.19561e-22	8.18951e-21	EFHD1	36
ENSG00000116771	15.1756	-2.54668	0.741599	-3.43403	0.00059467	0.00209027	AGMAT	144
ENSG00000154258	20.3942	-2.54962	0.585351	-4.35571	1.32639e-05	6.19664e-05	ABCA9	48
ENSG00000154258	20.3942	-2.58005	0.584443	-4.41454	1.01225e-05	6.07712e-05	ABCA9	36
ENSG00000178445	6.9019	-2.58431	0.801373	-3.22485	0.00126037	0.00532803	GLDC	24
ENSG00000100889	179.915	-2.58504	0.195065	-13.2522	4.3823e-40	5.36885e-38	PCK2	36
ENSG00000159231	73.3428	-2.63423	0.303541	-8.67833	4.01611e-18	6.42742e-17	CBR3	48
ENSG00000141682	223.817	-2.6561	0.377646	-7.03331	2.01694e-12	2.97099e-11	PMAIP1	36
ENSG00000115468	102.574	-2.72195	0.267168	-10.1881	2.24004e-24	1.46148e-22	EFHD1	24
ENSG00000171791	8.61138	-2.73016	0.813861	-3.35458	0.000794864	0.00266925	BCL2	48
ENSG00000171791	8.61138	-2.73903	0.812486	-3.37116	0.000748511	0.00240781	BCL2	72
ENSG00000159231	73.3428	-2.76432	0.306309	-9.02459	1.80372e-19	2.69365e-18	CBR3	144
ENSG00000100889	179.915	-2.76501	0.19978	-13.8403	1.45658e-43	8.29406e-42	PCK2	48
ENSG00000141682	223.817	-2.79255	0.37904	-7.36743	1.73951e-13	1.75472e-12	PMAIP1	72
ENSG00000100889	179.915	-2.80114	0.199064	-14.0716	5.67775e-45	2.51562e-43	PCK2	144
ENSG00000159231	73.3428	-2.89385	0.315014	-9.1864	4.06195e-20	6.46967e-19	CBR3	72
ENSG00000162390	9.21958	-2.95219	0.799685	-3.69169	0.00022277	0.000842815	ACOT11	48
ENSG00000100889	179.915	-3.04389	0.206134	-14.7665	2.40726e-49	1.47931e-47	PCK2	72
ENSG00000160957	143.34	-3.15281	0.264781	-11.9072	1.08533e-32	3.85905e-31	RECQL4	48
ENSG00000005059	25.8354	-3.20123	0.519715	-6.1596	7.29311e-10	5.95211e-09	MCUB	48
ENSG00000005059	25.8354	-3.21673	0.519258	-6.19486	5.83352e-10	4.24711e-09	MCUB	72
ENSG00000171791	8.61138	-3.24581	0.88202	-3.67997	0.000233261	0.00106742	BCL2	36
ENSG00000160957	143.34	-3.30182	0.267993	-12.3205	7.0227e-35	2.13733e-33	RECQL4	144
ENSG00000141682	223.817	-3.30955	0.384952	-8.59731	8.16033e-18	1.27356e-16	PMAIP1	48
ENSG00000115468	102.574	-3.37515	0.288702	-11.6908	1.42052e-31	1.751e-29	EFHD1	18
ENSG00000146410	35.698	-3.41724	0.47698	-7.16434	7.81627e-13	7.42685e-12	MTFR2	144
ENSG00000178445	6.9019	-3.45947	0.912494	-3.79123	0.000149905	0.000713042	GLDC	36
ENSG00000178445	6.9019	-3.81855	0.96971	-3.93783	8.22232e-05	0.000336337	GLDC	144
ENSG00000160957	143.34	-4.03838	0.308009	-13.1112	2.83961e-39	1.11356e-37	RECQL4	72
ENSG00000178445	6.9019	-4.14555	1.05225	-3.93968	8.15906e-05	0.000334739	GLDC	48
ENSG00000178445	6.9019	-4.31942	1.05288	-4.10249	4.0873e-05	0.000290523	GLDC	18
ENSG00000051341	144.773	-4.34833	0.33323	-13.0491	6.43385e-39	3.03647e-37	POLQ	48
ENSG00000146410	35.698	-4.45521	0.603897	-7.37743	1.61374e-13	1.63608e-12	MTFR2	72
ENSG00000051341	144.773	-4.52364	0.340948	-13.2678	3.558e-40	1.30588e-38	POLQ	144
ENSG00000146410	35.698	-4.6323	0.634614	-7.29941	2.89038e-13	3.21129e-12	MTFR2	48
ENSG00000051341	144.773	-4.95194	0.381589	-12.9772	1.64899e-38	6.12225e-37	POLQ	72
ENSG00000178445	6.9019	-5.74832	1.56138	-3.68156	0.000231807	0.00082292	GLDC	72
ENSG00000162390	9.21958	-5.77764	1.53839	-3.75564	0.000172901	0.000628835	ACOT11	72
