# Supplementary material for: Mitochondria remodeling during endometrial stromal cell decidualization
Source: Life Sci Alliance. 2024 Oct 4;7(12):e202402627. doi: 10.26508/lsa.202402627 (PMC11452479; doi:10.26508/lsa.202402627)
Supplement: Supplementary file 2 [file LSA-2024-02627_TableS2.xlsx]

## Sheet: mitocarta 6 vs 0
Table S2. Over-representation analysis: enrichment for MitoCarta terms (version 3.0) via Fisher's exact test (up-regulated DEGs).
MitoPathway	Genes	int_genes	ora_pval	ora_fdr
Metabolism	AADAT, AASS, ABAT, ABCB10, ABCB6, ABCB7, ABHD10, ABHD11, ACAA1, ACAA2, ACACA, ACACB, ACAD10, ACAD11, ACAD8, ACADL, ACADM, ACADS, ACADSB, ACADVL, ACAT1, ACLY, ACO2, ACOD1, ACOT11, ACOT13, ACOT2, ACOT7, ACOT9, ACP6, ACSF2, ACSF3, ACSL1, ACSL6, ACSM1, ACSM2A, ACSM2B, ACSM3, ACSM4, ACSM5, ACSS1, ACSS3, ADHFE1, AGK, AGMAT, AGPAT4, AGPAT5, AGXT, AGXT2, AIFM2, AIFM3, AK2, AK3, AK4, AKR1B10, AKR7A2, ALAS…	PDK4, SLC25A15, GPD2, ALDH6A1, MTHFD1L, RFK, CHCHD7, PC, PISD	0.00552988	0.346863
Glycerol phosphate shuttle	GPD2	GPD2	0.00698382	0.346863
Vitamin metabolism	ACACA, ACACB, AKR1B10, ALDH1L1, ALDH1L2, ALDH7A1, AMT, BCO2, CHDH, CYP24A1, CYP27B1, DHRS4, DMGDH, ETFA, ETFB, ETFDH, FDX1, FDXR, FLAD1, FPGS, GLRX2, GTPBP3, MCCC1, MMAA, MMAB, MMADHC, MMUT, MTFMT, MTHFD1L, MTHFD2, MTHFD2L, MTHFS, MTO1, PC, PCCA, PLPBP, PNPO, QDPR, RDH13, RDH14, RFK, SARDH, SFXN1, SFXN3, SHMT2, SLC25A19, SLC25A32, SLC25A38, TXN2	MTHFD1L, RFK, PC	0.00491015	0.346863
Carbohydrate metabolism	ABHD11, ACAA2, ACAT1, ACLY, ACO2, ACOD1, AUH, BDH1, CLYBL, CS, D2HGDH, DCXR, DLAT, DLD, DLST, FAHD1, FH, GLYCTK, GOT2, GPD2, HADHB, HMGCL, HMGCS2, IDH2, IDH3A, IDH3B, IDH3G, L2HGDH, LDHAL6B, LDHD, MCEE, MDH2, ME2, ME3, MMUT, MPC1, MPC1L, MPC2, MRPS36, NEU4, OGDH, OGDHL, OXCT1, OXCT2, PC, PCCA, PCCB, PCK2, PDHA1, PDHA2, PDHB, PDHX, PDK1, PDK2, PDK3, PDK4, PDP1, PDP2, PDPR, RPIA, SDHA, SDHB, SDHC, …	PDK4, GPD2, PC	0.0146632	0.546203
Vitamin B2 metabolism	FLAD1, RFK, SLC25A32	RFK	0.0208058	0.620014
CII assembly factors	SDHAF1, SDHAF2, SDHAF3, SDHAF4	SDHAF4	0.0276447	0.68651
Biotin utilizing proteins	ACACA, ACACB, MCCC1, PC, PCCA	PC	0.0344359	0.732993
Complex II	SDHA, SDHAF1, SDHAF2, SDHAF3, SDHAF4, SDHB, SDHC, SDHD	SDHAF4	0.054527	0.759043
Gluconeogenesis	MDH2, MPC1, MPC1L, MPC2, PC, PCK2, SLC25A1, SLC25A10, SLC25A11	PC	0.0611309	0.759043
Urea cycle	CA5A, CA5B, CPS1, NAGS, OTC, SLC25A13, SLC25A15	SLC25A15	0.0478768	0.759043
Copper metabolism	CHCHD7, COX11, COX17, COX19, SCO1, SCO2, SLC25A3	CHCHD7	0.0478768	0.759043
Intramitochondrial membrane interactions	ATAD3A, ATAD3B, CHCHD3, DNAJC11, MTX1, MTX2, MTX3, SAMM50, SLC25A46	MTX3	0.0611309	0.759043
Q-linked reactions, other	CHDH, DHODH, ETFA, ETFB, ETFBKMT, ETFDH, ETFRF1, GPD2, PRODH, PRODH2, SQOR	GPD2	0.0742011	0.850459
TCA-associated	ABHD11, ACLY, D2HGDH, FAHD1, L2HGDH, ME2, ME3, MPC1, MPC1L, MPC2, PC, PCK2, SFXN5, SLC25A1, SLC25A11	PC	0.0997993	0.929381
Electron carriers	CHDH, CYB5B, CYC1, CYCS, DHODH, ETFA, ETFB, ETFBKMT, ETFDH, ETFRF1, GPD2, MT-CYB, PRODH, PRODH2, SQOR	GPD2	0.0997993	0.929381
Mitophagy	BCL2L13, FKBP8, FUNDC1, MARCHF5, NIPSNAP1, NIPSNAP2, PARK7, PARL, PGAM5, PINK1, PRKN, TOMM7, USP30, VPS13D	VPS13D	0.0934652	0.929381
mtRNA stability and decay	ENDOG, FASTK, FASTKD1, FASTKD2, FASTKD3, FASTKD5, GRSF1, LACTB2, LRPPRC, MTPAP, PDE12, PNPT1, REXO2, RNASEH1, SLIRP, SUPV3L1, TBRG4	LACTB2	0.112332	0.929538
Pyruvate metabolism	DLAT, DLD, MPC1, MPC1L, MPC2, PDHA1, PDHA2, PDHB, PDHX, PDK1, PDK2, PDK3, PDK4, PDP1, PDP2, PDPR	PDK4	0.106088	0.929538
Autophagy	BCL2L13, FKBP8, FUNDC1, MARCHF5, NBR1, NIPSNAP1, NIPSNAP2, PARK7, PARL, PGAM5, PINK1, PRKN, RAB24, SNAP29, STX17, TOMM7, USP30, VPS13D	VPS13D	0.118532	0.929538
Amino acid metabolism	AADAT, AASS, ABAT, ACAA2, ACAD8, ACADSB, ACAT1, ADHFE1, AGMAT, AGXT, AGXT2, AKR7A2, ALDH18A1, ALDH4A1, ALDH5A1, ALDH6A1, ALDH7A1, ALDH9A1, AMT, ARG2, AUH, BCAT2, BCKDHA, BCKDHB, BCKDK, CA5A, CA5B, CHDH, COMT, CPS1, DBT, DGLUCY, DHTKD1, DLD, DLST, DMGDH, ECHS1, ETFA, ETFB, ETFDH, GCAT, GCDH, GCSH, GLDC, GLS, GLS2, GLUD1, GLUD2, GLYAT, GOT2, GPT2, GRHPR, HADH, HADHA, HADHB, HIBADH, HIBCH, HMGCL, HO…	SLC25A15, ALDH6A1	0.130845	0.971188
Folate and 1-C metabolism	ALDH1L1, ALDH1L2, ALDH7A1, AMT, CHDH, DMGDH, FPGS, GTPBP3, MTFMT, MTHFD1L, MTHFD2, MTHFD2L, MTHFS, MTO1, QDPR, SARDH, SFXN1, SFXN3, SHMT2, SLC25A32, SLC25A38	MTHFD1L	0.136879	0.971188
Mitochondrial ribosome assembly	DDX28, DHX30, ERAL1, FASTKD2, GRSF1, GTPBP10, MALSU1, METTL17, MIEF1, MPV17L2, MRM2, MRM3, MTERF3, MTERF4, MTG1, MTG2, NGRN, NOA1, NSUN4, PTCD3, RBFA, TFB1M, TRMT61B, YBEY	MPV17L2	0.154843	0.980678
Phospholipid metabolism	ACP6, AGK, AGPAT4, AGPAT5, CHPT1, GPAM, GPAT2, LACTB, OSBPL1A, PGS1, PISD, PNPLA8, PRDX6, PRELID1, PRELID3A, PRELID3B, PTPMT1, SERAC1, SPHK2, SPTLC2, STARD7, TAMM41, TRIAP1	PISD	0.148897	0.980678
Branched-chain amino acid metabolism	ACAD8, ACADSB, ACAT1, ALDH6A1, AUH, BCAT2, BCKDHA, BCKDHB, BCKDK, DBT, DLD, ECHS1, ETFA, ETFB, ETFDH, HADHA, HIBADH, HIBCH, HMGCL, HSD17B10, IVD, MCCC1, MCCC2, PPM1K, SLC25A44	ALDH6A1	0.160748	0.980678
Mitochondrial dynamics and surveillance	AHCYL1, AIFM1, AIFM2, AIFM3, APOO, APOOL, ARL2, ARMC10, ARMCX1, ARMCX3, ATAD3A, ATAD3B, ATP5MD, ATP5ME, ATP5MG, BAD, BAK1, BAX, BBC3, BCL2, BCL2A1, BCL2L1, BCL2L10, BCL2L11, BCL2L13, BCL2L2, BID, BIK, BNIP3, BNIP3L, BOK, CASP3, CASP8, CASP9, CHCHD2, CHCHD3, CHCHD6, CYCS, DIABLO, DNAJC11, DNM1L, ENDOG, FIS1, FKBP8, FUNDC1, FUNDC2, GHITM, HTRA2, IFI27, IMMT, MARCHF5, MCL1, MFF, MFN1, MFN2, MGARP, M…	VPS13D, MTX3	0.164543	0.980678
Mitochondrial central dogma	AARS2, ALKBH1, ANGEL2, APEX1, ATAD3A, ATAD3B, AURKAIP1, C12orf65, CARS2, CDK5RAP1, CHCHD1, COA3, COX14, DAP3, DARS2, DDX28, DHX30, DNA2, DUS2, EARS2, ELAC2, ENDOG, ERAL1, EXD2, EXOG, FARS2, FASTK, FASTKD1, FASTKD2, FASTKD3, FASTKD5, GADD45GIP1, GARS1, GATB, GATC, GFM1, GFM2, GRSF1, GTPBP10, GTPBP3, GUF1, HARS2, HEMK1, HSD17B10, IARS2, KARS1, LACTB2, LARS2, LIG3, LRPPRC, MALSU1, MARS2, METAP1D, ME…	LACTB2, MPV17L2	0.48038	1
mtDNA maintainance	APEX1, ATAD3A, ATAD3B, DNA2, ENDOG, EXOG, LIG3, METTL4, MGME1, MTERF1, MTERF2, MUTYH, OGG1, PIF1, POLB, POLDIP2, POLG, POLG2, POLQ, POLRMT, PPA2, PRIMPOL, RECQL4, RNASEH1, SSBP1, TFAM, TFB2M, TOP1MT, TOP3A, TWNK, UNG		1	1
mtDNA replication	DNA2, EXOG, LIG3, MGME1, POLG, POLG2, POLRMT, RNASEH1, SSBP1, TFAM, TFB2M, TOP1MT, TOP3A, TWNK		1	1
mtDNA nucleoid	ATAD3A, ATAD3B, MTERF1, MTERF2, POLDIP2, POLG, POLG2, POLRMT, SSBP1, TFAM, TWNK		1	1
mtDNA repair	APEX1, EXOG, LIG3, OGG1, POLB, POLG, PRIMPOL, RECQL4, UNG		1	1
mtDNA modifications	METTL4		1	1
mtDNA stability and decay	ENDOG, EXOG, MGME1		1	1
mtRNA metabolism	ALKBH1, ANGEL2, CDK5RAP1, DDX28, DHX30, DUS2, ELAC2, ENDOG, ERAL1, FASTK, FASTKD1, FASTKD2, FASTKD3, FASTKD5, GRSF1, GTPBP3, HSD17B10, LACTB2, LRPPRC, METTL15, METTL17, METTL5, METTL8, MRM1, MRM2, MRM3, MRPL12, MRPL47, MRPS7, MRPS9, MTERF1, MTO1, MTPAP, MTRES1, MYG1, NGRN, NOA1, NSUN2, NSUN3, NSUN4, OSGEPL1, PDE12, PNPT1, POLRMT, PPA2, PRORP, PTCD1, PTCD2, PUS1, QTRT1, RCC1L, REXO2, RMND1, RNASEH…	LACTB2	0.41313	1
Transcription	MRPL12, MTERF1, MTRES1, POLRMT, TEFM, TFAM, TFB2M, TOP1MT		1	1
mtRNA granules	ALKBH1, DDX28, DHX30, ERAL1, FASTK, FASTKD1, FASTKD2, FASTKD5, GRSF1, HSD17B10, MRM1, MRM2, MRPL47, MRPS7, MRPS9, MTPAP, NOA1, PRORP, PTCD1, PTCD2, PUS1, RMND1, RPUSD3, RPUSD4, SUPV3L1, TFB1M, TRMT10C, TRUB2		1	1
Polycistronic mtRNA processing	ELAC2, FASTK, FASTKD1, FASTKD2, FASTKD3, FASTKD5, GRSF1, HSD17B10, PRORP, PTCD2, TBRG4, TRMT10C, YBEY		1	1
mt-tRNA modifications	ALKBH1, CDK5RAP1, DUS2, GTPBP3, HSD17B10, MTO1, NSUN2, NSUN3, OSGEPL1, PUS1, QTRT1, RPUSD4, THG1L, TRIT1, TRMT1, TRMT10C, TRMT2B, TRMT5, TRMT61B, TRMU, TRNT1, YRDC		1	1
mt-rRNA modifications	METTL15, METTL17, METTL5, MRM1, MRM2, MRM3, MTPAP, MYG1, NGRN, NSUN4, RCC1L, RPUSD3, RPUSD4, TFB1M, TRIT1, TRMT2B, TRMT61B, TRUB2		1	1
mt-mRNA modifications	ANGEL2, MTPAP, MYG1, PDE12		1	1
Translation	AARS2, AURKAIP1, C12orf65, CARS2, CHCHD1, COA3, COX14, DAP3, DARS2, DDX28, DHX30, EARS2, ERAL1, EXD2, FARS2, FASTKD2, GADD45GIP1, GARS1, GATB, GATC, GFM1, GFM2, GRSF1, GTPBP10, GUF1, HARS2, HEMK1, IARS2, KARS1, LARS2, LRPPRC, MALSU1, MARS2, METAP1D, METTL17, MIEF1, MPV17L2, MRM2, MRM3, MRPL1, MRPL10, MRPL11, MRPL12, MRPL13, MRPL14, MRPL15, MRPL16, MRPL17, MRPL18, MRPL19, MRPL2, MRPL20, MRPL21, MR…	MPV17L2	0.663005	1
Mitochondrial ribosome	AURKAIP1, CHCHD1, DAP3, GADD45GIP1, MRPL1, MRPL10, MRPL11, MRPL12, MRPL13, MRPL14, MRPL15, MRPL16, MRPL17, MRPL18, MRPL19, MRPL2, MRPL20, MRPL21, MRPL22, MRPL23, MRPL24, MRPL27, MRPL28, MRPL3, MRPL30, MRPL32, MRPL33, MRPL34, MRPL35, MRPL36, MRPL37, MRPL38, MRPL39, MRPL4, MRPL40, MRPL41, MRPL42, MRPL43, MRPL44, MRPL45, MRPL46, MRPL47, MRPL48, MRPL49, MRPL50, MRPL51, MRPL52, MRPL53, MRPL54, MRPL55,…		1	1
Translation factors	C12orf65, COA3, COX14, GFM1, GFM2, HEMK1, MRPL58, MRRF, MTIF2, MTIF3, MTRF1, MTRF1L, TACO1, TIMM21, TSFM, TUFM		1	1
mt-tRNA synthetases	AARS2, CARS2, DARS2, EARS2, FARS2, GARS1, GATB, GATC, HARS2, IARS2, KARS1, LARS2, MARS2, NARS2, PARS2, QRSL1, RARS2, SARS2, TARS2, VARS2, WARS2, YARS2		1	1
fMet processing	METAP1D, MTFMT, PDF		1	1
Protein import, sorting and homeostasis	AFG1L, AFG3L2, AGK, AIFM1, ATAD1, ATP23, CASP3, CASP8, CASP9, CHCHD4, CLPB, CLPP, CLPX, DNAJA3, DNAJC11, DNAJC15, DNAJC19, DNAJC4, DNLZ, FKBP10, GFER, GRPEL1, GRPEL2, HSPD1, HSPE1, HTRA2, IDE, IMMP1L, IMMP2L, LACTB, LAP3, LONP1, MAIP1, METAP1D, MIPEP, MTX1, MTX2, MUL1, NLN, NRDC, OMA1, OXA1L, PAM16, PARK7, PARL, PDF, PHB, PHB2, PITRM1, PMPCA, PMPCB, PRSS35, ROMO1, SAMM50, SPG7, STOML2, TIMM10, TI…		1	1
Protein import and sorting	AGK, AIFM1, CHCHD4, DNAJC11, DNAJC15, DNAJC19, GFER, GRPEL1, GRPEL2, IMMP1L, IMMP2L, MIPEP, MTX1, MTX2, NRDC, OXA1L, PAM16, PMPCA, PMPCB, ROMO1, SAMM50, TIMM10, TIMM10B, TIMM13, TIMM17A, TIMM17B, TIMM21, TIMM22, TIMM23, TIMM29, TIMM44, TIMM50, TIMM8A, TIMM8B, TIMM9, TOMM20, TOMM20L, TOMM22, TOMM34, TOMM40, TOMM40L, TOMM5, TOMM6, TOMM7, TOMM70, UQCRC1, UQCRC2, XPNPEP3		1	1
TOM	TOMM20, TOMM22, TOMM34, TOMM40, TOMM40L, TOMM5, TOMM6, TOMM7, TOMM70		1	1
SAM	MTX1, MTX2, SAMM50		1	1
MIA40	AIFM1, CHCHD4, GFER		1	1
TIM22 carrier pathway	AGK, TIMM22, TIMM29		1	1
TIM23 presequence pathway	ROMO1, TIMM17A, TIMM17B, TIMM21, TIMM23, TIMM50		1	1
Import motor	DNAJC15, DNAJC19, GRPEL1, GRPEL2, PAM16, TIMM44		1	1
OXA	OXA1L		1	1
Preprotein cleavage	IMMP1L, IMMP2L, MIPEP, PMPCA, PMPCB, UQCRC1, UQCRC2, XPNPEP3		1	1
Protein homeostasis	AFG1L, AFG3L2, ATAD1, ATP23, CASP3, CASP8, CASP9, CLPB, CLPP, CLPX, DNAJA3, DNAJC4, DNLZ, FKBP10, HSPD1, HSPE1, HTRA2, IDE, IMMP1L, IMMP2L, LACTB, LAP3, LONP1, MAIP1, METAP1D, MIPEP, MUL1, NLN, NRDC, OMA1, PARK7, PARL, PDF, PHB, PHB2, PITRM1, PMPCA, PMPCB, PRSS35, SPG7, STOML2, TIMM10, TIMM10B, TIMM13, TIMM8A, TIMM8B, TIMM9, TRAP1, USP30, XPNPEP3, YME1L1		1	1
Proteases	AFG1L, AFG3L2, ATAD1, ATP23, CASP3, CASP9, CLPB, CLPP, CLPX, HTRA2, IDE, IMMP1L, IMMP2L, LACTB, LAP3, LONP1, METAP1D, MIPEP, NLN, OMA1, PARL, PITRM1, PMPCA, PMPCB, SPG7, USP30, XPNPEP3, YME1L1		1	1
Chaperones	DNAJA3, DNLZ, FKBP10, HSPD1, HSPE1, MAIP1, NRDC, PHB, PHB2, TIMM10, TIMM10B, TIMM13, TIMM8A, TIMM8B, TIMM9, TRAP1		1	1
OXPHOS	ACAD9, AIFM1, ATP5F1A, ATP5F1B, ATP5F1C, ATP5F1D, ATP5F1E, ATP5IF1, ATP5MC1, ATP5MC2, ATP5MC3, ATP5MD, ATP5ME, ATP5MF, ATP5MG, ATP5MPL, ATP5PB, ATP5PD, ATP5PF, ATP5PO, ATPAF1, ATPAF2, ATPSCKMT, BCS1L, CEP89, CMC1, CMC2, COA1, COA3, COA4, COA5, COA6, COA7, COA8, COX10, COX11, COX14, COX15, COX16, COX17, COX18, COX19, COX20, COX4I1, COX4I2, COX5A, COX5B, COX6A1, COX6A2, COX6B1, COX6B2, COX6C, COX7A…	SDHAF4	0.694462	1
OXPHOS subunits	ATP5F1A, ATP5F1B, ATP5F1C, ATP5F1D, ATP5F1E, ATP5IF1, ATP5MC1, ATP5MC2, ATP5MC3, ATP5MD, ATP5ME, ATP5MF, ATP5MG, ATP5MPL, ATP5PB, ATP5PD, ATP5PF, ATP5PO, COX4I1, COX4I2, COX5A, COX5B, COX6A1, COX6A2, COX6B1, COX6B2, COX6C, COX7A1, COX7A2, COX7A2L, COX7B, COX7B2, COX7C, COX8A, COX8C, CYC1, CYCS, DMAC2L, HCCS, MT-ATP6, MT-ATP8, MT-CO1, MT-CO2, MT-CO3, MT-CYB, MT-ND1, MT-ND2, MT-ND3, MT-ND4, MT-ND4L…		1	1
OXPHOS assembly factors	ACAD9, AIFM1, ATPAF1, ATPAF2, ATPSCKMT, BCS1L, CEP89, CMC1, CMC2, COA1, COA3, COA4, COA5, COA6, COA7, COA8, COX10, COX11, COX14, COX15, COX16, COX17, COX18, COX19, COX20, COX7A2L, DMAC1, DMAC2, ECSIT, FMC1, FOXRED1, HIGD1A, HIGD2A, LYRM2, LYRM7, NDUFAF1, NDUFAF2, NDUFAF3, NDUFAF4, NDUFAF5, NDUFAF6, NDUFAF7, NDUFAF8, NUBPL, PET100, PET117, PNKD, RAB5IF, SCO1, SCO2, SDHAF1, SDHAF2, SDHAF3, SDHAF4, …	SDHAF4	0.379245	1
Complex I	ACAD9, AIFM1, COA1, DMAC1, DMAC2, ECSIT, FOXRED1, LYRM2, MT-ND1, MT-ND2, MT-ND3, MT-ND4, MT-ND4L, MT-ND5, MT-ND6, NDUFA1, NDUFA10, NDUFA11, NDUFA12, NDUFA13, NDUFA2, NDUFA3, NDUFA5, NDUFA6, NDUFA7, NDUFA8, NDUFA9, NDUFAB1, NDUFAF1, NDUFAF2, NDUFAF3, NDUFAF4, NDUFAF5, NDUFAF6, NDUFAF7, NDUFAF8, NDUFB1, NDUFB10, NDUFB11, NDUFB2, NDUFB3, NDUFB4, NDUFB5, NDUFB6, NDUFB7, NDUFB8, NDUFB9, NDUFC1, NDUFC2…		1	1
CI subunits	MT-ND1, MT-ND2, MT-ND3, MT-ND4, MT-ND4L, MT-ND5, MT-ND6, NDUFA1, NDUFA10, NDUFA11, NDUFA12, NDUFA13, NDUFA2, NDUFA3, NDUFA5, NDUFA6, NDUFA7, NDUFA8, NDUFA9, NDUFAB1, NDUFB1, NDUFB10, NDUFB11, NDUFB2, NDUFB3, NDUFB4, NDUFB5, NDUFB6, NDUFB7, NDUFB8, NDUFB9, NDUFC1, NDUFC2, NDUFS1, NDUFS2, NDUFS3, NDUFS4, NDUFS5, NDUFS6, NDUFS7, NDUFS8, NDUFV1, NDUFV2, NDUFV3		1	1
CI assembly factors	ACAD9, AIFM1, COA1, DMAC1, DMAC2, ECSIT, FOXRED1, LYRM2, NDUFAF1, NDUFAF2, NDUFAF3, NDUFAF4, NDUFAF5, NDUFAF6, NDUFAF7, NDUFAF8, NUBPL, TIMMDC1, TMEM126A, TMEM126B, TMEM186, TMEM70		1	1
CII subunits	SDHA, SDHB, SDHC, SDHD		1	1
Complex III	BCS1L, CYC1, LYRM7, MT-CYB, TTC19, UQCC1, UQCC2, UQCC3, UQCR10, UQCR11, UQCRB, UQCRC1, UQCRC2, UQCRFS1, UQCRH, UQCRQ		1	1
CIII subunits	CYC1, MT-CYB, UQCR10, UQCR11, UQCRB, UQCRC1, UQCRC2, UQCRFS1, UQCRH, UQCRQ		1	1
CIII assembly factors	BCS1L, LYRM7, TTC19, UQCC1, UQCC2, UQCC3		1	1
Complex IV	CEP89, CMC1, CMC2, COA1, COA3, COA4, COA5, COA6, COA7, COA8, COX10, COX11, COX14, COX15, COX16, COX17, COX18, COX19, COX20, COX4I1, COX4I2, COX5A, COX5B, COX6A1, COX6A2, COX6B1, COX6B2, COX6C, COX7A1, COX7A2, COX7A2L, COX7B, COX7B2, COX7C, COX8A, COX8C, HIGD1A, MT-CO1, MT-CO2, MT-CO3, NDUFA4, PET100, PET117, PNKD, SCO1, SCO2, SMIM20, SURF1, TACO1, TIMM21, TMEM177		1	1
CIV subunits	COX4I1, COX4I2, COX5A, COX5B, COX6A1, COX6A2, COX6B1, COX6B2, COX6C, COX7A1, COX7A2, COX7A2L, COX7B, COX7B2, COX7C, COX8A, COX8C, MT-CO1, MT-CO2, MT-CO3, NDUFA4		1	1
CIV assembly factors	CEP89, CMC1, CMC2, COA1, COA3, COA4, COA5, COA6, COA7, COA8, COX10, COX11, COX14, COX15, COX16, COX17, COX18, COX19, COX20, HIGD1A, PET100, PET117, PNKD, SCO1, SCO2, SMIM20, SURF1, TACO1, TIMM21, TMEM177		1	1
Complex V	ATP5F1A, ATP5F1B, ATP5F1C, ATP5F1D, ATP5F1E, ATP5IF1, ATP5MC1, ATP5MC2, ATP5MC3, ATP5MD, ATP5ME, ATP5MF, ATP5MG, ATP5MPL, ATP5PB, ATP5PD, ATP5PF, ATP5PO, ATPAF1, ATPAF2, ATPSCKMT, DMAC2L, FMC1, MT-ATP6, MT-ATP8, TMEM70		1	1
CV subunits	ATP5F1A, ATP5F1B, ATP5F1C, ATP5F1D, ATP5F1E, ATP5IF1, ATP5MC1, ATP5MC2, ATP5MC3, ATP5MD, ATP5ME, ATP5MF, ATP5MG, ATP5MPL, ATP5PB, ATP5PD, ATP5PF, ATP5PO, DMAC2L, MT-ATP6, MT-ATP8		1	1
CV assembly factors	ATPAF1, ATPAF2, ATPSCKMT, FMC1, TMEM70		1	1
Respirasome assembly	COX7A2L, HIGD1A, HIGD2A, RAB5IF		1	1
Cytochrome C	CYCS, HCCS		1	1
Malate-aspartate shuttle	GOT2, MDH2, SLC25A10, SLC25A11, SLC25A12, SLC25A13		1	1
TCA cycle	ACO2, CS, DLD, DLST, FH, IDH2, IDH3A, IDH3B, IDH3G, MDH2, MRPS36, OGDH, OGDHL, SDHA, SDHB, SDHC, SDHD, SUCLA2, SUCLG1, SUCLG2		1	1
Itaconate metabolism	ACOD1, AUH, CLYBL, SUCLA2, SUCLG1, SUCLG2		1	1
Ketone metabolism	ACAA2, ACAT1, BDH1, HADHB, HMGCL, HMGCS2, OXCT1, OXCT2		1	1
Propanoate metabolism	MCEE, MMUT, PCCA, PCCB		1	1
Lipid metabolism	ACAA1, ACAA2, ACACA, ACACB, ACAD10, ACAD11, ACADL, ACADM, ACADS, ACADSB, ACADVL, ACAT1, ACOT11, ACOT13, ACOT2, ACOT7, ACOT9, ACP6, ACSF2, ACSF3, ACSL1, ACSL6, ACSM1, ACSM2A, ACSM2B, ACSM3, ACSM4, ACSM5, ACSS1, ACSS3, AGK, AGPAT4, AGPAT5, AMACR, CBR4, CHPT1, CPT1A, CPT1B, CPT1C, CPT2, CRAT, CRLS1, CROT, CYB5R3, CYP11A1, CYP11B1, CYP11B2, CYP27A1, DBI, DECR1, DHRS1, ECH1, ECHDC1, ECHS1, ECI1, ECI2,…	PISD	0.578073	1
Fatty acid oxidation	ACAA2, ACACB, ACAD10, ACAD11, ACADL, ACADM, ACADS, ACADSB, ACADVL, ACAT1, ACOT11, ACSF2, ACSL1, ACSL6, ACSM1, ACSM2A, ACSM2B, ACSM3, ACSM4, ACSM5, ACSS1, AMACR, CPT1A, CPT1B, CPT1C, CPT2, CRAT, CROT, DECR1, ECHS1, ECI1, ECI2, ETFA, ETFB, ETFDH, HADH, HADHA, HADHB, HSD17B10, MCEE, MMUT, PCCA, PCCB, SLC25A20		1	1
Type II fatty acid synthesis	ACACA, ACSF3, CBR4, HSD17B8, HTD2, MCAT, MECR, NDUFAB1, OXSM		1	1
Lipoate insertion	GCSH, LIAS, LIPT1, LIPT2		1	1
Cardiolipin synthesis	AGPAT4, AGPAT5, CRLS1, GPAM, GPAT2, HADHA, PGS1, PLD6, PLSCR3, PNPLA8, PRELID1, PRELID3A, PTPMT1, TAMM41, TAZ, TRIAP1		1	1
Cholesterol, bile acid, steroid synthesis	CYP11A1, CYP11B1, CYP11B2, CYP27A1, DHRS1, FDX1, FDXR, HINT2, HSD17B10, HSD17B8, OSBPL1A, SCP2, STAR, TSPO		1	1
Cholesterol-associated	FDPS, IDI1		1	1
Eicosanoid metabolism	MGST3, PTGES2, ZADH2		1	1
Branched-chain amino acid dehydrogenase complex	BCKDHA, BCKDHB, BCKDK, DBT, DLD, PPM1K		1	1
Lysine metabolism	AADAT, AASS, ACAA2, ACAT1, ALDH7A1, DHTKD1, DLD, DLST, ECHS1, ETFA, ETFB, ETFDH, GCDH, HADH, HADHB, SLC25A29		1	1
Serine metabolism	AGXT, SDSL, SFXN1, SFXN3, SHMT2		1	1
Glycine metabolism	ALDH7A1, AMT, CHDH, DLD, DMGDH, ETFA, ETFB, ETFDH, GCAT, GCSH, GLDC, GLYAT, SARDH, SHMT2, SLC25A38		1	1
Glycine cleavage system	AMT, DLD, GCSH, GLDC		1	1
Glutamate metabolism	GLS, GLS2, GLUD1, GLUD2, GOT2, GPT2, NAT8L, SLC25A12		1	1
Proline metabolism	ALDH18A1, ALDH4A1, OAT, PRODH, PYCR1, PYCR2		1	1
Glyoxylate metabolism	AGXT, AGXT2, ALDH4A1, GOT2, GRHPR, HOGA1, LDHB, PRODH2		1	1
GABA metabolism	ABAT, ADHFE1, AKR7A2, ALDH5A1, ALDH9A1, GLUD1, GLUD2		1	1
Catechol metabolism	COMT, MAOA, MAOB		1	1
Kynurenine metabolism	GOT2, KMO, KYAT3		1	1
Nucleotide metabolism	AK2, AK3, AK4, ANTKMT, CKMT1A, CKMT1B, CKMT2, CMPK2, DGUOK, DHODH, DTYMK, DUT, FHIT, GATM, GUK1, HINT1, NME3, NME4, NME6, NT5DC2, NT5M, NUDT2, NUDT5, NUDT9, PAICS, PPA2, SLC25A23, SLC25A24, SLC25A25, SLC25A31, SLC25A33, SLC25A36, SLC25A4, SLC25A41, SLC25A5, SLC25A6, SUCLA2, SUCLG1, SUCLG2, TK2		1	1
Nucleotide import	SLC25A23, SLC25A24, SLC25A25, SLC25A31, SLC25A33, SLC25A36, SLC25A4, SLC25A41, SLC25A5, SLC25A6		1	1
Nucleotide synthesis and processing	AK2, AK3, AK4, CMPK2, DGUOK, DHODH, DTYMK, DUT, FHIT, GUK1, HINT1, NME3, NME4, NME6, NT5DC2, NT5M, NUDT2, NUDT5, NUDT9, PAICS, SUCLA2, SUCLG1, SUCLG2, TK2		1	1
Creatine metabolism	CKMT1A, CKMT1B, CKMT2, GATM		1	1
Metals and cofactors	ABAT, ABCB10, ABCB6, ABCB7, ACO2, AIFM3, ALAS1, ALAS2, BOLA1, BOLA3, CHCHD7, CISD1, CISD3, COASY, COQ10A, COQ10B, COQ2, COQ3, COQ4, COQ5, COQ6, COQ7, COQ8A, COQ8B, COQ9, COX10, COX11, COX15, COX17, COX19, CPOX, CPT1A, CPT1B, CPT1C, CPT2, CYB5B, CYC1, CYCS, CYP11A1, CYP11B1, CYP11B2, CYP24A1, CYP27A1, CYP27B1, DNA2, ETFDH, FABP1, FAM210B, FDX1, FDX2, FDXR, FECH, FTH1, FTMT, FXN, GLRX2, GLRX5, GRPE…	CHCHD7	0.575093	1
Carnitine synthesis and transport	CPT1A, CPT1B, CPT1C, CPT2, SLC25A20, TMLHE		1	1
Carnitine shuttle	CPT1A, CPT1B, CPT1C, CPT2, SLC25A20		1	1
Coenzyme A metabolism	COASY, NUDT19, NUDT8, PANK2, SLC25A42		1	1
Coenzyme Q metabolism	COQ10A, COQ10B, COQ2, COQ3, COQ4, COQ5, COQ6, COQ7, COQ8A, COQ8B, COQ9, PDSS1, PDSS2		1	1
Iron homeostasis	FAM210B, FTH1, FTMT, SLC25A28, SLC25A37		1	1
Heme synthesis and processing	ABCB10, ABCB6, ABCB7, ALAS1, ALAS2, COX10, COX15, CPOX, FABP1, FDX1, FDX2, FDXR, FECH, HCCS, PPOX, SLC25A38		1	1
Fe-S cluster biosynthesis	ABCB7, BOLA1, BOLA3, CISD1, CISD3, FDX1, FDX2, FDXR, FXN, GLRX5, GRPEL1, GRPEL2, HSCB, HSPA9, IBA57, ISCA1, ISCA2, ISCU, LYRM4, NDUFAB1, NFS1, NFU1, NUBPL		1	1
Molybdenum cofactor synthesis and proteins	ABCB7, MOCS1, MTARC1, MTARC2, SUOX		1	1
NAD biosynthesis and metabolism	KMO, KYAT3, NADK2, NAXD, NAXE, NMNAT3, NNT, NOCT, NUDT13, SIRT3, SIRT4, SIRT5, SLC25A51, SLC25A52		1	1
Tetrahydobiopterin synthesis	PCBD2, QDPR, SPR		1	1
Fe-S-containing proteins	ABAT, ACO2, AIFM3, BOLA1, BOLA3, CISD1, CISD3, DNA2, ETFDH, FDX1, FDX2, FECH, GLRX2, GLRX5, ISCA1, ISCA2, ISCU, LIAS, NDUFS1, NDUFS2, NDUFS7, NDUFS8, NDUFV1, NDUFV2, NFS1, NFU1, NTHL1, NUBPL, RSAD1, SDHB, UQCRFS1		1	1
Heme-containing proteins	CYB5B, CYC1, CYCS, CYP11A1, CYP11B1, CYP11B2, CYP24A1, CYP27A1, CYP27B1, MT-CO1, MT-CYB, SDHC, SDHD		1	1
Choline and betaine metabolism	ALDH7A1, CHDH, DMGDH, ETFA, ETFB, ETFDH, SARDH		1	1
Vitamin A metabolism	AKR1B10, BCO2, DHRS4, RDH13, RDH14		1	1
Vitamin B1 metabolism	SLC25A19		1	1
Vitamin B6 metabolism	PLPBP, PNPO		1	1
Vitamin B12 metabolism	MMAA, MMAB, MMADHC, MMUT		1	1
Vitamin C metabolism	GLRX2, TXN2		1	1
Vitamin D metabolism	CYP24A1, CYP27B1, FDX1, FDXR		1	1
Detoxification	ABHD10, ACSM2A, ACSM5, AIFM2, AKR1B10, AKR7A2, ALDH1B1, ALDH2, ALDH3A2, ALDH7A1, ALDH9A1, BPHL, CAT, CBR3, CYB5B, CYB5R3, DHRS2, EPHX2, GLRX2, GLYAT, GPX1, GPX4, GSR, GSTK1, GSTZ1, HAGH, MAOA, MAOB, MGST1, MPST, MSRA, MSRB2, MSRB3, MTARC1, MTARC2, NIT1, NIT2, OXR1, PRDX2, PRDX3, PRDX4, PRDX5, PRDX6, PRXL2A, SELENOO, SOD1, SOD2, TST, TXN2, TXNRD1, TXNRD2		1	1
Xenobiotic metabolism	ABHD10, ACSM2A, ACSM5, AKR1B10, AKR7A2, ALDH1B1, ALDH2, BPHL, CBR3, CYB5B, CYB5R3, DHRS2, EPHX2, GLYAT, GSTK1, GSTZ1, MAOA, MAOB, MGST1, MPST, MTARC1, MTARC2, TST		1	1
ROS and glutathione metabolism	AIFM2, ALDH3A2, ALDH7A1, ALDH9A1, CAT, GLRX2, GPX1, GPX4, GSR, HAGH, MGST1, MSRA, MSRB2, MSRB3, NIT1, OXR1, PRDX2, PRDX3, PRDX4, PRDX5, PRDX6, PRXL2A, SOD1, SOD2, TXN2, TXNRD1, TXNRD2		1	1
Amidoxime reducing complex	CYB5B, CYB5R3, MTARC1, MTARC2		1	1
Selenoproteins	GPX1, GPX4, SELENOO, TXNRD1, TXNRD2		1	1
Cytochromes	CYB5B, CYC1, CYCS, MT-CYB		1	1
Sulfur metabolism	ETHE1, GOT2, MPST, MSRA, MSRB2, SLC25A14, SLC25A30, SQOR, SUOX, TST, TSTD1		1	1
Small molecule transport	ABCA9, ABCB10, ABCB6, ABCB7, ABCB8, ABCD1, ABCD2, ABCD3, CCDC51, LETMD1, MCU, MCUB, MICU1, MICU2, MICU3, MPC1, MPC1L, MPC2, MPV17, MPV17L, MRS2, MTCH1, MTCH2, ROMO1, SFXN1, SFXN2, SFXN3, SFXN4, SFXN5, SLC25A1, SLC25A10, SLC25A11, SLC25A12, SLC25A13, SLC25A14, SLC25A15, SLC25A16, SLC25A18, SLC25A19, SLC25A20, SLC25A21, SLC25A22, SLC25A23, SLC25A24, SLC25A25, SLC25A26, SLC25A27, SLC25A28, SLC25A29,…	SLC25A15	0.449067	1
SLC25A family	MTCH1, MTCH2, SLC25A1, SLC25A10, SLC25A11, SLC25A12, SLC25A13, SLC25A14, SLC25A15, SLC25A16, SLC25A18, SLC25A19, SLC25A20, SLC25A21, SLC25A22, SLC25A23, SLC25A24, SLC25A25, SLC25A26, SLC25A27, SLC25A28, SLC25A29, SLC25A3, SLC25A30, SLC25A31, SLC25A32, SLC25A33, SLC25A34, SLC25A35, SLC25A36, SLC25A37, SLC25A38, SLC25A39, SLC25A4, SLC25A40, SLC25A41, SLC25A42, SLC25A43, SLC25A44, SLC25A45, SLC25A46…	SLC25A15	0.300633	1
ABC transporters	ABCA9, ABCB10, ABCB6, ABCB7, ABCB8, ABCD1, ABCD2, ABCD3		1	1
Sideroflexins	SFXN1, SFXN2, SFXN3, SFXN4, SFXN5		1	1
Calcium uniporter	MCU, MCUB, MICU1, MICU2, MICU3, SMDT1		1	1
Signaling	ACOD1, ADCY10, AKAP1, AKAP10, BLOC1S1, C1QBP, CSKMT, DELE1, EFHD1, FUNDC2, IFI27, LETM1, LYPLA1, MACROD1, MAVS, MCRIP2, MCU, MCUB, MICU1, MICU2, MICU3, MRS2, MUL1, NLRX1, OCIAD2, PDE2A, PINK1, PPIF, PPTC7, PRKACA, RHOT1, RHOT2, SIRT3, SLC25A12, SLC25A13, SLC25A23, SLC25A24, SLC25A25, SLC25A3, SLC25A31, SLC25A4, SLC25A5, SLC25A6, SLC8B1, SMDT1, SPHKAP, VDAC1, VDAC3		1	1
Calcium homeostasis	EFHD1, LETM1, MCU, MCUB, MICU1, MICU2, MICU3, PPIF, RHOT1, RHOT2, SLC25A12, SLC25A13, SLC25A23, SLC25A24, SLC25A25, SLC25A3, SLC25A31, SLC25A4, SLC25A5, SLC25A6, SLC8B1, SMDT1, VDAC1, VDAC3		1	1
Calcium cycle	LETM1, MCU, MCUB, MICU1, MICU2, MICU3, SLC25A3, SLC8B1, SMDT1		1	1
Mitochondrial permeability transition pore	PPIF, SLC25A31, SLC25A4, SLC25A5, SLC25A6, VDAC1, VDAC3		1	1
EF hand proteins	EFHD1, MICU1, MICU2, MICU3, RHOT1, RHOT2, SLC25A12, SLC25A13, SLC25A23, SLC25A24, SLC25A25		1	1
Immune response	ACOD1, C1QBP, IFI27, MAVS, NLRX1		1	1
cAMP-PKA signaling	ADCY10, AKAP1, AKAP10, PDE2A, PRKACA, SPHKAP		1	1
Fusion	ARL2, MFN1, MFN2, MIGA1, MIGA2, MTCH2, OMA1, OPA1, PLD6		1	1
Fission	ARMC10, DNM1L, FIS1, MFF, MIEF1, MIEF2, MTFP1, MTFR1, MTFR2, MUL1, OMA1, RAB24, SLC25A46, SPIRE1, STX17		1	1
Organelle contact sites	AHCYL1, ATAD3A, ATAD3B, FKBP8, FUNDC2, MFN1, MFN2, MIGA2, PIGBOS1, RMDN3, SPIRE1, STX17, SYNJ2BP, VDAC1		1	1
Trafficking	ARMC10, ARMCX1, ARMCX3, MGARP, MYO19, RHOT1, RHOT2		1	1
Apoptosis	AIFM1, AIFM2, AIFM3, BAD, BAK1, BAX, BBC3, BCL2, BCL2A1, BCL2L1, BCL2L10, BCL2L11, BCL2L13, BCL2L2, BID, BIK, BNIP3, BNIP3L, BOK, CASP3, CASP8, CASP9, CHCHD2, CYCS, DIABLO, ENDOG, GHITM, HTRA2, IFI27, MCL1, PMAIP1, RTL10, SEPTIN4, SPHK2, STYXL1		1	1
Cristae formation	APOO, APOOL, ATP5MD, ATP5ME, ATP5MG, CHCHD3, CHCHD6, IMMT, MICOS10, MICOS13, OPA1		1	1
MICOS complex	APOO, APOOL, CHCHD3, CHCHD6, IMMT, MICOS10, MICOS13		1	1

## Sheet: mitocarta 18 vs 0
Table S2. Over-representation analysis: enrichment for MitoCarta terms (version 3.0) via Fisher's exact test (up-regulated DEGs).
MitoPathway	Genes	int_genes	ora_pval	ora_fdr
Metabolism	AADAT, AASS, ABAT, ABCB10, ABCB6, ABCB7, ABHD10, ABHD11, ACAA1, ACAA2, ACACA, ACACB, ACAD10, ACAD11, ACAD8, ACADL, ACADM, ACADS, ACADSB, ACADVL, ACAT1, ACLY, ACO2, ACOD1, ACOT11, ACOT13, ACOT2, ACOT7, ACOT9, ACP6, ACSF2, ACSF3, ACSL1, ACSL6, ACSM1, ACSM2A, ACSM2B, ACSM3, ACSM4, ACSM5, ACSS1, ACSS3, ADHFE1, AGK, AGMAT, AGPAT4, AGPAT5, AGXT, AGXT2, AIFM2, AIFM3, AK2, AK3, AK4, AKR1B10, AKR7A2, ALAS…	PDK4, AASS, MGST1, ALDH18A1, OAT, GCAT, SLC25A15, NME3, ECH1, ACOT13, ALDH6A1, MTHFD1L, MCEE, SLC25A19, CBR4, STAR, MSRB2, ACSS1, SFXN1, DCXR, CHCHD7, SUCLG2, COQ2, PC, PCCA, D2HGDH, PYCR1, MAOA, ETFRF1, NAXD, PISD	2.88744e-08	4.30229e-06
Amino acid metabolism	AADAT, AASS, ABAT, ACAA2, ACAD8, ACADSB, ACAT1, ADHFE1, AGMAT, AGXT, AGXT2, AKR7A2, ALDH18A1, ALDH4A1, ALDH5A1, ALDH6A1, ALDH7A1, ALDH9A1, AMT, ARG2, AUH, BCAT2, BCKDHA, BCKDHB, BCKDK, CA5A, CA5B, CHDH, COMT, CPS1, DBT, DGLUCY, DHTKD1, DLD, DLST, DMGDH, ECHS1, ETFA, ETFB, ETFDH, GCAT, GCDH, GCSH, GLDC, GLS, GLS2, GLUD1, GLUD2, GLYAT, GOT2, GPT2, GRHPR, HADH, HADHA, HADHB, HIBADH, HIBCH, HMGCL, HO…	AASS, ALDH18A1, OAT, GCAT, SLC25A15, ALDH6A1, SFXN1, PYCR1, MAOA	0.000134497	0.00918841
Proline metabolism	ALDH18A1, ALDH4A1, OAT, PRODH, PYCR1, PYCR2	ALDH18A1, OAT, PYCR1	0.000185002	0.00918841
Carbohydrate metabolism	ABHD11, ACAA2, ACAT1, ACLY, ACO2, ACOD1, AUH, BDH1, CLYBL, CS, D2HGDH, DCXR, DLAT, DLD, DLST, FAHD1, FH, GLYCTK, GOT2, GPD2, HADHB, HMGCL, HMGCS2, IDH2, IDH3A, IDH3B, IDH3G, L2HGDH, LDHAL6B, LDHD, MCEE, MDH2, ME2, ME3, MMUT, MPC1, MPC1L, MPC2, MRPS36, NEU4, OGDH, OGDHL, OXCT1, OXCT2, PC, PCCA, PCCB, PCK2, PDHA1, PDHA2, PDHB, PDHX, PDK1, PDK2, PDK3, PDK4, PDP1, PDP2, PDPR, RPIA, SDHA, SDHB, SDHC, …	PDK4, MCEE, DCXR, SUCLG2, PC, PCCA, D2HGDH	0.000951308	0.0354362
CII assembly factors	SDHAF1, SDHAF2, SDHAF3, SDHAF4	SDHAF4, SDHAF1	0.00265549	0.0565239
Propanoate metabolism	MCEE, MMUT, PCCA, PCCB	MCEE, PCCA	0.0026554	0.0565239
Small molecule transport	ABCA9, ABCB10, ABCB6, ABCB7, ABCB8, ABCD1, ABCD2, ABCD3, CCDC51, LETMD1, MCU, MCUB, MICU1, MICU2, MICU3, MPC1, MPC1L, MPC2, MPV17, MPV17L, MRS2, MTCH1, MTCH2, ROMO1, SFXN1, SFXN2, SFXN3, SFXN4, SFXN5, SLC25A1, SLC25A10, SLC25A11, SLC25A12, SLC25A13, SLC25A14, SLC25A15, SLC25A16, SLC25A18, SLC25A19, SLC25A20, SLC25A21, SLC25A22, SLC25A23, SLC25A24, SLC25A25, SLC25A26, SLC25A27, SLC25A28, SLC25A29,…	LETMD1, ABCD1, SLC25A15, SLC25A19, SFXN2, SFXN1, UCP2	0.00231349	0.0565239
Vitamin metabolism	ACACA, ACACB, AKR1B10, ALDH1L1, ALDH1L2, ALDH7A1, AMT, BCO2, CHDH, CYP24A1, CYP27B1, DHRS4, DMGDH, ETFA, ETFB, ETFDH, FDX1, FDXR, FLAD1, FPGS, GLRX2, GTPBP3, MCCC1, MMAA, MMAB, MMADHC, MMUT, MTFMT, MTHFD1L, MTHFD2, MTHFD2L, MTHFS, MTO1, PC, PCCA, PLPBP, PNPO, QDPR, RDH13, RDH14, RFK, SARDH, SFXN1, SFXN3, SHMT2, SLC25A19, SLC25A32, SLC25A38, TXN2	MTHFD1L, SLC25A19, SFXN1, PC, PCCA	0.00385477	0.0650109
Biotin utilizing proteins	ACACA, ACACB, MCCC1, PC, PCCA	PC, PCCA	0.00436314	0.0650109
Sideroflexins	SFXN1, SFXN2, SFXN3, SFXN4, SFXN5	SFXN2, SFXN1	0.00436314	0.0650109
Lipid metabolism	ACAA1, ACAA2, ACACA, ACACB, ACAD10, ACAD11, ACADL, ACADM, ACADS, ACADSB, ACADVL, ACAT1, ACOT11, ACOT13, ACOT2, ACOT7, ACOT9, ACP6, ACSF2, ACSF3, ACSL1, ACSL6, ACSM1, ACSM2A, ACSM2B, ACSM3, ACSM4, ACSM5, ACSS1, ACSS3, AGK, AGPAT4, AGPAT5, AMACR, CBR4, CHPT1, CPT1A, CPT1B, CPT1C, CPT2, CRAT, CRLS1, CROT, CYB5R3, CYP11A1, CYP11B1, CYP11B2, CYP27A1, DBI, DECR1, DHRS1, ECH1, ECHDC1, ECHS1, ECI1, ECI2,…	ECH1, ACOT13, MCEE, CBR4, STAR, ACSS1, PCCA, PISD	0.00502748	0.0680995
Complex II	SDHA, SDHAF1, SDHAF2, SDHAF3, SDHAF4, SDHB, SDHC, SDHD	SDHAF4, SDHAF1	0.011707	0.145362
OXPHOS assembly factors	ACAD9, AIFM1, ATPAF1, ATPAF2, ATPSCKMT, BCS1L, CEP89, CMC1, CMC2, COA1, COA3, COA4, COA5, COA6, COA7, COA8, COX10, COX11, COX14, COX15, COX16, COX17, COX18, COX19, COX20, COX7A2L, DMAC1, DMAC2, ECSIT, FMC1, FOXRED1, HIGD1A, HIGD2A, LYRM2, LYRM7, NDUFAF1, NDUFAF2, NDUFAF3, NDUFAF4, NDUFAF5, NDUFAF6, NDUFAF7, NDUFAF8, NUBPL, PET100, PET117, PNKD, RAB5IF, SCO1, SCO2, SDHAF1, SDHAF2, SDHAF3, SDHAF4, …	NDUFAF7, PNKD, SDHAF4, COX18, SDHAF1	0.0151526	0.161267
Fusion	ARL2, MFN1, MFN2, MIGA1, MIGA2, MTCH2, OMA1, OPA1, PLD6	MIGA2, OMA1	0.0148403	0.161267
Vitamin B1 metabolism	SLC25A19	SLC25A19	0.0213491	0.212067
Mitochondrial dynamics and surveillance	AHCYL1, AIFM1, AIFM2, AIFM3, APOO, APOOL, ARL2, ARMC10, ARMCX1, ARMCX3, ATAD3A, ATAD3B, ATP5MD, ATP5ME, ATP5MG, BAD, BAK1, BAX, BBC3, BCL2, BCL2A1, BCL2L1, BCL2L10, BCL2L11, BCL2L13, BCL2L2, BID, BIK, BNIP3, BNIP3L, BOK, CASP3, CASP8, CASP9, CHCHD2, CHCHD3, CHCHD6, CYCS, DIABLO, DNAJC11, DNM1L, ENDOG, FIS1, FKBP8, FUNDC1, FUNDC2, GHITM, HTRA2, IFI27, IMMT, MARCHF5, MCL1, MFF, MFN1, MFN2, MGARP, M…	VPS13D, MGARP, MIGA2, BCL2L11, OMA1, MTX3	0.0243058	0.226348
TCA-associated	ABHD11, ACLY, D2HGDH, FAHD1, L2HGDH, ME2, ME3, MPC1, MPC1L, MPC2, PC, PCK2, SFXN5, SLC25A1, SLC25A11	PC, D2HGDH	0.0397815	0.348673
mtRNA stability and decay	ENDOG, FASTK, FASTKD1, FASTKD2, FASTKD3, FASTKD5, GRSF1, LACTB2, LRPPRC, MTPAP, PDE12, PNPT1, REXO2, RNASEH1, SLIRP, SUPV3L1, TBRG4	REXO2, LACTB2	0.050108	0.414783
Catechol metabolism	COMT, MAOA, MAOB	MAOA	0.0626906	0.491626
Fatty acid oxidation	ACAA2, ACACB, ACAD10, ACAD11, ACADL, ACADM, ACADS, ACADSB, ACADVL, ACAT1, ACOT11, ACSF2, ACSL1, ACSL6, ACSM1, ACSM2A, ACSM2B, ACSM3, ACSM4, ACSM5, ACSS1, AMACR, CPT1A, CPT1B, CPT1C, CPT2, CRAT, CROT, DECR1, ECHS1, ECI1, ECI2, ETFA, ETFB, ETFDH, HADH, HADHA, HADHB, HSD17B10, MCEE, MMUT, PCCA, PCCB, SLC25A20	MCEE, ACSS1, PCCA	0.0674295	0.50235
Folate and 1-C metabolism	ALDH1L1, ALDH1L2, ALDH7A1, AMT, CHDH, DMGDH, FPGS, GTPBP3, MTFMT, MTHFD1L, MTHFD2, MTHFD2L, MTHFS, MTO1, QDPR, SARDH, SFXN1, SFXN3, SHMT2, SLC25A32, SLC25A38	MTHFD1L, SFXN1	0.0731948	0.519335
mt-tRNA synthetases	AARS2, CARS2, DARS2, EARS2, FARS2, GARS1, GATB, GATC, HARS2, IARS2, KARS1, LARS2, MARS2, NARS2, PARS2, QRSL1, RARS2, SARS2, TARS2, VARS2, WARS2, YARS2	CARS2, NARS2	0.0794054	0.537791
Nucleotide synthesis and processing	AK2, AK3, AK4, CMPK2, DGUOK, DHODH, DTYMK, DUT, FHIT, GUK1, HINT1, NME3, NME4, NME6, NT5DC2, NT5M, NUDT2, NUDT5, NUDT9, PAICS, SUCLA2, SUCLG1, SUCLG2, TK2	NME3, SUCLG2	0.0923024	0.546004
Detoxification	ABHD10, ACSM2A, ACSM5, AIFM2, AKR1B10, AKR7A2, ALDH1B1, ALDH2, ALDH3A2, ALDH7A1, ALDH9A1, BPHL, CAT, CBR3, CYB5B, CYB5R3, DHRS2, EPHX2, GLRX2, GLYAT, GPX1, GPX4, GSR, GSTK1, GSTZ1, HAGH, MAOA, MAOB, MGST1, MPST, MSRA, MSRB2, MSRB3, MTARC1, MTARC2, NIT1, NIT2, OXR1, PRDX2, PRDX3, PRDX4, PRDX5, PRDX6, PRXL2A, SELENOO, SOD1, SOD2, TST, TXN2, TXNRD1, TXNRD2	MGST1, MSRB2, MAOA	0.0952647	0.546004
Xenobiotic metabolism	ABHD10, ACSM2A, ACSM5, AKR1B10, AKR7A2, ALDH1B1, ALDH2, BPHL, CBR3, CYB5B, CYB5R3, DHRS2, EPHX2, GLYAT, GSTK1, GSTZ1, MAOA, MAOB, MGST1, MPST, MTARC1, MTARC2, TST	MGST1, MAOA	0.0857774	0.546004
SLC25A family	MTCH1, MTCH2, SLC25A1, SLC25A10, SLC25A11, SLC25A12, SLC25A13, SLC25A14, SLC25A15, SLC25A16, SLC25A18, SLC25A19, SLC25A20, SLC25A21, SLC25A22, SLC25A23, SLC25A24, SLC25A25, SLC25A26, SLC25A27, SLC25A28, SLC25A29, SLC25A3, SLC25A30, SLC25A31, SLC25A32, SLC25A33, SLC25A34, SLC25A35, SLC25A36, SLC25A37, SLC25A38, SLC25A39, SLC25A4, SLC25A40, SLC25A41, SLC25A42, SLC25A43, SLC25A44, SLC25A45, SLC25A46…	SLC25A15, SLC25A19, UCP2	0.0952759	0.546004
Serine metabolism	AGXT, SDSL, SFXN1, SFXN3, SHMT2	SFXN1	0.102287	0.564473
ROS and glutathione metabolism	AIFM2, ALDH3A2, ALDH7A1, ALDH9A1, CAT, GLRX2, GPX1, GPX4, GSR, HAGH, MGST1, MSRA, MSRB2, MSRB3, NIT1, OXR1, PRDX2, PRDX3, PRDX4, PRDX5, PRDX6, PRXL2A, SOD1, SOD2, TXN2, TXNRD1, TXNRD2	MGST1, MSRB2	0.112654	0.599482
Proteases	AFG1L, AFG3L2, ATAD1, ATP23, CASP3, CASP9, CLPB, CLPP, CLPX, HTRA2, IDE, IMMP1L, IMMP2L, LACTB, LAP3, LONP1, METAP1D, MIPEP, NLN, OMA1, PARL, PITRM1, PMPCA, PMPCB, SPG7, USP30, XPNPEP3, YME1L1	OMA1, XPNPEP3	0.119679	0.603222
Itaconate metabolism	ACOD1, AUH, CLYBL, SUCLA2, SUCLG1, SUCLG2	SUCLG2	0.121454	0.603222
CIV assembly factors	CEP89, CMC1, CMC2, COA1, COA3, COA4, COA5, COA6, COA7, COA8, COX10, COX11, COX14, COX15, COX16, COX17, COX18, COX19, COX20, HIGD1A, PET100, PET117, PNKD, SCO1, SCO2, SMIM20, SURF1, TACO1, TIMM21, TMEM177	PNKD, COX18	0.134025	0.614459
Urea cycle	CA5A, CA5B, CPS1, NAGS, OTC, SLC25A13, SLC25A15	SLC25A15	0.140212	0.614459
Copper metabolism	CHCHD7, COX11, COX17, COX19, SCO1, SCO2, SLC25A3	CHCHD7	0.140212	0.614459
Trafficking	ARMC10, ARMCX1, ARMCX3, MGARP, MYO19, RHOT1, RHOT2	MGARP	0.140212	0.614459
Preprotein cleavage	IMMP1L, IMMP2L, MIPEP, PMPCA, PMPCB, UQCRC1, UQCRC2, XPNPEP3	XPNPEP3	0.15857	0.638566
OXPHOS	ACAD9, AIFM1, ATP5F1A, ATP5F1B, ATP5F1C, ATP5F1D, ATP5F1E, ATP5IF1, ATP5MC1, ATP5MC2, ATP5MC3, ATP5MD, ATP5ME, ATP5MF, ATP5MG, ATP5MPL, ATP5PB, ATP5PD, ATP5PF, ATP5PO, ATPAF1, ATPAF2, ATPSCKMT, BCS1L, CEP89, CMC1, CMC2, COA1, COA3, COA4, COA5, COA6, COA7, COA8, COX10, COX11, COX14, COX15, COX16, COX17, COX18, COX19, COX20, COX4I1, COX4I2, COX5A, COX5B, COX6A1, COX6A2, COX6B1, COX6B2, COX6C, COX7A…	NDUFAF7, PNKD, NDUFA5, SDHAF4, COX18, SDHAF1	0.154419	0.638566
ABC transporters	ABCA9, ABCB10, ABCB6, ABCB7, ABCB8, ABCD1, ABCD2, ABCD3	ABCD1	0.15857	0.638566
Gluconeogenesis	MDH2, MPC1, MPC1L, MPC2, PC, PCK2, SLC25A1, SLC25A10, SLC25A11	PC	0.176536	0.657597
Type II fatty acid synthesis	ACACA, ACSF3, CBR4, HSD17B8, HTD2, MCAT, MECR, NDUFAB1, OXSM	CBR4	0.176536	0.657597
Intramitochondrial membrane interactions	ATAD3A, ATAD3B, CHCHD3, DNAJC11, MTX1, MTX2, MTX3, SAMM50, SLC25A46	MTX3	0.176536	0.657597
Nucleotide metabolism	AK2, AK3, AK4, ANTKMT, CKMT1A, CKMT1B, CKMT2, CMPK2, DGUOK, DHODH, DTYMK, DUT, FHIT, GATM, GUK1, HINT1, NME3, NME4, NME6, NT5DC2, NT5M, NUDT2, NUDT5, NUDT9, PAICS, PPA2, SLC25A23, SLC25A24, SLC25A25, SLC25A31, SLC25A33, SLC25A36, SLC25A4, SLC25A41, SLC25A5, SLC25A6, SUCLA2, SUCLG1, SUCLG2, TK2	NME3, SUCLG2	0.210103	0.732272
Q-linked reactions, other	CHDH, DHODH, ETFA, ETFB, ETFBKMT, ETFDH, ETFRF1, GPD2, PRODH, PRODH2, SQOR	ETFRF1	0.211327	0.732272
Sulfur metabolism	ETHE1, GOT2, MPST, MSRA, MSRB2, SLC25A14, SLC25A30, SQOR, SUOX, TST, TSTD1	MSRB2	0.211327	0.732272
Mitochondrial central dogma	AARS2, ALKBH1, ANGEL2, APEX1, ATAD3A, ATAD3B, AURKAIP1, C12orf65, CARS2, CDK5RAP1, CHCHD1, COA3, COX14, DAP3, DARS2, DDX28, DHX30, DNA2, DUS2, EARS2, ELAC2, ENDOG, ERAL1, EXD2, EXOG, FARS2, FASTK, FASTKD1, FASTKD2, FASTKD3, FASTKD5, GADD45GIP1, GARS1, GATB, GATC, GFM1, GFM2, GRSF1, GTPBP10, GTPBP3, GUF1, HARS2, HEMK1, HSD17B10, IARS2, KARS1, LACTB2, LARS2, LIG3, LRPPRC, MALSU1, MARS2, METAP1D, ME…	REXO2, MRPL2, HEMK1, CARS2, NARS2, METTL5, LACTB2	0.225835	0.747764
mtRNA metabolism	ALKBH1, ANGEL2, CDK5RAP1, DDX28, DHX30, DUS2, ELAC2, ENDOG, ERAL1, FASTK, FASTKD1, FASTKD2, FASTKD3, FASTKD5, GRSF1, GTPBP3, HSD17B10, LACTB2, LRPPRC, METTL15, METTL17, METTL5, METTL8, MRM1, MRM2, MRM3, MRPL12, MRPL47, MRPS7, MRPS9, MTERF1, MTO1, MTPAP, MTRES1, MYG1, NGRN, NOA1, NSUN2, NSUN3, NSUN4, OSGEPL1, PDE12, PNPT1, POLRMT, PPA2, PRORP, PTCD1, PTCD2, PUS1, QTRT1, RCC1L, REXO2, RMND1, RNASEH…	REXO2, METTL5, LACTB2	0.221312	0.747764
Translation factors	C12orf65, COA3, COX14, GFM1, GFM2, HEMK1, MRPL58, MRRF, MTIF2, MTIF3, MTRF1, MTRF1L, TACO1, TIMM21, TSFM, TUFM	HEMK1	0.292013	0.763546
Protein homeostasis	AFG1L, AFG3L2, ATAD1, ATP23, CASP3, CASP8, CASP9, CLPB, CLPP, CLPX, DNAJA3, DNAJC4, DNLZ, FKBP10, HSPD1, HSPE1, HTRA2, IDE, IMMP1L, IMMP2L, LACTB, LAP3, LONP1, MAIP1, METAP1D, MIPEP, MUL1, NLN, NRDC, OMA1, PARK7, PARL, PDF, PHB, PHB2, PITRM1, PMPCA, PMPCB, PRSS35, SPG7, STOML2, TIMM10, TIMM10B, TIMM13, TIMM8A, TIMM8B, TIMM9, TRAP1, USP30, XPNPEP3, YME1L1	OMA1, XPNPEP3	0.297219	0.763546
Complex IV	CEP89, CMC1, CMC2, COA1, COA3, COA4, COA5, COA6, COA7, COA8, COX10, COX11, COX14, COX15, COX16, COX17, COX18, COX19, COX20, COX4I1, COX4I2, COX5A, COX5B, COX6A1, COX6A2, COX6B1, COX6B2, COX6C, COX7A1, COX7A2, COX7A2L, COX7B, COX7B2, COX7C, COX8A, COX8C, HIGD1A, MT-CO1, MT-CO2, MT-CO3, NDUFA4, PET100, PET117, PNKD, SCO1, SCO2, SMIM20, SURF1, TACO1, TIMM21, TMEM177	PNKD, COX18	0.297212	0.763546
Pyruvate metabolism	DLAT, DLD, MPC1, MPC1L, MPC2, PDHA1, PDHA2, PDHB, PDHX, PDK1, PDK2, PDK3, PDK4, PDP1, PDP2, PDPR	PDK4	0.292013	0.763546
Cholesterol, bile acid, steroid synthesis	CYP11A1, CYP11B1, CYP11B2, CYP27A1, DHRS1, FDX1, FDXR, HINT2, HSD17B10, HSD17B8, OSBPL1A, SCP2, STAR, TSPO	STAR	0.260779	0.763546
Lysine metabolism	AADAT, AASS, ACAA2, ACAT1, ALDH7A1, DHTKD1, DLD, DLST, ECHS1, ETFA, ETFB, ETFDH, GCDH, HADH, HADHB, SLC25A29	AASS	0.292013	0.763546
Glycine metabolism	ALDH7A1, AMT, CHDH, DLD, DMGDH, ETFA, ETFB, ETFDH, GCAT, GCSH, GLDC, GLYAT, SARDH, SHMT2, SLC25A38	GCAT	0.276564	0.763546
Coenzyme Q metabolism	COQ10A, COQ10B, COQ2, COQ3, COQ4, COQ5, COQ6, COQ7, COQ8A, COQ8B, COQ9, PDSS1, PDSS2	COQ2	0.244649	0.763546
NAD biosynthesis and metabolism	KMO, KYAT3, NADK2, NAXD, NAXE, NMNAT3, NNT, NOCT, NUDT13, SIRT3, SIRT4, SIRT5, SLC25A51, SLC25A52	NAXD	0.260779	0.763546
Electron carriers	CHDH, CYB5B, CYC1, CYCS, DHODH, ETFA, ETFB, ETFBKMT, ETFDH, ETFRF1, GPD2, MT-CYB, PRODH, PRODH2, SQOR	ETFRF1	0.276564	0.763546
Fission	ARMC10, DNM1L, FIS1, MFF, MIEF1, MIEF2, MTFP1, MTFR1, MTFR2, MUL1, OMA1, RAB24, SLC25A46, SPIRE1, STX17	OMA1	0.276564	0.763546
Organelle contact sites	AHCYL1, ATAD3A, ATAD3B, FKBP8, FUNDC2, MFN1, MFN2, MIGA2, PIGBOS1, RMDN3, SPIRE1, STX17, SYNJ2BP, VDAC1	MIGA2	0.260779	0.763546
Mitophagy	BCL2L13, FKBP8, FUNDC1, MARCHF5, NIPSNAP1, NIPSNAP2, PARK7, PARL, PGAM5, PINK1, PRKN, TOMM7, USP30, VPS13D	VPS13D	0.260775	0.763546
mt-rRNA modifications	METTL15, METTL17, METTL5, MRM1, MRM2, MRM3, MTPAP, MYG1, NGRN, NSUN4, RCC1L, RPUSD3, RPUSD4, TFB1M, TRIT1, TRMT2B, TRMT61B, TRUB2	METTL5	0.321924	0.799443
Autophagy	BCL2L13, FKBP8, FUNDC1, MARCHF5, NBR1, NIPSNAP1, NIPSNAP2, PARK7, PARL, PGAM5, PINK1, PRKN, RAB24, SNAP29, STX17, TOMM7, USP30, VPS13D	VPS13D	0.321924	0.799443
TCA cycle	ACO2, CS, DLD, DLST, FH, IDH2, IDH3A, IDH3B, IDH3G, MDH2, MRPS36, OGDH, OGDHL, SDHA, SDHB, SDHC, SDHD, SUCLA2, SUCLG1, SUCLG2	SUCLG2	0.350581	0.856336
CI assembly factors	ACAD9, AIFM1, COA1, DMAC1, DMAC2, ECSIT, FOXRED1, LYRM2, NDUFAF1, NDUFAF2, NDUFAF3, NDUFAF4, NDUFAF5, NDUFAF6, NDUFAF7, NDUFAF8, NUBPL, TIMMDC1, TMEM126A, TMEM126B, TMEM186, TMEM70	NDUFAF7	0.378023	0.908475
Phospholipid metabolism	ACP6, AGK, AGPAT4, AGPAT5, CHPT1, GPAM, GPAT2, LACTB, OSBPL1A, PGS1, PISD, PNPLA8, PRDX6, PRELID1, PRELID3A, PRELID3B, PTPMT1, SERAC1, SPHK2, SPTLC2, STARD7, TAMM41, TRIAP1	PISD	0.391307	0.925472
Translation	AARS2, AURKAIP1, C12orf65, CARS2, CHCHD1, COA3, COX14, DAP3, DARS2, DDX28, DHX30, EARS2, ERAL1, EXD2, FARS2, FASTKD2, GADD45GIP1, GARS1, GATB, GATC, GFM1, GFM2, GRSF1, GTPBP10, GUF1, HARS2, HEMK1, IARS2, KARS1, LARS2, LRPPRC, MALSU1, MARS2, METAP1D, METTL17, MIEF1, MPV17L2, MRM2, MRM3, MRPL1, MRPL10, MRPL11, MRPL12, MRPL13, MRPL14, MRPL15, MRPL16, MRPL17, MRPL18, MRPL19, MRPL2, MRPL20, MRPL21, MR…	MRPL2, HEMK1, CARS2, NARS2	0.422452	0.953717
Complex I	ACAD9, AIFM1, COA1, DMAC1, DMAC2, ECSIT, FOXRED1, LYRM2, MT-ND1, MT-ND2, MT-ND3, MT-ND4, MT-ND4L, MT-ND5, MT-ND6, NDUFA1, NDUFA10, NDUFA11, NDUFA12, NDUFA13, NDUFA2, NDUFA3, NDUFA5, NDUFA6, NDUFA7, NDUFA8, NDUFA9, NDUFAB1, NDUFAF1, NDUFAF2, NDUFAF3, NDUFAF4, NDUFAF5, NDUFAF6, NDUFAF7, NDUFAF8, NDUFB1, NDUFB10, NDUFB11, NDUFB2, NDUFB3, NDUFB4, NDUFB5, NDUFB6, NDUFB7, NDUFB8, NDUFB9, NDUFC1, NDUFC2…	NDUFAF7, NDUFA5	0.412877	0.953717
Branched-chain amino acid metabolism	ACAD8, ACADSB, ACAT1, ALDH6A1, AUH, BCAT2, BCKDHA, BCKDHB, BCKDK, DBT, DLD, ECHS1, ETFA, ETFB, ETFDH, HADHA, HIBADH, HIBCH, HMGCL, HSD17B10, IVD, MCCC1, MCCC2, PPM1K, SLC25A44	ALDH6A1	0.41703	0.953717
mtDNA maintainance	APEX1, ATAD3A, ATAD3B, DNA2, ENDOG, EXOG, LIG3, METTL4, MGME1, MTERF1, MTERF2, MUTYH, OGG1, PIF1, POLB, POLDIP2, POLG, POLG2, POLQ, POLRMT, PPA2, PRIMPOL, RECQL4, RNASEH1, SSBP1, TFAM, TFB2M, TOP1MT, TOP3A, TWNK, UNG		1	1
mtDNA replication	DNA2, EXOG, LIG3, MGME1, POLG, POLG2, POLRMT, RNASEH1, SSBP1, TFAM, TFB2M, TOP1MT, TOP3A, TWNK		1	1
mtDNA nucleoid	ATAD3A, ATAD3B, MTERF1, MTERF2, POLDIP2, POLG, POLG2, POLRMT, SSBP1, TFAM, TWNK		1	1
mtDNA repair	APEX1, EXOG, LIG3, OGG1, POLB, POLG, PRIMPOL, RECQL4, UNG		1	1
mtDNA modifications	METTL4		1	1
mtDNA stability and decay	ENDOG, EXOG, MGME1		1	1
Transcription	MRPL12, MTERF1, MTRES1, POLRMT, TEFM, TFAM, TFB2M, TOP1MT		1	1
mtRNA granules	ALKBH1, DDX28, DHX30, ERAL1, FASTK, FASTKD1, FASTKD2, FASTKD5, GRSF1, HSD17B10, MRM1, MRM2, MRPL47, MRPS7, MRPS9, MTPAP, NOA1, PRORP, PTCD1, PTCD2, PUS1, RMND1, RPUSD3, RPUSD4, SUPV3L1, TFB1M, TRMT10C, TRUB2		1	1
Polycistronic mtRNA processing	ELAC2, FASTK, FASTKD1, FASTKD2, FASTKD3, FASTKD5, GRSF1, HSD17B10, PRORP, PTCD2, TBRG4, TRMT10C, YBEY		1	1
mt-tRNA modifications	ALKBH1, CDK5RAP1, DUS2, GTPBP3, HSD17B10, MTO1, NSUN2, NSUN3, OSGEPL1, PUS1, QTRT1, RPUSD4, THG1L, TRIT1, TRMT1, TRMT10C, TRMT2B, TRMT5, TRMT61B, TRMU, TRNT1, YRDC		1	1
mt-mRNA modifications	ANGEL2, MTPAP, MYG1, PDE12		1	1
Mitochondrial ribosome	AURKAIP1, CHCHD1, DAP3, GADD45GIP1, MRPL1, MRPL10, MRPL11, MRPL12, MRPL13, MRPL14, MRPL15, MRPL16, MRPL17, MRPL18, MRPL19, MRPL2, MRPL20, MRPL21, MRPL22, MRPL23, MRPL24, MRPL27, MRPL28, MRPL3, MRPL30, MRPL32, MRPL33, MRPL34, MRPL35, MRPL36, MRPL37, MRPL38, MRPL39, MRPL4, MRPL40, MRPL41, MRPL42, MRPL43, MRPL44, MRPL45, MRPL46, MRPL47, MRPL48, MRPL49, MRPL50, MRPL51, MRPL52, MRPL53, MRPL54, MRPL55,…	MRPL2	0.833447	1
Mitochondrial ribosome assembly	DDX28, DHX30, ERAL1, FASTKD2, GRSF1, GTPBP10, MALSU1, METTL17, MIEF1, MPV17L2, MRM2, MRM3, MTERF3, MTERF4, MTG1, MTG2, NGRN, NOA1, NSUN4, PTCD3, RBFA, TFB1M, TRMT61B, YBEY		1	1
fMet processing	METAP1D, MTFMT, PDF		1	1
Protein import, sorting and homeostasis	AFG1L, AFG3L2, AGK, AIFM1, ATAD1, ATP23, CASP3, CASP8, CASP9, CHCHD4, CLPB, CLPP, CLPX, DNAJA3, DNAJC11, DNAJC15, DNAJC19, DNAJC4, DNLZ, FKBP10, GFER, GRPEL1, GRPEL2, HSPD1, HSPE1, HTRA2, IDE, IMMP1L, IMMP2L, LACTB, LAP3, LONP1, MAIP1, METAP1D, MIPEP, MTX1, MTX2, MUL1, NLN, NRDC, OMA1, OXA1L, PAM16, PARK7, PARL, PDF, PHB, PHB2, PITRM1, PMPCA, PMPCB, PRSS35, ROMO1, SAMM50, SPG7, STOML2, TIMM10, TI…	OMA1, XPNPEP3	0.550615	1
Protein import and sorting	AGK, AIFM1, CHCHD4, DNAJC11, DNAJC15, DNAJC19, GFER, GRPEL1, GRPEL2, IMMP1L, IMMP2L, MIPEP, MTX1, MTX2, NRDC, OXA1L, PAM16, PMPCA, PMPCB, ROMO1, SAMM50, TIMM10, TIMM10B, TIMM13, TIMM17A, TIMM17B, TIMM21, TIMM22, TIMM23, TIMM29, TIMM44, TIMM50, TIMM8A, TIMM8B, TIMM9, TOMM20, TOMM20L, TOMM22, TOMM34, TOMM40, TOMM40L, TOMM5, TOMM6, TOMM7, TOMM70, UQCRC1, UQCRC2, XPNPEP3	XPNPEP3	0.645227	1
TOM	TOMM20, TOMM22, TOMM34, TOMM40, TOMM40L, TOMM5, TOMM6, TOMM7, TOMM70		1	1
SAM	MTX1, MTX2, SAMM50		1	1
MIA40	AIFM1, CHCHD4, GFER		1	1
TIM22 carrier pathway	AGK, TIMM22, TIMM29		1	1
TIM23 presequence pathway	ROMO1, TIMM17A, TIMM17B, TIMM21, TIMM23, TIMM50		1	1
Import motor	DNAJC15, DNAJC19, GRPEL1, GRPEL2, PAM16, TIMM44		1	1
OXA	OXA1L		1	1
Chaperones	DNAJA3, DNLZ, FKBP10, HSPD1, HSPE1, MAIP1, NRDC, PHB, PHB2, TIMM10, TIMM10B, TIMM13, TIMM8A, TIMM8B, TIMM9, TRAP1		1	1
OXPHOS subunits	ATP5F1A, ATP5F1B, ATP5F1C, ATP5F1D, ATP5F1E, ATP5IF1, ATP5MC1, ATP5MC2, ATP5MC3, ATP5MD, ATP5ME, ATP5MF, ATP5MG, ATP5MPL, ATP5PB, ATP5PD, ATP5PF, ATP5PO, COX4I1, COX4I2, COX5A, COX5B, COX6A1, COX6A2, COX6B1, COX6B2, COX6C, COX7A1, COX7A2, COX7A2L, COX7B, COX7B2, COX7C, COX8A, COX8C, CYC1, CYCS, DMAC2L, HCCS, MT-ATP6, MT-ATP8, MT-CO1, MT-CO2, MT-CO3, MT-CYB, MT-ND1, MT-ND2, MT-ND3, MT-ND4, MT-ND4L…	NDUFA5	0.889462	1
CI subunits	MT-ND1, MT-ND2, MT-ND3, MT-ND4, MT-ND4L, MT-ND5, MT-ND6, NDUFA1, NDUFA10, NDUFA11, NDUFA12, NDUFA13, NDUFA2, NDUFA3, NDUFA5, NDUFA6, NDUFA7, NDUFA8, NDUFA9, NDUFAB1, NDUFB1, NDUFB10, NDUFB11, NDUFB2, NDUFB3, NDUFB4, NDUFB5, NDUFB6, NDUFB7, NDUFB8, NDUFB9, NDUFC1, NDUFC2, NDUFS1, NDUFS2, NDUFS3, NDUFS4, NDUFS5, NDUFS6, NDUFS7, NDUFS8, NDUFV1, NDUFV2, NDUFV3	NDUFA5	0.613215	1
CII subunits	SDHA, SDHB, SDHC, SDHD		1	1
Complex III	BCS1L, CYC1, LYRM7, MT-CYB, TTC19, UQCC1, UQCC2, UQCC3, UQCR10, UQCR11, UQCRB, UQCRC1, UQCRC2, UQCRFS1, UQCRH, UQCRQ		1	1
CIII subunits	CYC1, MT-CYB, UQCR10, UQCR11, UQCRB, UQCRC1, UQCRC2, UQCRFS1, UQCRH, UQCRQ		1	1
CIII assembly factors	BCS1L, LYRM7, TTC19, UQCC1, UQCC2, UQCC3		1	1
CIV subunits	COX4I1, COX4I2, COX5A, COX5B, COX6A1, COX6A2, COX6B1, COX6B2, COX6C, COX7A1, COX7A2, COX7A2L, COX7B, COX7B2, COX7C, COX8A, COX8C, MT-CO1, MT-CO2, MT-CO3, NDUFA4		1	1
Complex V	ATP5F1A, ATP5F1B, ATP5F1C, ATP5F1D, ATP5F1E, ATP5IF1, ATP5MC1, ATP5MC2, ATP5MC3, ATP5MD, ATP5ME, ATP5MF, ATP5MG, ATP5MPL, ATP5PB, ATP5PD, ATP5PF, ATP5PO, ATPAF1, ATPAF2, ATPSCKMT, DMAC2L, FMC1, MT-ATP6, MT-ATP8, TMEM70		1	1
CV subunits	ATP5F1A, ATP5F1B, ATP5F1C, ATP5F1D, ATP5F1E, ATP5IF1, ATP5MC1, ATP5MC2, ATP5MC3, ATP5MD, ATP5ME, ATP5MF, ATP5MG, ATP5MPL, ATP5PB, ATP5PD, ATP5PF, ATP5PO, DMAC2L, MT-ATP6, MT-ATP8		1	1
CV assembly factors	ATPAF1, ATPAF2, ATPSCKMT, FMC1, TMEM70		1	1
Respirasome assembly	COX7A2L, HIGD1A, HIGD2A, RAB5IF		1	1
Cytochrome C	CYCS, HCCS		1	1
Malate-aspartate shuttle	GOT2, MDH2, SLC25A10, SLC25A11, SLC25A12, SLC25A13		1	1
Glycerol phosphate shuttle	GPD2		1	1
Ketone metabolism	ACAA2, ACAT1, BDH1, HADHB, HMGCL, HMGCS2, OXCT1, OXCT2		1	1
Lipoate insertion	GCSH, LIAS, LIPT1, LIPT2		1	1
Cardiolipin synthesis	AGPAT4, AGPAT5, CRLS1, GPAM, GPAT2, HADHA, PGS1, PLD6, PLSCR3, PNPLA8, PRELID1, PRELID3A, PTPMT1, TAMM41, TAZ, TRIAP1		1	1
Cholesterol-associated	FDPS, IDI1		1	1
Eicosanoid metabolism	MGST3, PTGES2, ZADH2		1	1
Branched-chain amino acid dehydrogenase complex	BCKDHA, BCKDHB, BCKDK, DBT, DLD, PPM1K		1	1
Glycine cleavage system	AMT, DLD, GCSH, GLDC		1	1
Glutamate metabolism	GLS, GLS2, GLUD1, GLUD2, GOT2, GPT2, NAT8L, SLC25A12		1	1
Glyoxylate metabolism	AGXT, AGXT2, ALDH4A1, GOT2, GRHPR, HOGA1, LDHB, PRODH2		1	1
GABA metabolism	ABAT, ADHFE1, AKR7A2, ALDH5A1, ALDH9A1, GLUD1, GLUD2		1	1
Kynurenine metabolism	GOT2, KMO, KYAT3		1	1
Nucleotide import	SLC25A23, SLC25A24, SLC25A25, SLC25A31, SLC25A33, SLC25A36, SLC25A4, SLC25A41, SLC25A5, SLC25A6		1	1
Creatine metabolism	CKMT1A, CKMT1B, CKMT2, GATM		1	1
Metals and cofactors	ABAT, ABCB10, ABCB6, ABCB7, ACO2, AIFM3, ALAS1, ALAS2, BOLA1, BOLA3, CHCHD7, CISD1, CISD3, COASY, COQ10A, COQ10B, COQ2, COQ3, COQ4, COQ5, COQ6, COQ7, COQ8A, COQ8B, COQ9, COX10, COX11, COX15, COX17, COX19, CPOX, CPT1A, CPT1B, CPT1C, CPT2, CYB5B, CYC1, CYCS, CYP11A1, CYP11B1, CYP11B2, CYP24A1, CYP27A1, CYP27B1, DNA2, ETFDH, FABP1, FAM210B, FDX1, FDX2, FDXR, FECH, FTH1, FTMT, FXN, GLRX2, GLRX5, GRPE…	CHCHD7, COQ2, NAXD	0.484489	1
Carnitine synthesis and transport	CPT1A, CPT1B, CPT1C, CPT2, SLC25A20, TMLHE		1	1
Carnitine shuttle	CPT1A, CPT1B, CPT1C, CPT2, SLC25A20		1	1
Coenzyme A metabolism	COASY, NUDT19, NUDT8, PANK2, SLC25A42		1	1
Iron homeostasis	FAM210B, FTH1, FTMT, SLC25A28, SLC25A37		1	1
Heme synthesis and processing	ABCB10, ABCB6, ABCB7, ALAS1, ALAS2, COX10, COX15, CPOX, FABP1, FDX1, FDX2, FDXR, FECH, HCCS, PPOX, SLC25A38		1	1
Fe-S cluster biosynthesis	ABCB7, BOLA1, BOLA3, CISD1, CISD3, FDX1, FDX2, FDXR, FXN, GLRX5, GRPEL1, GRPEL2, HSCB, HSPA9, IBA57, ISCA1, ISCA2, ISCU, LYRM4, NDUFAB1, NFS1, NFU1, NUBPL		1	1
Molybdenum cofactor synthesis and proteins	ABCB7, MOCS1, MTARC1, MTARC2, SUOX		1	1
Tetrahydobiopterin synthesis	PCBD2, QDPR, SPR		1	1
Fe-S-containing proteins	ABAT, ACO2, AIFM3, BOLA1, BOLA3, CISD1, CISD3, DNA2, ETFDH, FDX1, FDX2, FECH, GLRX2, GLRX5, ISCA1, ISCA2, ISCU, LIAS, NDUFS1, NDUFS2, NDUFS7, NDUFS8, NDUFV1, NDUFV2, NFS1, NFU1, NTHL1, NUBPL, RSAD1, SDHB, UQCRFS1		1	1
Heme-containing proteins	CYB5B, CYC1, CYCS, CYP11A1, CYP11B1, CYP11B2, CYP24A1, CYP27A1, CYP27B1, MT-CO1, MT-CYB, SDHC, SDHD		1	1
Choline and betaine metabolism	ALDH7A1, CHDH, DMGDH, ETFA, ETFB, ETFDH, SARDH		1	1
Vitamin A metabolism	AKR1B10, BCO2, DHRS4, RDH13, RDH14		1	1
Vitamin B2 metabolism	FLAD1, RFK, SLC25A32		1	1
Vitamin B6 metabolism	PLPBP, PNPO		1	1
Vitamin B12 metabolism	MMAA, MMAB, MMADHC, MMUT		1	1
Vitamin C metabolism	GLRX2, TXN2		1	1
Vitamin D metabolism	CYP24A1, CYP27B1, FDX1, FDXR		1	1
Amidoxime reducing complex	CYB5B, CYB5R3, MTARC1, MTARC2		1	1
Selenoproteins	GPX1, GPX4, SELENOO, TXNRD1, TXNRD2		1	1
Cytochromes	CYB5B, CYC1, CYCS, MT-CYB		1	1
Calcium uniporter	MCU, MCUB, MICU1, MICU2, MICU3, SMDT1		1	1
Signaling	ACOD1, ADCY10, AKAP1, AKAP10, BLOC1S1, C1QBP, CSKMT, DELE1, EFHD1, FUNDC2, IFI27, LETM1, LYPLA1, MACROD1, MAVS, MCRIP2, MCU, MCUB, MICU1, MICU2, MICU3, MRS2, MUL1, NLRX1, OCIAD2, PDE2A, PINK1, PPIF, PPTC7, PRKACA, RHOT1, RHOT2, SIRT3, SLC25A12, SLC25A13, SLC25A23, SLC25A24, SLC25A25, SLC25A3, SLC25A31, SLC25A4, SLC25A5, SLC25A6, SLC8B1, SMDT1, SPHKAP, VDAC1, VDAC3	MCRIP2	0.645214	1
Calcium homeostasis	EFHD1, LETM1, MCU, MCUB, MICU1, MICU2, MICU3, PPIF, RHOT1, RHOT2, SLC25A12, SLC25A13, SLC25A23, SLC25A24, SLC25A25, SLC25A3, SLC25A31, SLC25A4, SLC25A5, SLC25A6, SLC8B1, SMDT1, VDAC1, VDAC3		1	1
Calcium cycle	LETM1, MCU, MCUB, MICU1, MICU2, MICU3, SLC25A3, SLC8B1, SMDT1		1	1
Mitochondrial permeability transition pore	PPIF, SLC25A31, SLC25A4, SLC25A5, SLC25A6, VDAC1, VDAC3		1	1
EF hand proteins	EFHD1, MICU1, MICU2, MICU3, RHOT1, RHOT2, SLC25A12, SLC25A13, SLC25A23, SLC25A24, SLC25A25		1	1
Immune response	ACOD1, C1QBP, IFI27, MAVS, NLRX1		1	1
cAMP-PKA signaling	ADCY10, AKAP1, AKAP10, PDE2A, PRKACA, SPHKAP		1	1
Apoptosis	AIFM1, AIFM2, AIFM3, BAD, BAK1, BAX, BBC3, BCL2, BCL2A1, BCL2L1, BCL2L10, BCL2L11, BCL2L13, BCL2L2, BID, BIK, BNIP3, BNIP3L, BOK, CASP3, CASP8, CASP9, CHCHD2, CYCS, DIABLO, ENDOG, GHITM, HTRA2, IFI27, MCL1, PMAIP1, RTL10, SEPTIN4, SPHK2, STYXL1	BCL2L11	0.530234	1
Cristae formation	APOO, APOOL, ATP5MD, ATP5ME, ATP5MG, CHCHD3, CHCHD6, IMMT, MICOS10, MICOS13, OPA1		1	1
MICOS complex	APOO, APOOL, CHCHD3, CHCHD6, IMMT, MICOS10, MICOS13		1	1

## Sheet: mitocarta 24 vs 0
Table S2. Over-representation analysis: enrichment for MitoCarta terms (version 3.0) via Fisher's exact test (up-regulated DEGs).
MitoPathway	Genes	int_genes	ora_pval	ora_fdr
Metabolism	AADAT, AASS, ABAT, ABCB10, ABCB6, ABCB7, ABHD10, ABHD11, ACAA1, ACAA2, ACACA, ACACB, ACAD10, ACAD11, ACAD8, ACADL, ACADM, ACADS, ACADSB, ACADVL, ACAT1, ACLY, ACO2, ACOD1, ACOT11, ACOT13, ACOT2, ACOT7, ACOT9, ACP6, ACSF2, ACSF3, ACSL1, ACSL6, ACSM1, ACSM2A, ACSM2B, ACSM3, ACSM4, ACSM5, ACSS1, ACSS3, ADHFE1, AGK, AGMAT, AGPAT4, AGPAT5, AGXT, AGXT2, AIFM2, AIFM3, AK2, AK3, AK4, AKR1B10, AKR7A2, ALAS…	PDK4, AASS, MGST1, ALDH18A1, OAT, COASY, GCAT, SLC25A15, NME3, ECH1, CPT1A, ALDH2, ACOT13, MTHFD1L, MCEE, SLC25A19, MPST, COQ10A, ALDH1L1, CBR4, STAR, ADHFE1, MSRB2, ACSS1, SFXN1, CPT1C, DCXR, CHCHD7, PC, PCCA, BOLA1, D2HGDH, SLC25A42, PYCR1, TXNRD2, MAOA, NAXD, PISD, BCKDHA	2.7721e-11	4.13042e-09
Amino acid metabolism	AADAT, AASS, ABAT, ACAA2, ACAD8, ACADSB, ACAT1, ADHFE1, AGMAT, AGXT, AGXT2, AKR7A2, ALDH18A1, ALDH4A1, ALDH5A1, ALDH6A1, ALDH7A1, ALDH9A1, AMT, ARG2, AUH, BCAT2, BCKDHA, BCKDHB, BCKDK, CA5A, CA5B, CHDH, COMT, CPS1, DBT, DGLUCY, DHTKD1, DLD, DLST, DMGDH, ECHS1, ETFA, ETFB, ETFDH, GCAT, GCDH, GCSH, GLDC, GLS, GLS2, GLUD1, GLUD2, GLYAT, GOT2, GPT2, GRHPR, HADH, HADHA, HADHB, HIBADH, HIBCH, HMGCL, HO…	AASS, ALDH18A1, OAT, GCAT, SLC25A15, ADHFE1, SFXN1, PYCR1, MAOA, BCKDHA	7.05383e-05	0.0052551
OXPHOS assembly factors	ACAD9, AIFM1, ATPAF1, ATPAF2, ATPSCKMT, BCS1L, CEP89, CMC1, CMC2, COA1, COA3, COA4, COA5, COA6, COA7, COA8, COX10, COX11, COX14, COX15, COX16, COX17, COX18, COX19, COX20, COX7A2L, DMAC1, DMAC2, ECSIT, FMC1, FOXRED1, HIGD1A, HIGD2A, LYRM2, LYRM7, NDUFAF1, NDUFAF2, NDUFAF3, NDUFAF4, NDUFAF5, NDUFAF6, NDUFAF7, NDUFAF8, NUBPL, PET100, PET117, PNKD, RAB5IF, SCO1, SCO2, SDHAF1, SDHAF2, SDHAF3, SDHAF4, …	NDUFAF7, COX7A2L, PNKD, SURF1, SDHAF4, COX14, COA5, SDHAF1	0.000248231	0.0102093
Proline metabolism	ALDH18A1, ALDH4A1, OAT, PRODH, PYCR1, PYCR2	ALDH18A1, OAT, PYCR1	0.000274075	0.0102093
Lipid metabolism	ACAA1, ACAA2, ACACA, ACACB, ACAD10, ACAD11, ACADL, ACADM, ACADS, ACADSB, ACADVL, ACAT1, ACOT11, ACOT13, ACOT2, ACOT7, ACOT9, ACP6, ACSF2, ACSF3, ACSL1, ACSL6, ACSM1, ACSM2A, ACSM2B, ACSM3, ACSM4, ACSM5, ACSS1, ACSS3, AGK, AGPAT4, AGPAT5, AMACR, CBR4, CHPT1, CPT1A, CPT1B, CPT1C, CPT2, CRAT, CRLS1, CROT, CYB5R3, CYP11A1, CYP11B1, CYP11B2, CYP27A1, DBI, DECR1, DHRS1, ECH1, ECHDC1, ECHS1, ECI1, ECI2,…	ECH1, CPT1A, ACOT13, MCEE, CBR4, STAR, ACSS1, CPT1C, PCCA, PISD	0.000900197	0.0253197
Vitamin metabolism	ACACA, ACACB, AKR1B10, ALDH1L1, ALDH1L2, ALDH7A1, AMT, BCO2, CHDH, CYP24A1, CYP27B1, DHRS4, DMGDH, ETFA, ETFB, ETFDH, FDX1, FDXR, FLAD1, FPGS, GLRX2, GTPBP3, MCCC1, MMAA, MMAB, MMADHC, MMUT, MTFMT, MTHFD1L, MTHFD2, MTHFD2L, MTHFS, MTO1, PC, PCCA, PLPBP, PNPO, QDPR, RDH13, RDH14, RFK, SARDH, SFXN1, SFXN3, SHMT2, SLC25A19, SLC25A32, SLC25A38, TXN2	MTHFD1L, SLC25A19, ALDH1L1, SFXN1, PC, PCCA	0.00118952	0.0253197
Mitochondrial dynamics and surveillance	AHCYL1, AIFM1, AIFM2, AIFM3, APOO, APOOL, ARL2, ARMC10, ARMCX1, ARMCX3, ATAD3A, ATAD3B, ATP5MD, ATP5ME, ATP5MG, BAD, BAK1, BAX, BBC3, BCL2, BCL2A1, BCL2L1, BCL2L10, BCL2L11, BCL2L13, BCL2L2, BID, BIK, BNIP3, BNIP3L, BOK, CASP3, CASP8, CASP9, CHCHD2, CHCHD3, CHCHD6, CYCS, DIABLO, DNAJC11, DNM1L, ENDOG, FIS1, FKBP8, FUNDC1, FUNDC2, GHITM, HTRA2, IFI27, IMMT, MARCHF5, MCL1, MFF, MFN1, MFN2, MGARP, M…	VPS13D, BCL2L2, CASP9, MGARP, MIGA2, BCL2L11, OMA1, TOMM7, RTL10	0.00103046	0.0253197
Detoxification	ABHD10, ACSM2A, ACSM5, AIFM2, AKR1B10, AKR7A2, ALDH1B1, ALDH2, ALDH3A2, ALDH7A1, ALDH9A1, BPHL, CAT, CBR3, CYB5B, CYB5R3, DHRS2, EPHX2, GLRX2, GLYAT, GPX1, GPX4, GSR, GSTK1, GSTZ1, HAGH, MAOA, MAOB, MGST1, MPST, MSRA, MSRB2, MSRB3, MTARC1, MTARC2, NIT1, NIT2, OXR1, PRDX2, PRDX3, PRDX4, PRDX5, PRDX6, PRXL2A, SELENOO, SOD1, SOD2, TST, TXN2, TXNRD1, TXNRD2	MGST1, ALDH2, MPST, MSRB2, TXNRD2, MAOA	0.00146984	0.0273758
Xenobiotic metabolism	ABHD10, ACSM2A, ACSM5, AKR1B10, AKR7A2, ALDH1B1, ALDH2, BPHL, CBR3, CYB5B, CYB5R3, DHRS2, EPHX2, GLYAT, GSTK1, GSTZ1, MAOA, MAOB, MGST1, MPST, MTARC1, MTARC2, TST	MGST1, ALDH2, MPST, MAOA	0.00215457	0.0356701
CII assembly factors	SDHAF1, SDHAF2, SDHAF3, SDHAF4	SDHAF4, SDHAF1	0.00345241	0.0467645
Propanoate metabolism	MCEE, MMUT, PCCA, PCCB	MCEE, PCCA	0.00345229	0.0467645
CIV assembly factors	CEP89, CMC1, CMC2, COA1, COA3, COA4, COA5, COA6, COA7, COA8, COX10, COX11, COX14, COX15, COX16, COX17, COX18, COX19, COX20, HIGD1A, PET100, PET117, PNKD, SCO1, SCO2, SMIM20, SURF1, TACO1, TIMM21, TMEM177	PNKD, SURF1, COX14, COA5	0.00582664	0.0510688
Fatty acid oxidation	ACAA2, ACACB, ACAD10, ACAD11, ACADL, ACADM, ACADS, ACADSB, ACADVL, ACAT1, ACOT11, ACSF2, ACSL1, ACSL6, ACSM1, ACSM2A, ACSM2B, ACSM3, ACSM4, ACSM5, ACSS1, AMACR, CPT1A, CPT1B, CPT1C, CPT2, CRAT, CROT, DECR1, ECHS1, ECI1, ECI2, ETFA, ETFB, ETFDH, HADH, HADHA, HADHB, HSD17B10, MCEE, MMUT, PCCA, PCCB, SLC25A20	CPT1A, MCEE, ACSS1, CPT1C, PCCA	0.00423079	0.0510688
Carnitine shuttle	CPT1A, CPT1B, CPT1C, CPT2, SLC25A20	CPT1A, CPT1C	0.00566097	0.0510688
Coenzyme A metabolism	COASY, NUDT19, NUDT8, PANK2, SLC25A42	COASY, SLC25A42	0.00566097	0.0510688
Biotin utilizing proteins	ACACA, ACACB, MCCC1, PC, PCCA	PC, PCCA	0.00566097	0.0510688
Small molecule transport	ABCA9, ABCB10, ABCB6, ABCB7, ABCB8, ABCD1, ABCD2, ABCD3, CCDC51, LETMD1, MCU, MCUB, MICU1, MICU2, MICU3, MPC1, MPC1L, MPC2, MPV17, MPV17L, MRS2, MTCH1, MTCH2, ROMO1, SFXN1, SFXN2, SFXN3, SFXN4, SFXN5, SLC25A1, SLC25A10, SLC25A11, SLC25A12, SLC25A13, SLC25A14, SLC25A15, SLC25A16, SLC25A18, SLC25A19, SLC25A20, SLC25A21, SLC25A22, SLC25A23, SLC25A24, SLC25A25, SLC25A26, SLC25A27, SLC25A28, SLC25A29,…	LETMD1, ABCD1, SLC25A15, SLC25A19, SFXN1, UCP2, SLC25A42	0.0047952	0.0510688
mtRNA stability and decay	ENDOG, FASTK, FASTKD1, FASTKD2, FASTKD3, FASTKD5, GRSF1, LACTB2, LRPPRC, MTPAP, PDE12, PNPT1, REXO2, RNASEH1, SLIRP, SUPV3L1, TBRG4	REXO2, LACTB2, FASTK	0.0076246	0.0622404
Complex IV	CEP89, CMC1, CMC2, COA1, COA3, COA4, COA5, COA6, COA7, COA8, COX10, COX11, COX14, COX15, COX16, COX17, COX18, COX19, COX20, COX4I1, COX4I2, COX5A, COX5B, COX6A1, COX6A2, COX6B1, COX6B2, COX6C, COX7A1, COX7A2, COX7A2L, COX7B, COX7B2, COX7C, COX8A, COX8C, HIGD1A, MT-CO1, MT-CO2, MT-CO3, NDUFA4, PET100, PET117, PNKD, SCO1, SCO2, SMIM20, SURF1, TACO1, TIMM21, TMEM177	COX7A2L, PNKD, SURF1, COX14, COA5	0.00796035	0.0622404
Carnitine synthesis and transport	CPT1A, CPT1B, CPT1C, CPT2, SLC25A20, TMLHE	CPT1A, CPT1C	0.00835441	0.0622404
Carbohydrate metabolism	ABHD11, ACAA2, ACAT1, ACLY, ACO2, ACOD1, AUH, BDH1, CLYBL, CS, D2HGDH, DCXR, DLAT, DLD, DLST, FAHD1, FH, GLYCTK, GOT2, GPD2, HADHB, HMGCL, HMGCS2, IDH2, IDH3A, IDH3B, IDH3G, L2HGDH, LDHAL6B, LDHD, MCEE, MDH2, ME2, ME3, MMUT, MPC1, MPC1L, MPC2, MRPS36, NEU4, OGDH, OGDHL, OXCT1, OXCT2, PC, PCCA, PCCB, PCK2, PDHA1, PDHA2, PDHB, PDHX, PDK1, PDK2, PDK3, PDK4, PDP1, PDP2, PDPR, RPIA, SDHA, SDHB, SDHC, …	PDK4, MCEE, DCXR, PC, PCCA, D2HGDH	0.00885673	0.0628406
Metals and cofactors	ABAT, ABCB10, ABCB6, ABCB7, ACO2, AIFM3, ALAS1, ALAS2, BOLA1, BOLA3, CHCHD7, CISD1, CISD3, COASY, COQ10A, COQ10B, COQ2, COQ3, COQ4, COQ5, COQ6, COQ7, COQ8A, COQ8B, COQ9, COX10, COX11, COX15, COX17, COX19, CPOX, CPT1A, CPT1B, CPT1C, CPT2, CYB5B, CYC1, CYCS, CYP11A1, CYP11B1, CYP11B2, CYP24A1, CYP27A1, CYP27B1, DNA2, ETFDH, FABP1, FAM210B, FDX1, FDX2, FDXR, FECH, FTH1, FTMT, FXN, GLRX2, GLRX5, GRPE…	COASY, CPT1A, COQ10A, CPT1C, CHCHD7, BOLA1, SLC25A42, NAXD	0.0102887	0.0666527
Apoptosis	AIFM1, AIFM2, AIFM3, BAD, BAK1, BAX, BBC3, BCL2, BCL2A1, BCL2L1, BCL2L10, BCL2L11, BCL2L13, BCL2L2, BID, BIK, BNIP3, BNIP3L, BOK, CASP3, CASP8, CASP9, CHCHD2, CYCS, DIABLO, ENDOG, GHITM, HTRA2, IFI27, MCL1, PMAIP1, RTL10, SEPTIN4, SPHK2, STYXL1	BCL2L2, CASP9, BCL2L11, RTL10	0.0101148	0.0666527
Folate and 1-C metabolism	ALDH1L1, ALDH1L2, ALDH7A1, AMT, CHDH, DMGDH, FPGS, GTPBP3, MTFMT, MTHFD1L, MTHFD2, MTHFD2L, MTHFS, MTO1, QDPR, SARDH, SFXN1, SFXN3, SHMT2, SLC25A32, SLC25A38	MTHFD1L, ALDH1L1, SFXN1	0.0138735	0.0861313
Complex II	SDHA, SDHAF1, SDHAF2, SDHAF3, SDHAF4, SDHB, SDHC, SDHD	SDHAF4, SDHAF1	0.0150972	0.0899791
Fusion	ARL2, MFN1, MFN2, MIGA1, MIGA2, MTCH2, OMA1, OPA1, PLD6	MIGA2, OMA1	0.0190993	0.109454
Vitamin B1 metabolism	SLC25A19	SLC25A19	0.0243915	0.134605
ROS and glutathione metabolism	AIFM2, ALDH3A2, ALDH7A1, ALDH9A1, CAT, GLRX2, GPX1, GPX4, GSR, HAGH, MGST1, MSRA, MSRB2, MSRB3, NIT1, OXR1, PRDX2, PRDX3, PRDX4, PRDX5, PRDX6, PRXL2A, SOD1, SOD2, TXN2, TXNRD1, TXNRD2	MGST1, MSRB2, TXNRD2	0.0273967	0.145167
Sulfur metabolism	ETHE1, GOT2, MPST, MSRA, MSRB2, SLC25A14, SLC25A30, SQOR, SUOX, TST, TSTD1	MPST, MSRB2	0.0282541	0.145167
Proteases	AFG1L, AFG3L2, ATAD1, ATP23, CASP3, CASP9, CLPB, CLPP, CLPX, HTRA2, IDE, IMMP1L, IMMP2L, LACTB, LAP3, LONP1, METAP1D, MIPEP, NLN, OMA1, PARL, PITRM1, PMPCA, PMPCB, SPG7, USP30, XPNPEP3, YME1L1	CASP9, OMA1, XPNPEP3	0.0301428	0.149709
Protein homeostasis	AFG1L, AFG3L2, ATAD1, ATP23, CASP3, CASP8, CASP9, CLPB, CLPP, CLPX, DNAJA3, DNAJC4, DNLZ, FKBP10, HSPD1, HSPE1, HTRA2, IDE, IMMP1L, IMMP2L, LACTB, LAP3, LONP1, MAIP1, METAP1D, MIPEP, MUL1, NLN, NRDC, OMA1, PARK7, PARL, PDF, PHB, PHB2, PITRM1, PMPCA, PMPCB, PRSS35, SPG7, STOML2, TIMM10, TIMM10B, TIMM13, TIMM8A, TIMM8B, TIMM9, TRAP1, USP30, XPNPEP3, YME1L1	CASP9, FKBP10, OMA1, XPNPEP3	0.0356353	0.165927
SLC25A family	MTCH1, MTCH2, SLC25A1, SLC25A10, SLC25A11, SLC25A12, SLC25A13, SLC25A14, SLC25A15, SLC25A16, SLC25A18, SLC25A19, SLC25A20, SLC25A21, SLC25A22, SLC25A23, SLC25A24, SLC25A25, SLC25A26, SLC25A27, SLC25A28, SLC25A29, SLC25A3, SLC25A30, SLC25A31, SLC25A32, SLC25A33, SLC25A34, SLC25A35, SLC25A36, SLC25A37, SLC25A38, SLC25A39, SLC25A4, SLC25A40, SLC25A41, SLC25A42, SLC25A43, SLC25A44, SLC25A45, SLC25A46…	SLC25A15, SLC25A19, UCP2, SLC25A42	0.0356353	0.165927
Mitophagy	BCL2L13, FKBP8, FUNDC1, MARCHF5, NIPSNAP1, NIPSNAP2, PARK7, PARL, PGAM5, PINK1, PRKN, TOMM7, USP30, VPS13D	VPS13D, TOMM7	0.0445516	0.201157
TCA-associated	ABHD11, ACLY, D2HGDH, FAHD1, L2HGDH, ME2, ME3, MPC1, MPC1L, MPC2, PC, PCK2, SFXN5, SLC25A1, SLC25A11	PC, D2HGDH	0.0505934	0.221718
Translation factors	C12orf65, COA3, COX14, GFM1, GFM2, HEMK1, MRPL58, MRRF, MTIF2, MTIF3, MTRF1, MTRF1L, TACO1, TIMM21, TSFM, TUFM	HEMK1, COX14	0.0569076	0.235534
OXPHOS	ACAD9, AIFM1, ATP5F1A, ATP5F1B, ATP5F1C, ATP5F1D, ATP5F1E, ATP5IF1, ATP5MC1, ATP5MC2, ATP5MC3, ATP5MD, ATP5ME, ATP5MF, ATP5MG, ATP5MPL, ATP5PB, ATP5PD, ATP5PF, ATP5PO, ATPAF1, ATPAF2, ATPSCKMT, BCS1L, CEP89, CMC1, CMC2, COA1, COA3, COA4, COA5, COA6, COA7, COA8, COX10, COX11, COX14, COX15, COX16, COX17, COX18, COX19, COX20, COX4I1, COX4I2, COX5A, COX5B, COX6A1, COX6A2, COX6B1, COX6B2, COX6C, COX7A…	NDUFAF7, COX7A2L, PNKD, SURF1, SDHAF4, COX14, COA5, SDHAF1	0.0560677	0.235534
Protein import, sorting and homeostasis	AFG1L, AFG3L2, AGK, AIFM1, ATAD1, ATP23, CASP3, CASP8, CASP9, CHCHD4, CLPB, CLPP, CLPX, DNAJA3, DNAJC11, DNAJC15, DNAJC19, DNAJC4, DNLZ, FKBP10, GFER, GRPEL1, GRPEL2, HSPD1, HSPE1, HTRA2, IDE, IMMP1L, IMMP2L, LACTB, LAP3, LONP1, MAIP1, METAP1D, MIPEP, MTX1, MTX2, MUL1, NLN, NRDC, OMA1, OXA1L, PAM16, PARK7, PARL, PDF, PHB, PHB2, PITRM1, PMPCA, PMPCB, PRSS35, ROMO1, SAMM50, SPG7, STOML2, TIMM10, TI…	CASP9, FKBP10, OMA1, XPNPEP3, TOMM7	0.0594271	0.239314
Catechol metabolism	COMT, MAOA, MAOB	MAOA	0.0714054	0.272805
Autophagy	BCL2L13, FKBP8, FUNDC1, MARCHF5, NBR1, NIPSNAP1, NIPSNAP2, PARK7, PARL, PGAM5, PINK1, PRKN, RAB24, SNAP29, STX17, TOMM7, USP30, VPS13D	VPS13D, TOMM7	0.0702882	0.272805
Respirasome assembly	COX7A2L, HIGD1A, HIGD2A, RAB5IF	COX7A2L	0.0940548	0.350354
Serine metabolism	AGXT, SDSL, SFXN1, SFXN3, SHMT2	SFXN1	0.116155	0.402491
Selenoproteins	GPX1, GPX4, SELENOO, TXNRD1, TXNRD2	TXNRD2	0.116155	0.402491
Sideroflexins	SFXN1, SFXN2, SFXN3, SFXN4, SFXN5	SFXN1	0.116155	0.402491
Branched-chain amino acid dehydrogenase complex	BCKDHA, BCKDHB, BCKDK, DBT, DLD, PPM1K	BCKDHA	0.137715	0.466355
GABA metabolism	ABAT, ADHFE1, AKR7A2, ALDH5A1, ALDH9A1, GLUD1, GLUD2	ADHFE1	0.15875	0.492787
Urea cycle	CA5A, CA5B, CPS1, NAGS, OTC, SLC25A13, SLC25A15	SLC25A15	0.15875	0.492787
Copper metabolism	CHCHD7, COX11, COX17, COX19, SCO1, SCO2, SLC25A3	CHCHD7	0.15875	0.492787
Trafficking	ARMC10, ARMCX1, ARMCX3, MGARP, MYO19, RHOT1, RHOT2	MGARP	0.15875	0.492787
Preprotein cleavage	IMMP1L, IMMP2L, MIPEP, PMPCA, PMPCB, UQCRC1, UQCRC2, XPNPEP3	XPNPEP3	0.179272	0.53423
ABC transporters	ABCA9, ABCB10, ABCB6, ABCB7, ABCB8, ABCD1, ABCD2, ABCD3	ABCD1	0.179272	0.53423
TOM	TOMM20, TOMM22, TOMM34, TOMM40, TOMM40L, TOMM5, TOMM6, TOMM7, TOMM70	TOMM7	0.199293	0.560278
Gluconeogenesis	MDH2, MPC1, MPC1L, MPC2, PC, PCK2, SLC25A1, SLC25A10, SLC25A11	PC	0.199293	0.560278
Type II fatty acid synthesis	ACACA, ACSF3, CBR4, HSD17B8, HTD2, MCAT, MECR, NDUFAB1, OXSM	CBR4	0.199293	0.560278
mtRNA metabolism	ALKBH1, ANGEL2, CDK5RAP1, DDX28, DHX30, DUS2, ELAC2, ENDOG, ERAL1, FASTK, FASTKD1, FASTKD2, FASTKD3, FASTKD5, GRSF1, GTPBP3, HSD17B10, LACTB2, LRPPRC, METTL15, METTL17, METTL5, METTL8, MRM1, MRM2, MRM3, MRPL12, MRPL47, MRPS7, MRPS9, MTERF1, MTO1, MTPAP, MTRES1, MYG1, NGRN, NOA1, NSUN2, NSUN3, NSUN4, OSGEPL1, PDE12, PNPT1, POLRMT, PPA2, PRORP, PTCD1, PTCD2, PUS1, QTRT1, RCC1L, REXO2, RMND1, RNASEH…	REXO2, LACTB2, FASTK	0.283252	0.738215
Polycistronic mtRNA processing	ELAC2, FASTK, FASTKD1, FASTKD2, FASTKD3, FASTKD5, GRSF1, HSD17B10, PRORP, PTCD2, TBRG4, TRMT10C, YBEY	FASTK	0.274612	0.738215
Cholesterol, bile acid, steroid synthesis	CYP11A1, CYP11B1, CYP11B2, CYP27A1, DHRS1, FDX1, FDXR, HINT2, HSD17B10, HSD17B8, OSBPL1A, SCP2, STAR, TSPO	STAR	0.292313	0.738215
Coenzyme Q metabolism	COQ10A, COQ10B, COQ2, COQ3, COQ4, COQ5, COQ6, COQ7, COQ8A, COQ8B, COQ9, PDSS1, PDSS2	COQ10A	0.274616	0.738215
NAD biosynthesis and metabolism	KMO, KYAT3, NADK2, NAXD, NAXE, NMNAT3, NNT, NOCT, NUDT13, SIRT3, SIRT4, SIRT5, SLC25A51, SLC25A52	NAXD	0.292313	0.738215
Organelle contact sites	AHCYL1, ATAD3A, ATAD3B, FKBP8, FUNDC2, MFN1, MFN2, MIGA2, PIGBOS1, RMDN3, SPIRE1, STX17, SYNJ2BP, VDAC1	MIGA2	0.292313	0.738215
Protein import and sorting	AGK, AIFM1, CHCHD4, DNAJC11, DNAJC15, DNAJC19, GFER, GRPEL1, GRPEL2, IMMP1L, IMMP2L, MIPEP, MTX1, MTX2, NRDC, OXA1L, PAM16, PMPCA, PMPCB, ROMO1, SAMM50, TIMM10, TIMM10B, TIMM13, TIMM17A, TIMM17B, TIMM21, TIMM22, TIMM23, TIMM29, TIMM44, TIMM50, TIMM8A, TIMM8B, TIMM9, TOMM20, TOMM20L, TOMM22, TOMM34, TOMM40, TOMM40L, TOMM5, TOMM6, TOMM7, TOMM70, UQCRC1, UQCRC2, XPNPEP3	XPNPEP3, TOMM7	0.327568	0.750887
Chaperones	DNAJA3, DNLZ, FKBP10, HSPD1, HSPE1, MAIP1, NRDC, PHB, PHB2, TIMM10, TIMM10B, TIMM13, TIMM8A, TIMM8B, TIMM9, TRAP1	FKBP10	0.326424	0.750887
Pyruvate metabolism	DLAT, DLD, MPC1, MPC1L, MPC2, PDHA1, PDHA2, PDHB, PDHX, PDK1, PDK2, PDK3, PDK4, PDP1, PDP2, PDPR	PDK4	0.326424	0.750887
Lysine metabolism	AADAT, AASS, ACAA2, ACAT1, ALDH7A1, DHTKD1, DLD, DLST, ECHS1, ETFA, ETFB, ETFDH, GCDH, HADH, HADHB, SLC25A29	AASS	0.326424	0.750887
Glycine metabolism	ALDH7A1, AMT, CHDH, DLD, DMGDH, ETFA, ETFB, ETFDH, GCAT, GCSH, GLDC, GLYAT, SARDH, SHMT2, SLC25A38	GCAT	0.309579	0.750887
Fission	ARMC10, DNM1L, FIS1, MFF, MIEF1, MIEF2, MTFP1, MTFR1, MTFR2, MUL1, OMA1, RAB24, SLC25A46, SPIRE1, STX17	OMA1	0.309579	0.750887
Mitochondrial central dogma	AARS2, ALKBH1, ANGEL2, APEX1, ATAD3A, ATAD3B, AURKAIP1, C12orf65, CARS2, CDK5RAP1, CHCHD1, COA3, COX14, DAP3, DARS2, DDX28, DHX30, DNA2, DUS2, EARS2, ELAC2, ENDOG, ERAL1, EXD2, EXOG, FARS2, FASTK, FASTKD1, FASTKD2, FASTKD3, FASTKD5, GADD45GIP1, GARS1, GATB, GATC, GFM1, GFM2, GRSF1, GTPBP10, GTPBP3, GUF1, HARS2, HEMK1, HSD17B10, IARS2, KARS1, LACTB2, LARS2, LIG3, LRPPRC, MALSU1, MARS2, METAP1D, ME…	REXO2, MRPL2, HEMK1, NARS2, LACTB2, FASTK, COX14	0.33427	0.75464
CIV subunits	COX4I1, COX4I2, COX5A, COX5B, COX6A1, COX6A2, COX6B1, COX6B2, COX6C, COX7A1, COX7A2, COX7A2L, COX7B, COX7B2, COX7C, COX8A, COX8C, MT-CO1, MT-CO2, MT-CO3, NDUFA4	COX7A2L	0.404684	0.899969
mt-tRNA synthetases	AARS2, CARS2, DARS2, EARS2, FARS2, GARS1, GATB, GATC, HARS2, IARS2, KARS1, LARS2, MARS2, NARS2, PARS2, QRSL1, RARS2, SARS2, TARS2, VARS2, WARS2, YARS2	NARS2	0.419199	0.90525
CI assembly factors	ACAD9, AIFM1, COA1, DMAC1, DMAC2, ECSIT, FOXRED1, LYRM2, NDUFAF1, NDUFAF2, NDUFAF3, NDUFAF4, NDUFAF5, NDUFAF6, NDUFAF7, NDUFAF8, NUBPL, TIMMDC1, TMEM126A, TMEM126B, TMEM186, TMEM70	NDUFAF7	0.41921	0.90525
Phospholipid metabolism	ACP6, AGK, AGPAT4, AGPAT5, CHPT1, GPAM, GPAT2, LACTB, OSBPL1A, PGS1, PISD, PNPLA8, PRDX6, PRELID1, PRELID3A, PRELID3B, PTPMT1, SERAC1, SPHK2, SPTLC2, STARD7, TAMM41, TRIAP1	PISD	0.433382	0.909491
Fe-S cluster biosynthesis	ABCB7, BOLA1, BOLA3, CISD1, CISD3, FDX1, FDX2, FDXR, FXN, GLRX5, GRPEL1, GRPEL2, HSCB, HSPA9, IBA57, ISCA1, ISCA2, ISCU, LYRM4, NDUFAB1, NFS1, NFU1, NUBPL	BOLA1	0.433382	0.909491
Nucleotide synthesis and processing	AK2, AK3, AK4, CMPK2, DGUOK, DHODH, DTYMK, DUT, FHIT, GUK1, HINT1, NME3, NME4, NME6, NT5DC2, NT5M, NUDT2, NUDT5, NUDT9, PAICS, SUCLA2, SUCLG1, SUCLG2, TK2	NME3	0.447208	0.925472
Branched-chain amino acid metabolism	ACAD8, ACADSB, ACAT1, ALDH6A1, AUH, BCAT2, BCKDHA, BCKDHB, BCKDK, DBT, DLD, ECHS1, ETFA, ETFB, ETFDH, HADHA, HIBADH, HIBCH, HMGCL, HSD17B10, IVD, MCCC1, MCCC2, PPM1K, SLC25A44	BCKDHA	0.460697	0.940326
mtDNA maintainance	APEX1, ATAD3A, ATAD3B, DNA2, ENDOG, EXOG, LIG3, METTL4, MGME1, MTERF1, MTERF2, MUTYH, OGG1, PIF1, POLB, POLDIP2, POLG, POLG2, POLQ, POLRMT, PPA2, PRIMPOL, RECQL4, RNASEH1, SSBP1, TFAM, TFB2M, TOP1MT, TOP3A, TWNK, UNG		1	1
mtDNA replication	DNA2, EXOG, LIG3, MGME1, POLG, POLG2, POLRMT, RNASEH1, SSBP1, TFAM, TFB2M, TOP1MT, TOP3A, TWNK		1	1
mtDNA nucleoid	ATAD3A, ATAD3B, MTERF1, MTERF2, POLDIP2, POLG, POLG2, POLRMT, SSBP1, TFAM, TWNK		1	1
mtDNA repair	APEX1, EXOG, LIG3, OGG1, POLB, POLG, PRIMPOL, RECQL4, UNG		1	1
mtDNA modifications	METTL4		1	1
mtDNA stability and decay	ENDOG, EXOG, MGME1		1	1
Transcription	MRPL12, MTERF1, MTRES1, POLRMT, TEFM, TFAM, TFB2M, TOP1MT		1	1
mtRNA granules	ALKBH1, DDX28, DHX30, ERAL1, FASTK, FASTKD1, FASTKD2, FASTKD5, GRSF1, HSD17B10, MRM1, MRM2, MRPL47, MRPS7, MRPS9, MTPAP, NOA1, PRORP, PTCD1, PTCD2, PUS1, RMND1, RPUSD3, RPUSD4, SUPV3L1, TFB1M, TRMT10C, TRUB2	FASTK	0.499216	1
mt-tRNA modifications	ALKBH1, CDK5RAP1, DUS2, GTPBP3, HSD17B10, MTO1, NSUN2, NSUN3, OSGEPL1, PUS1, QTRT1, RPUSD4, THG1L, TRIT1, TRMT1, TRMT10C, TRMT2B, TRMT5, TRMT61B, TRMU, TRNT1, YRDC		1	1
mt-rRNA modifications	METTL15, METTL17, METTL5, MRM1, MRM2, MRM3, MTPAP, MYG1, NGRN, NSUN4, RCC1L, RPUSD3, RPUSD4, TFB1M, TRIT1, TRMT2B, TRMT61B, TRUB2		1	1
mt-mRNA modifications	ANGEL2, MTPAP, MYG1, PDE12		1	1
Translation	AARS2, AURKAIP1, C12orf65, CARS2, CHCHD1, COA3, COX14, DAP3, DARS2, DDX28, DHX30, EARS2, ERAL1, EXD2, FARS2, FASTKD2, GADD45GIP1, GARS1, GATB, GATC, GFM1, GFM2, GRSF1, GTPBP10, GUF1, HARS2, HEMK1, IARS2, KARS1, LARS2, LRPPRC, MALSU1, MARS2, METAP1D, METTL17, MIEF1, MPV17L2, MRM2, MRM3, MRPL1, MRPL10, MRPL11, MRPL12, MRPL13, MRPL14, MRPL15, MRPL16, MRPL17, MRPL18, MRPL19, MRPL2, MRPL20, MRPL21, MR…	MRPL2, HEMK1, NARS2, COX14	0.524707	1
Mitochondrial ribosome	AURKAIP1, CHCHD1, DAP3, GADD45GIP1, MRPL1, MRPL10, MRPL11, MRPL12, MRPL13, MRPL14, MRPL15, MRPL16, MRPL17, MRPL18, MRPL19, MRPL2, MRPL20, MRPL21, MRPL22, MRPL23, MRPL24, MRPL27, MRPL28, MRPL3, MRPL30, MRPL32, MRPL33, MRPL34, MRPL35, MRPL36, MRPL37, MRPL38, MRPL39, MRPL4, MRPL40, MRPL41, MRPL42, MRPL43, MRPL44, MRPL45, MRPL46, MRPL47, MRPL48, MRPL49, MRPL50, MRPL51, MRPL52, MRPL53, MRPL54, MRPL55,…	MRPL2	0.871402	1
Mitochondrial ribosome assembly	DDX28, DHX30, ERAL1, FASTKD2, GRSF1, GTPBP10, MALSU1, METTL17, MIEF1, MPV17L2, MRM2, MRM3, MTERF3, MTERF4, MTG1, MTG2, NGRN, NOA1, NSUN4, PTCD3, RBFA, TFB1M, TRMT61B, YBEY		1	1
fMet processing	METAP1D, MTFMT, PDF		1	1
SAM	MTX1, MTX2, SAMM50		1	1
MIA40	AIFM1, CHCHD4, GFER		1	1
TIM22 carrier pathway	AGK, TIMM22, TIMM29		1	1
TIM23 presequence pathway	ROMO1, TIMM17A, TIMM17B, TIMM21, TIMM23, TIMM50		1	1
Import motor	DNAJC15, DNAJC19, GRPEL1, GRPEL2, PAM16, TIMM44		1	1
OXA	OXA1L		1	1
OXPHOS subunits	ATP5F1A, ATP5F1B, ATP5F1C, ATP5F1D, ATP5F1E, ATP5IF1, ATP5MC1, ATP5MC2, ATP5MC3, ATP5MD, ATP5ME, ATP5MF, ATP5MG, ATP5MPL, ATP5PB, ATP5PD, ATP5PF, ATP5PO, COX4I1, COX4I2, COX5A, COX5B, COX6A1, COX6A2, COX6B1, COX6B2, COX6C, COX7A1, COX7A2, COX7A2L, COX7B, COX7B2, COX7C, COX8A, COX8C, CYC1, CYCS, DMAC2L, HCCS, MT-ATP6, MT-ATP8, MT-CO1, MT-CO2, MT-CO3, MT-CYB, MT-ND1, MT-ND2, MT-ND3, MT-ND4, MT-ND4L…	COX7A2L	0.919554	1
Complex I	ACAD9, AIFM1, COA1, DMAC1, DMAC2, ECSIT, FOXRED1, LYRM2, MT-ND1, MT-ND2, MT-ND3, MT-ND4, MT-ND4L, MT-ND5, MT-ND6, NDUFA1, NDUFA10, NDUFA11, NDUFA12, NDUFA13, NDUFA2, NDUFA3, NDUFA5, NDUFA6, NDUFA7, NDUFA8, NDUFA9, NDUFAB1, NDUFAF1, NDUFAF2, NDUFAF3, NDUFAF4, NDUFAF5, NDUFAF6, NDUFAF7, NDUFAF8, NDUFB1, NDUFB10, NDUFB11, NDUFB2, NDUFB3, NDUFB4, NDUFB5, NDUFB6, NDUFB7, NDUFB8, NDUFB9, NDUFC1, NDUFC2…	NDUFAF7	0.804213	1
CI subunits	MT-ND1, MT-ND2, MT-ND3, MT-ND4, MT-ND4L, MT-ND5, MT-ND6, NDUFA1, NDUFA10, NDUFA11, NDUFA12, NDUFA13, NDUFA2, NDUFA3, NDUFA5, NDUFA6, NDUFA7, NDUFA8, NDUFA9, NDUFAB1, NDUFB1, NDUFB10, NDUFB11, NDUFB2, NDUFB3, NDUFB4, NDUFB5, NDUFB6, NDUFB7, NDUFB8, NDUFB9, NDUFC1, NDUFC2, NDUFS1, NDUFS2, NDUFS3, NDUFS4, NDUFS5, NDUFS6, NDUFS7, NDUFS8, NDUFV1, NDUFV2, NDUFV3		1	1
CII subunits	SDHA, SDHB, SDHC, SDHD		1	1
Complex III	BCS1L, CYC1, LYRM7, MT-CYB, TTC19, UQCC1, UQCC2, UQCC3, UQCR10, UQCR11, UQCRB, UQCRC1, UQCRC2, UQCRFS1, UQCRH, UQCRQ		1	1
CIII subunits	CYC1, MT-CYB, UQCR10, UQCR11, UQCRB, UQCRC1, UQCRC2, UQCRFS1, UQCRH, UQCRQ		1	1
CIII assembly factors	BCS1L, LYRM7, TTC19, UQCC1, UQCC2, UQCC3		1	1
Complex V	ATP5F1A, ATP5F1B, ATP5F1C, ATP5F1D, ATP5F1E, ATP5IF1, ATP5MC1, ATP5MC2, ATP5MC3, ATP5MD, ATP5ME, ATP5MF, ATP5MG, ATP5MPL, ATP5PB, ATP5PD, ATP5PF, ATP5PO, ATPAF1, ATPAF2, ATPSCKMT, DMAC2L, FMC1, MT-ATP6, MT-ATP8, TMEM70		1	1
CV subunits	ATP5F1A, ATP5F1B, ATP5F1C, ATP5F1D, ATP5F1E, ATP5IF1, ATP5MC1, ATP5MC2, ATP5MC3, ATP5MD, ATP5ME, ATP5MF, ATP5MG, ATP5MPL, ATP5PB, ATP5PD, ATP5PF, ATP5PO, DMAC2L, MT-ATP6, MT-ATP8		1	1
CV assembly factors	ATPAF1, ATPAF2, ATPSCKMT, FMC1, TMEM70		1	1
Cytochrome C	CYCS, HCCS		1	1
Malate-aspartate shuttle	GOT2, MDH2, SLC25A10, SLC25A11, SLC25A12, SLC25A13		1	1
Glycerol phosphate shuttle	GPD2		1	1
TCA cycle	ACO2, CS, DLD, DLST, FH, IDH2, IDH3A, IDH3B, IDH3G, MDH2, MRPS36, OGDH, OGDHL, SDHA, SDHB, SDHC, SDHD, SUCLA2, SUCLG1, SUCLG2		1	1
Itaconate metabolism	ACOD1, AUH, CLYBL, SUCLA2, SUCLG1, SUCLG2		1	1
Ketone metabolism	ACAA2, ACAT1, BDH1, HADHB, HMGCL, HMGCS2, OXCT1, OXCT2		1	1
Lipoate insertion	GCSH, LIAS, LIPT1, LIPT2		1	1
Cardiolipin synthesis	AGPAT4, AGPAT5, CRLS1, GPAM, GPAT2, HADHA, PGS1, PLD6, PLSCR3, PNPLA8, PRELID1, PRELID3A, PTPMT1, TAMM41, TAZ, TRIAP1		1	1
Cholesterol-associated	FDPS, IDI1		1	1
Eicosanoid metabolism	MGST3, PTGES2, ZADH2		1	1
Glycine cleavage system	AMT, DLD, GCSH, GLDC		1	1
Glutamate metabolism	GLS, GLS2, GLUD1, GLUD2, GOT2, GPT2, NAT8L, SLC25A12		1	1
Glyoxylate metabolism	AGXT, AGXT2, ALDH4A1, GOT2, GRHPR, HOGA1, LDHB, PRODH2		1	1
Kynurenine metabolism	GOT2, KMO, KYAT3		1	1
Nucleotide metabolism	AK2, AK3, AK4, ANTKMT, CKMT1A, CKMT1B, CKMT2, CMPK2, DGUOK, DHODH, DTYMK, DUT, FHIT, GATM, GUK1, HINT1, NME3, NME4, NME6, NT5DC2, NT5M, NUDT2, NUDT5, NUDT9, PAICS, PPA2, SLC25A23, SLC25A24, SLC25A25, SLC25A31, SLC25A33, SLC25A36, SLC25A4, SLC25A41, SLC25A5, SLC25A6, SUCLA2, SUCLG1, SUCLG2, TK2	NME3	0.627708	1
Nucleotide import	SLC25A23, SLC25A24, SLC25A25, SLC25A31, SLC25A33, SLC25A36, SLC25A4, SLC25A41, SLC25A5, SLC25A6		1	1
Creatine metabolism	CKMT1A, CKMT1B, CKMT2, GATM		1	1
Iron homeostasis	FAM210B, FTH1, FTMT, SLC25A28, SLC25A37		1	1
Heme synthesis and processing	ABCB10, ABCB6, ABCB7, ALAS1, ALAS2, COX10, COX15, CPOX, FABP1, FDX1, FDX2, FDXR, FECH, HCCS, PPOX, SLC25A38		1	1
Molybdenum cofactor synthesis and proteins	ABCB7, MOCS1, MTARC1, MTARC2, SUOX		1	1
Tetrahydobiopterin synthesis	PCBD2, QDPR, SPR		1	1
Fe-S-containing proteins	ABAT, ACO2, AIFM3, BOLA1, BOLA3, CISD1, CISD3, DNA2, ETFDH, FDX1, FDX2, FECH, GLRX2, GLRX5, ISCA1, ISCA2, ISCU, LIAS, NDUFS1, NDUFS2, NDUFS7, NDUFS8, NDUFV1, NDUFV2, NFS1, NFU1, NTHL1, NUBPL, RSAD1, SDHB, UQCRFS1	BOLA1	0.534997	1
Heme-containing proteins	CYB5B, CYC1, CYCS, CYP11A1, CYP11B1, CYP11B2, CYP24A1, CYP27A1, CYP27B1, MT-CO1, MT-CYB, SDHC, SDHD		1	1
Choline and betaine metabolism	ALDH7A1, CHDH, DMGDH, ETFA, ETFB, ETFDH, SARDH		1	1
Vitamin A metabolism	AKR1B10, BCO2, DHRS4, RDH13, RDH14		1	1
Vitamin B2 metabolism	FLAD1, RFK, SLC25A32		1	1
Vitamin B6 metabolism	PLPBP, PNPO		1	1
Vitamin B12 metabolism	MMAA, MMAB, MMADHC, MMUT		1	1
Vitamin C metabolism	GLRX2, TXN2		1	1
Vitamin D metabolism	CYP24A1, CYP27B1, FDX1, FDXR		1	1
Amidoxime reducing complex	CYB5B, CYB5R3, MTARC1, MTARC2		1	1
Electron carriers	CHDH, CYB5B, CYC1, CYCS, DHODH, ETFA, ETFB, ETFBKMT, ETFDH, ETFRF1, GPD2, MT-CYB, PRODH, PRODH2, SQOR		1	1
Cytochromes	CYB5B, CYC1, CYCS, MT-CYB		1	1
Q-linked reactions, other	CHDH, DHODH, ETFA, ETFB, ETFBKMT, ETFDH, ETFRF1, GPD2, PRODH, PRODH2, SQOR		1	1
Calcium uniporter	MCU, MCUB, MICU1, MICU2, MICU3, SMDT1		1	1
Signaling	ACOD1, ADCY10, AKAP1, AKAP10, BLOC1S1, C1QBP, CSKMT, DELE1, EFHD1, FUNDC2, IFI27, LETM1, LYPLA1, MACROD1, MAVS, MCRIP2, MCU, MCUB, MICU1, MICU2, MICU3, MRS2, MUL1, NLRX1, OCIAD2, PDE2A, PINK1, PPIF, PPTC7, PRKACA, RHOT1, RHOT2, SIRT3, SLC25A12, SLC25A13, SLC25A23, SLC25A24, SLC25A25, SLC25A3, SLC25A31, SLC25A4, SLC25A5, SLC25A6, SLC8B1, SMDT1, SPHKAP, VDAC1, VDAC3	MCRIP2	0.694484	1
Calcium homeostasis	EFHD1, LETM1, MCU, MCUB, MICU1, MICU2, MICU3, PPIF, RHOT1, RHOT2, SLC25A12, SLC25A13, SLC25A23, SLC25A24, SLC25A25, SLC25A3, SLC25A31, SLC25A4, SLC25A5, SLC25A6, SLC8B1, SMDT1, VDAC1, VDAC3		1	1
Calcium cycle	LETM1, MCU, MCUB, MICU1, MICU2, MICU3, SLC25A3, SLC8B1, SMDT1		1	1
Mitochondrial permeability transition pore	PPIF, SLC25A31, SLC25A4, SLC25A5, SLC25A6, VDAC1, VDAC3		1	1
EF hand proteins	EFHD1, MICU1, MICU2, MICU3, RHOT1, RHOT2, SLC25A12, SLC25A13, SLC25A23, SLC25A24, SLC25A25		1	1
Immune response	ACOD1, C1QBP, IFI27, MAVS, NLRX1		1	1
cAMP-PKA signaling	ADCY10, AKAP1, AKAP10, PDE2A, PRKACA, SPHKAP		1	1
Intramitochondrial membrane interactions	ATAD3A, ATAD3B, CHCHD3, DNAJC11, MTX1, MTX2, MTX3, SAMM50, SLC25A46		1	1
Cristae formation	APOO, APOOL, ATP5MD, ATP5ME, ATP5MG, CHCHD3, CHCHD6, IMMT, MICOS10, MICOS13, OPA1		1	1
MICOS complex	APOO, APOOL, CHCHD3, CHCHD6, IMMT, MICOS10, MICOS13		1	1

## Sheet: mitocarta 36 vs 0
Table S2. Over-representation analysis: enrichment for MitoCarta terms (version 3.0) via Fisher's exact test (up-regulated DEGs).
MitoPathway	Genes	int_genes	ora_pval	ora_fdr
Metabolism	AADAT, AASS, ABAT, ABCB10, ABCB6, ABCB7, ABHD10, ABHD11, ACAA1, ACAA2, ACACA, ACACB, ACAD10, ACAD11, ACAD8, ACADL, ACADM, ACADS, ACADSB, ACADVL, ACAT1, ACLY, ACO2, ACOD1, ACOT11, ACOT13, ACOT2, ACOT7, ACOT9, ACP6, ACSF2, ACSF3, ACSL1, ACSL6, ACSM1, ACSM2A, ACSM2B, ACSM3, ACSM4, ACSM5, ACSS1, ACSS3, ADHFE1, AGK, AGMAT, AGPAT4, AGPAT5, AGXT, AGXT2, AIFM2, AIFM3, AK2, AK3, AK4, AKR1B10, AKR7A2, ALAS…	PDK4, AASS, MGST1, ALDH18A1, OAT, COASY, ALDH3A2, ACACB, GCAT, SLC25A15, NME3, GSR, ECH1, CPT1A, PDHX, ALDH2, SOD2, ACOT13, DGUOK, ALDH6A1, MTHFD1L, MCEE, SLC25A19, SLC25A23, MPST, TST, COQ10A, ALDH1L1, CBR4, STAR, ADHFE1, AK3, MSRB2, ACSS1, SFXN1, NUDT5, COX11, CPT1C, FASN, DCXR, CHCHD7, PC, PCCA, SUGCT, D2HGDH, SLC25A42, PYCR1, TXNRD2, MAOA, NAXD, PISD	2.47744e-15	3.69139e-13
OXPHOS assembly factors	ACAD9, AIFM1, ATPAF1, ATPAF2, ATPSCKMT, BCS1L, CEP89, CMC1, CMC2, COA1, COA3, COA4, COA5, COA6, COA7, COA8, COX10, COX11, COX14, COX15, COX16, COX17, COX18, COX19, COX20, COX7A2L, DMAC1, DMAC2, ECSIT, FMC1, FOXRED1, HIGD1A, HIGD2A, LYRM2, LYRM7, NDUFAF1, NDUFAF2, NDUFAF3, NDUFAF4, NDUFAF5, NDUFAF6, NDUFAF7, NDUFAF8, NUBPL, PET100, PET117, PNKD, RAB5IF, SCO1, SCO2, SDHAF1, SDHAF2, SDHAF3, SDHAF4, …	UQCC1, COX7A2L, PNKD, DMAC1, SURF1, SDHAF4, COX18, FMC1, COX11, COX14, COA5, SDHAF1	8.54081e-07	6.36291e-05
Detoxification	ABHD10, ACSM2A, ACSM5, AIFM2, AKR1B10, AKR7A2, ALDH1B1, ALDH2, ALDH3A2, ALDH7A1, ALDH9A1, BPHL, CAT, CBR3, CYB5B, CYB5R3, DHRS2, EPHX2, GLRX2, GLYAT, GPX1, GPX4, GSR, GSTK1, GSTZ1, HAGH, MAOA, MAOB, MGST1, MPST, MSRA, MSRB2, MSRB3, MTARC1, MTARC2, NIT1, NIT2, OXR1, PRDX2, PRDX3, PRDX4, PRDX5, PRDX6, PRXL2A, SELENOO, SOD1, SOD2, TST, TXN2, TXNRD1, TXNRD2	MGST1, ALDH3A2, GSR, ALDH2, SOD2, MPST, TST, MSRB2, TXNRD2, MAOA	2.56595e-06	0.000127442
OXPHOS	ACAD9, AIFM1, ATP5F1A, ATP5F1B, ATP5F1C, ATP5F1D, ATP5F1E, ATP5IF1, ATP5MC1, ATP5MC2, ATP5MC3, ATP5MD, ATP5ME, ATP5MF, ATP5MG, ATP5MPL, ATP5PB, ATP5PD, ATP5PF, ATP5PO, ATPAF1, ATPAF2, ATPSCKMT, BCS1L, CEP89, CMC1, CMC2, COA1, COA3, COA4, COA5, COA6, COA7, COA8, COX10, COX11, COX14, COX15, COX16, COX17, COX18, COX19, COX20, COX4I1, COX4I2, COX5A, COX5B, COX6A1, COX6A2, COX6B1, COX6B2, COX6C, COX7A…	NDUFB4, UQCC1, COX7A2, COX7A2L, PNKD, NDUFA5, DMAC1, UQCRC2, SURF1, SDHAF4, COX18, FMC1, COX11, COX14, COA5, SDHAF1	6.00323e-05	0.0022362
Amino acid metabolism	AADAT, AASS, ABAT, ACAA2, ACAD8, ACADSB, ACAT1, ADHFE1, AGMAT, AGXT, AGXT2, AKR7A2, ALDH18A1, ALDH4A1, ALDH5A1, ALDH6A1, ALDH7A1, ALDH9A1, AMT, ARG2, AUH, BCAT2, BCKDHA, BCKDHB, BCKDK, CA5A, CA5B, CHDH, COMT, CPS1, DBT, DGLUCY, DHTKD1, DLD, DLST, DMGDH, ECHS1, ETFA, ETFB, ETFDH, GCAT, GCDH, GCSH, GLDC, GLS, GLS2, GLUD1, GLUD2, GLYAT, GOT2, GPT2, GRHPR, HADH, HADHA, HADHB, HIBADH, HIBCH, HMGCL, HO…	AASS, ALDH18A1, OAT, GCAT, SLC25A15, ALDH6A1, ADHFE1, SFXN1, SUGCT, PYCR1, MAOA	8.72325e-05	0.00259953
Complex IV	CEP89, CMC1, CMC2, COA1, COA3, COA4, COA5, COA6, COA7, COA8, COX10, COX11, COX14, COX15, COX16, COX17, COX18, COX19, COX20, COX4I1, COX4I2, COX5A, COX5B, COX6A1, COX6A2, COX6B1, COX6B2, COX6C, COX7A1, COX7A2, COX7A2L, COX7B, COX7B2, COX7C, COX8A, COX8C, HIGD1A, MT-CO1, MT-CO2, MT-CO3, NDUFA4, PET100, PET117, PNKD, SCO1, SCO2, SMIM20, SURF1, TACO1, TIMM21, TMEM177	COX7A2, COX7A2L, PNKD, SURF1, COX18, COX11, COX14, COA5	0.000137562	0.0029281
ROS and glutathione metabolism	AIFM2, ALDH3A2, ALDH7A1, ALDH9A1, CAT, GLRX2, GPX1, GPX4, GSR, HAGH, MGST1, MSRA, MSRB2, MSRB3, NIT1, OXR1, PRDX2, PRDX3, PRDX4, PRDX5, PRDX6, PRXL2A, SOD1, SOD2, TXN2, TXNRD1, TXNRD2	MGST1, ALDH3A2, GSR, SOD2, MSRB2, TXNRD2	0.000129819	0.0029281
CIV assembly factors	CEP89, CMC1, CMC2, COA1, COA3, COA4, COA5, COA6, COA7, COA8, COX10, COX11, COX14, COX15, COX16, COX17, COX18, COX19, COX20, HIGD1A, PET100, PET117, PNKD, SCO1, SCO2, SMIM20, SURF1, TACO1, TIMM21, TMEM177	PNKD, SURF1, COX18, COX11, COX14, COA5	0.000240986	0.00436367
Biotin utilizing proteins	ACACA, ACACB, MCCC1, PC, PCCA	ACACB, PC, PCCA	0.000263577	0.00436367
Lipid metabolism	ACAA1, ACAA2, ACACA, ACACB, ACAD10, ACAD11, ACADL, ACADM, ACADS, ACADSB, ACADVL, ACAT1, ACOT11, ACOT13, ACOT2, ACOT7, ACOT9, ACP6, ACSF2, ACSF3, ACSL1, ACSL6, ACSM1, ACSM2A, ACSM2B, ACSM3, ACSM4, ACSM5, ACSS1, ACSS3, AGK, AGPAT4, AGPAT5, AMACR, CBR4, CHPT1, CPT1A, CPT1B, CPT1C, CPT2, CRAT, CRLS1, CROT, CYB5R3, CYP11A1, CYP11B1, CYP11B2, CYP27A1, DBI, DECR1, DHRS1, ECH1, ECHDC1, ECHS1, ECI1, ECI2,…	ACACB, ECH1, CPT1A, ACOT13, MCEE, CBR4, STAR, ACSS1, CPT1C, FASN, PCCA, PISD	0.000368196	0.00548612
Proline metabolism	ALDH18A1, ALDH4A1, OAT, PRODH, PYCR1, PYCR2	ALDH18A1, OAT, PYCR1	0.000515257	0.00665816
Xenobiotic metabolism	ABHD10, ACSM2A, ACSM5, AKR1B10, AKR7A2, ALDH1B1, ALDH2, BPHL, CBR3, CYB5B, CYB5R3, DHRS2, EPHX2, GLYAT, GSTK1, GSTZ1, MAOA, MAOB, MGST1, MPST, MTARC1, MTARC2, TST	MGST1, ALDH2, MPST, TST, MAOA	0.000536228	0.00665816
Vitamin metabolism	ACACA, ACACB, AKR1B10, ALDH1L1, ALDH1L2, ALDH7A1, AMT, BCO2, CHDH, CYP24A1, CYP27B1, DHRS4, DMGDH, ETFA, ETFB, ETFDH, FDX1, FDXR, FLAD1, FPGS, GLRX2, GTPBP3, MCCC1, MMAA, MMAB, MMADHC, MMUT, MTFMT, MTHFD1L, MTHFD2, MTHFD2L, MTHFS, MTO1, PC, PCCA, PLPBP, PNPO, QDPR, RDH13, RDH14, RFK, SARDH, SFXN1, SFXN3, SHMT2, SLC25A19, SLC25A32, SLC25A38, TXN2	ACACB, MTHFD1L, SLC25A19, ALDH1L1, SFXN1, PC, PCCA	0.000645286	0.00739597
Mitochondrial dynamics and surveillance	AHCYL1, AIFM1, AIFM2, AIFM3, APOO, APOOL, ARL2, ARMC10, ARMCX1, ARMCX3, ATAD3A, ATAD3B, ATP5MD, ATP5ME, ATP5MG, BAD, BAK1, BAX, BBC3, BCL2, BCL2A1, BCL2L1, BCL2L10, BCL2L11, BCL2L13, BCL2L2, BID, BIK, BNIP3, BNIP3L, BOK, CASP3, CASP8, CASP9, CHCHD2, CHCHD3, CHCHD6, CYCS, DIABLO, DNAJC11, DNM1L, ENDOG, FIS1, FKBP8, FUNDC1, FUNDC2, GHITM, HTRA2, IFI27, IMMT, MARCHF5, MCL1, MFF, MFN1, MFN2, MGARP, M…	VPS13D, BNIP3L, CASP9, MGARP, BCL2L11, OMA1, MTX3, NBR1, TOMM7, RTL10	0.00123704	0.0131656
Fatty acid oxidation	ACAA2, ACACB, ACAD10, ACAD11, ACADL, ACADM, ACADS, ACADSB, ACADVL, ACAT1, ACOT11, ACSF2, ACSL1, ACSL6, ACSM1, ACSM2A, ACSM2B, ACSM3, ACSM4, ACSM5, ACSS1, AMACR, CPT1A, CPT1B, CPT1C, CPT2, CRAT, CROT, DECR1, ECHS1, ECI1, ECI2, ETFA, ETFB, ETFDH, HADH, HADHA, HADHB, HSD17B10, MCEE, MMUT, PCCA, PCCB, SLC25A20	ACACB, CPT1A, MCEE, ACSS1, CPT1C, PCCA	0.00199924	0.0198591
Sulfur metabolism	ETHE1, GOT2, MPST, MSRA, MSRB2, SLC25A14, SLC25A30, SQOR, SUOX, TST, TSTD1	MPST, TST, MSRB2	0.00379441	0.0353355
Small molecule transport	ABCA9, ABCB10, ABCB6, ABCB7, ABCB8, ABCD1, ABCD2, ABCD3, CCDC51, LETMD1, MCU, MCUB, MICU1, MICU2, MICU3, MPC1, MPC1L, MPC2, MPV17, MPV17L, MRS2, MTCH1, MTCH2, ROMO1, SFXN1, SFXN2, SFXN3, SFXN4, SFXN5, SLC25A1, SLC25A10, SLC25A11, SLC25A12, SLC25A13, SLC25A14, SLC25A15, SLC25A16, SLC25A18, SLC25A19, SLC25A20, SLC25A21, SLC25A22, SLC25A23, SLC25A24, SLC25A25, SLC25A26, SLC25A27, SLC25A28, SLC25A29,…	LETMD1, ABCD1, SLC25A15, SLC25A19, SLC25A23, SFXN1, UCP2, SLC25A42	0.00422305	0.0370138
CII assembly factors	SDHAF1, SDHAF2, SDHAF3, SDHAF4	SDHAF4, SDHAF1	0.00526344	0.0406473
Propanoate metabolism	MCEE, MMUT, PCCA, PCCB	MCEE, PCCA	0.00526326	0.0406473
Nucleotide synthesis and processing	AK2, AK3, AK4, CMPK2, DGUOK, DHODH, DTYMK, DUT, FHIT, GUK1, HINT1, NME3, NME4, NME6, NT5DC2, NT5M, NUDT2, NUDT5, NUDT9, PAICS, SUCLA2, SUCLG1, SUCLG2, TK2	NME3, DGUOK, AK3, NUDT5	0.00545602	0.0406473
Carbohydrate metabolism	ABHD11, ACAA2, ACAT1, ACLY, ACO2, ACOD1, AUH, BDH1, CLYBL, CS, D2HGDH, DCXR, DLAT, DLD, DLST, FAHD1, FH, GLYCTK, GOT2, GPD2, HADHB, HMGCL, HMGCS2, IDH2, IDH3A, IDH3B, IDH3G, L2HGDH, LDHAL6B, LDHD, MCEE, MDH2, ME2, ME3, MMUT, MPC1, MPC1L, MPC2, MRPS36, NEU4, OGDH, OGDHL, OXCT1, OXCT2, PC, PCCA, PCCB, PCK2, PDHA1, PDHA2, PDHB, PDHX, PDK1, PDK2, PDK3, PDK4, PDP1, PDP2, PDPR, RPIA, SDHA, SDHB, SDHC, …	PDK4, PDHX, MCEE, DCXR, PC, PCCA, D2HGDH	0.00655474	0.0464901
Nucleotide metabolism	AK2, AK3, AK4, ANTKMT, CKMT1A, CKMT1B, CKMT2, CMPK2, DGUOK, DHODH, DTYMK, DUT, FHIT, GATM, GUK1, HINT1, NME3, NME4, NME6, NT5DC2, NT5M, NUDT2, NUDT5, NUDT9, PAICS, PPA2, SLC25A23, SLC25A24, SLC25A25, SLC25A31, SLC25A33, SLC25A36, SLC25A4, SLC25A41, SLC25A5, SLC25A6, SUCLA2, SUCLG1, SUCLG2, TK2	NME3, DGUOK, SLC25A23, AK3, NUDT5	0.00686431	0.0464901
Carnitine shuttle	CPT1A, CPT1B, CPT1C, CPT2, SLC25A20	CPT1A, CPT1C	0.00859668	0.0533711
Coenzyme A metabolism	COASY, NUDT19, NUDT8, PANK2, SLC25A42	COASY, SLC25A42	0.00859668	0.0533711
Carnitine synthesis and transport	CPT1A, CPT1B, CPT1C, CPT2, SLC25A20, TMLHE	CPT1A, CPT1C	0.0126374	0.0753188
Protein import, sorting and homeostasis	AFG1L, AFG3L2, AGK, AIFM1, ATAD1, ATP23, CASP3, CASP8, CASP9, CHCHD4, CLPB, CLPP, CLPX, DNAJA3, DNAJC11, DNAJC15, DNAJC19, DNAJC4, DNLZ, FKBP10, GFER, GRPEL1, GRPEL2, HSPD1, HSPE1, HTRA2, IDE, IMMP1L, IMMP2L, LACTB, LAP3, LONP1, MAIP1, METAP1D, MIPEP, MTX1, MTX2, MUL1, NLN, NRDC, OMA1, OXA1L, PAM16, PARK7, PARL, PDF, PHB, PHB2, PITRM1, PMPCA, PMPCB, PRSS35, ROMO1, SAMM50, SPG7, STOML2, TIMM10, TI…	TIMM10B, CASP9, UQCRC2, FKBP10, OMA1, XPNPEP3, TOMM7	0.0154696	0.0884623
Autophagy	BCL2L13, FKBP8, FUNDC1, MARCHF5, NBR1, NIPSNAP1, NIPSNAP2, PARK7, PARL, PGAM5, PINK1, PRKN, RAB24, SNAP29, STX17, TOMM7, USP30, VPS13D	VPS13D, NBR1, TOMM7	0.0160301	0.0884623
Copper metabolism	CHCHD7, COX11, COX17, COX19, SCO1, SCO2, SLC25A3	COX11, CHCHD7	0.0173398	0.0922725
Protein homeostasis	AFG1L, AFG3L2, ATAD1, ATP23, CASP3, CASP8, CASP9, CLPB, CLPP, CLPX, DNAJA3, DNAJC4, DNLZ, FKBP10, HSPD1, HSPE1, HTRA2, IDE, IMMP1L, IMMP2L, LACTB, LAP3, LONP1, MAIP1, METAP1D, MIPEP, MUL1, NLN, NRDC, OMA1, PARK7, PARL, PDF, PHB, PHB2, PITRM1, PMPCA, PMPCB, PRSS35, SPG7, STOML2, TIMM10, TIMM10B, TIMM13, TIMM8A, TIMM8B, TIMM9, TRAP1, USP30, XPNPEP3, YME1L1	TIMM10B, CASP9, FKBP10, OMA1, XPNPEP3	0.0186926	0.0928397
SLC25A family	MTCH1, MTCH2, SLC25A1, SLC25A10, SLC25A11, SLC25A12, SLC25A13, SLC25A14, SLC25A15, SLC25A16, SLC25A18, SLC25A19, SLC25A20, SLC25A21, SLC25A22, SLC25A23, SLC25A24, SLC25A25, SLC25A26, SLC25A27, SLC25A28, SLC25A29, SLC25A3, SLC25A30, SLC25A31, SLC25A32, SLC25A33, SLC25A34, SLC25A35, SLC25A36, SLC25A37, SLC25A38, SLC25A39, SLC25A4, SLC25A40, SLC25A41, SLC25A42, SLC25A43, SLC25A44, SLC25A45, SLC25A46…	SLC25A15, SLC25A19, SLC25A23, UCP2, SLC25A42	0.0186926	0.0928397
Apoptosis	AIFM1, AIFM2, AIFM3, BAD, BAK1, BAX, BBC3, BCL2, BCL2A1, BCL2L1, BCL2L10, BCL2L11, BCL2L13, BCL2L2, BID, BIK, BNIP3, BNIP3L, BOK, CASP3, CASP8, CASP9, CHCHD2, CYCS, DIABLO, ENDOG, GHITM, HTRA2, IFI27, MCL1, PMAIP1, RTL10, SEPTIN4, SPHK2, STYXL1	BNIP3L, CASP9, BCL2L11, RTL10	0.0207003	0.0994949
Preprotein cleavage	IMMP1L, IMMP2L, MIPEP, PMPCA, PMPCB, UQCRC1, UQCRC2, XPNPEP3	UQCRC2, XPNPEP3	0.0226602	0.102314
Complex II	SDHA, SDHAF1, SDHAF2, SDHAF3, SDHAF4, SDHB, SDHC, SDHD	SDHAF4, SDHAF1	0.0226602	0.102314
Folate and 1-C metabolism	ALDH1L1, ALDH1L2, ALDH7A1, AMT, CHDH, DMGDH, FPGS, GTPBP3, MTFMT, MTHFD1L, MTHFD2, MTHFD2L, MTHFS, MTO1, QDPR, SARDH, SFXN1, SFXN3, SHMT2, SLC25A32, SLC25A38	MTHFD1L, ALDH1L1, SFXN1	0.0244372	0.107092
Vitamin B1 metabolism	SLC25A19	SLC25A19	0.0302344	0.128712
Metals and cofactors	ABAT, ABCB10, ABCB6, ABCB7, ACO2, AIFM3, ALAS1, ALAS2, BOLA1, BOLA3, CHCHD7, CISD1, CISD3, COASY, COQ10A, COQ10B, COQ2, COQ3, COQ4, COQ5, COQ6, COQ7, COQ8A, COQ8B, COQ9, COX10, COX11, COX15, COX17, COX19, CPOX, CPT1A, CPT1B, CPT1C, CPT2, CYB5B, CYC1, CYCS, CYP11A1, CYP11B1, CYP11B2, CYP24A1, CYP27A1, CYP27B1, DNA2, ETFDH, FABP1, FAM210B, FDX1, FDX2, FDXR, FECH, FTH1, FTMT, FXN, GLRX2, GLRX5, GRPE…	COASY, CPT1A, COQ10A, COX11, CPT1C, CHCHD7, SLC25A42, NAXD	0.0322324	0.133406
Proteases	AFG1L, AFG3L2, ATAD1, ATP23, CASP3, CASP9, CLPB, CLPP, CLPX, HTRA2, IDE, IMMP1L, IMMP2L, LACTB, LAP3, LONP1, METAP1D, MIPEP, NLN, OMA1, PARL, PITRM1, PMPCA, PMPCB, SPG7, USP30, XPNPEP3, YME1L1	CASP9, OMA1, XPNPEP3	0.0515599	0.207633
Protein import and sorting	AGK, AIFM1, CHCHD4, DNAJC11, DNAJC15, DNAJC19, GFER, GRPEL1, GRPEL2, IMMP1L, IMMP2L, MIPEP, MTX1, MTX2, NRDC, OXA1L, PAM16, PMPCA, PMPCB, ROMO1, SAMM50, TIMM10, TIMM10B, TIMM13, TIMM17A, TIMM17B, TIMM21, TIMM22, TIMM23, TIMM29, TIMM44, TIMM50, TIMM8A, TIMM8B, TIMM9, TOMM20, TOMM20L, TOMM22, TOMM34, TOMM40, TOMM40L, TOMM5, TOMM6, TOMM7, TOMM70, UQCRC1, UQCRC2, XPNPEP3	TIMM10B, UQCRC2, XPNPEP3, TOMM7	0.0567481	0.222512
Mitophagy	BCL2L13, FKBP8, FUNDC1, MARCHF5, NIPSNAP1, NIPSNAP2, PARK7, PARL, PGAM5, PINK1, PRKN, TOMM7, USP30, VPS13D	VPS13D, TOMM7	0.0653606	0.249711
TCA-associated	ABHD11, ACLY, D2HGDH, FAHD1, L2HGDH, ME2, ME3, MPC1, MPC1L, MPC2, PC, PCK2, SFXN5, SLC25A1, SLC25A11	PC, D2HGDH	0.0739475	0.275454
Translation factors	C12orf65, COA3, COX14, GFM1, GFM2, HEMK1, MRPL58, MRRF, MTIF2, MTIF3, MTRF1, MTRF1L, TACO1, TIMM21, TSFM, TUFM	HEMK1, COX14	0.0828677	0.28062
Chaperones	DNAJA3, DNLZ, FKBP10, HSPD1, HSPE1, MAIP1, NRDC, PHB, PHB2, TIMM10, TIMM10B, TIMM13, TIMM8A, TIMM8B, TIMM9, TRAP1	TIMM10B, FKBP10	0.0828677	0.28062
Complex III	BCS1L, CYC1, LYRM7, MT-CYB, TTC19, UQCC1, UQCC2, UQCC3, UQCR10, UQCR11, UQCRB, UQCRC1, UQCRC2, UQCRFS1, UQCRH, UQCRQ	UQCC1, UQCRC2	0.0828677	0.28062
Pyruvate metabolism	DLAT, DLD, MPC1, MPC1L, MPC2, PDHA1, PDHA2, PDHB, PDHX, PDK1, PDK2, PDK3, PDK4, PDP1, PDP2, PDPR	PDK4, PDHX	0.0828677	0.28062
Catechol metabolism	COMT, MAOA, MAOB	MAOA	0.08799	0.291345
mtRNA stability and decay	ENDOG, FASTK, FASTKD1, FASTKD2, FASTKD3, FASTKD5, GRSF1, LACTB2, LRPPRC, MTPAP, PDE12, PNPT1, REXO2, RNASEH1, SLIRP, SUPV3L1, TBRG4	REXO2, LACTB2	0.0920952	0.298308
Respirasome assembly	COX7A2L, HIGD1A, HIGD2A, RAB5IF	COX7A2L	0.115564	0.366361
CIV subunits	COX4I1, COX4I2, COX5A, COX5B, COX6A1, COX6A2, COX6B1, COX6B2, COX6C, COX7A1, COX7A2, COX7A2L, COX7B, COX7B2, COX7C, COX8A, COX8C, MT-CO1, MT-CO2, MT-CO3, NDUFA4	COX7A2, COX7A2L	0.131563	0.407766
CV assembly factors	ATPAF1, ATPAF2, ATPSCKMT, FMC1, TMEM70	FMC1	0.142305	0.407766
Serine metabolism	AGXT, SDSL, SFXN1, SFXN3, SHMT2	SFXN1	0.142308	0.407766
Selenoproteins	GPX1, GPX4, SELENOO, TXNRD1, TXNRD2	TXNRD2	0.142308	0.407766
Sideroflexins	SFXN1, SFXN2, SFXN3, SFXN4, SFXN5	SFXN1	0.142308	0.407766
CIII assembly factors	BCS1L, LYRM7, TTC19, UQCC1, UQCC2, UQCC3	UQCC1	0.168242	0.472982
OXPHOS subunits	ATP5F1A, ATP5F1B, ATP5F1C, ATP5F1D, ATP5F1E, ATP5IF1, ATP5MC1, ATP5MC2, ATP5MC3, ATP5MD, ATP5ME, ATP5MF, ATP5MG, ATP5MPL, ATP5PB, ATP5PD, ATP5PF, ATP5PO, COX4I1, COX4I2, COX5A, COX5B, COX6A1, COX6A2, COX6B1, COX6B2, COX6C, COX7A1, COX7A2, COX7A2L, COX7B, COX7B2, COX7C, COX8A, COX8C, CYC1, CYCS, DMAC2L, HCCS, MT-ATP6, MT-ATP8, MT-CO1, MT-CO2, MT-CO3, MT-CYB, MT-ND1, MT-ND2, MT-ND3, MT-ND4, MT-ND4L…	NDUFB4, COX7A2, COX7A2L, NDUFA5, UQCRC2	0.196248	0.512998
GABA metabolism	ABAT, ADHFE1, AKR7A2, ALDH5A1, ALDH9A1, GLUD1, GLUD2	ADHFE1	0.193392	0.512998
Urea cycle	CA5A, CA5B, CPS1, NAGS, OTC, SLC25A13, SLC25A15	SLC25A15	0.193392	0.512998
Trafficking	ARMC10, ARMCX1, ARMCX3, MGARP, MYO19, RHOT1, RHOT2	MGARP	0.193392	0.512998
ABC transporters	ABCA9, ABCB10, ABCB6, ABCB7, ABCB8, ABCD1, ABCD2, ABCD3	ABCD1	0.217782	0.559475
TOM	TOMM20, TOMM22, TOMM34, TOMM40, TOMM40L, TOMM5, TOMM6, TOMM7, TOMM70	TOMM7	0.241436	0.571014
Gluconeogenesis	MDH2, MPC1, MPC1L, MPC2, PC, PCK2, SLC25A1, SLC25A10, SLC25A11	PC	0.241436	0.571014
Type II fatty acid synthesis	ACACA, ACSF3, CBR4, HSD17B8, HTD2, MCAT, MECR, NDUFAB1, OXSM	CBR4	0.241436	0.571014
Fusion	ARL2, MFN1, MFN2, MIGA1, MIGA2, MTCH2, OMA1, OPA1, PLD6	OMA1	0.241436	0.571014
Intramitochondrial membrane interactions	ATAD3A, ATAD3B, CHCHD3, DNAJC11, MTX1, MTX2, MTX3, SAMM50, SLC25A46	MTX3	0.241436	0.571014
CIII subunits	CYC1, MT-CYB, UQCR10, UQCR11, UQCRB, UQCRC1, UQCRC2, UQCRFS1, UQCRH, UQCRQ	UQCRC2	0.264374	0.606026
Nucleotide import	SLC25A23, SLC25A24, SLC25A25, SLC25A31, SLC25A33, SLC25A36, SLC25A4, SLC25A41, SLC25A5, SLC25A6	SLC25A23	0.264374	0.606026
EF hand proteins	EFHD1, MICU1, MICU2, MICU3, RHOT1, RHOT2, SLC25A12, SLC25A13, SLC25A23, SLC25A24, SLC25A25	SLC25A23	0.286619	0.647064
Complex I	ACAD9, AIFM1, COA1, DMAC1, DMAC2, ECSIT, FOXRED1, LYRM2, MT-ND1, MT-ND2, MT-ND3, MT-ND4, MT-ND4L, MT-ND5, MT-ND6, NDUFA1, NDUFA10, NDUFA11, NDUFA12, NDUFA13, NDUFA2, NDUFA3, NDUFA5, NDUFA6, NDUFA7, NDUFA8, NDUFA9, NDUFAB1, NDUFAF1, NDUFAF2, NDUFAF3, NDUFAF4, NDUFAF5, NDUFAF6, NDUFAF7, NDUFAF8, NDUFB1, NDUFB10, NDUFB11, NDUFB2, NDUFB3, NDUFB4, NDUFB5, NDUFB6, NDUFB7, NDUFB8, NDUFB9, NDUFC1, NDUFC2…	NDUFB4, NDUFA5, DMAC1	0.322052	0.716205
Coenzyme Q metabolism	COQ10A, COQ10B, COQ2, COQ3, COQ4, COQ5, COQ6, COQ7, COQ8A, COQ8B, COQ9, PDSS1, PDSS2	COQ10A	0.329112	0.721143
Cholesterol, bile acid, steroid synthesis	CYP11A1, CYP11B1, CYP11B2, CYP27A1, DHRS1, FDX1, FDXR, HINT2, HSD17B10, HSD17B8, OSBPL1A, SCP2, STAR, TSPO	STAR	0.349401	0.743725
NAD biosynthesis and metabolism	KMO, KYAT3, NADK2, NAXD, NAXE, NMNAT3, NNT, NOCT, NUDT13, SIRT3, SIRT4, SIRT5, SLC25A51, SLC25A52	NAXD	0.349401	0.743725
Glycine metabolism	ALDH7A1, AMT, CHDH, DLD, DMGDH, ETFA, ETFB, ETFDH, GCAT, GCSH, GLDC, GLYAT, SARDH, SHMT2, SLC25A38	GCAT	0.369076	0.763782
Fission	ARMC10, DNM1L, FIS1, MFF, MIEF1, MIEF2, MTFP1, MTFR1, MTFR2, MUL1, OMA1, RAB24, SLC25A46, SPIRE1, STX17	OMA1	0.369076	0.763782
CI subunits	MT-ND1, MT-ND2, MT-ND3, MT-ND4, MT-ND4L, MT-ND5, MT-ND6, NDUFA1, NDUFA10, NDUFA11, NDUFA12, NDUFA13, NDUFA2, NDUFA3, NDUFA5, NDUFA6, NDUFA7, NDUFA8, NDUFA9, NDUFAB1, NDUFB1, NDUFB10, NDUFB11, NDUFB2, NDUFB3, NDUFB4, NDUFB5, NDUFB6, NDUFB7, NDUFB8, NDUFB9, NDUFC1, NDUFC2, NDUFS1, NDUFS2, NDUFS3, NDUFS4, NDUFS5, NDUFS6, NDUFS7, NDUFS8, NDUFV1, NDUFV2, NDUFV3	NDUFB4, NDUFA5	0.385693	0.781559
Lysine metabolism	AADAT, AASS, ACAA2, ACAT1, ALDH7A1, DHTKD1, DLD, DLST, ECHS1, ETFA, ETFB, ETFDH, GCDH, HADH, HADHB, SLC25A29	AASS	0.388157	0.781559
mtRNA metabolism	ALKBH1, ANGEL2, CDK5RAP1, DDX28, DHX30, DUS2, ELAC2, ENDOG, ERAL1, FASTK, FASTKD1, FASTKD2, FASTKD3, FASTKD5, GRSF1, GTPBP3, HSD17B10, LACTB2, LRPPRC, METTL15, METTL17, METTL5, METTL8, MRM1, MRM2, MRM3, MRPL12, MRPL47, MRPS7, MRPS9, MTERF1, MTO1, MTPAP, MTRES1, MYG1, NGRN, NOA1, NSUN2, NSUN3, NSUN4, OSGEPL1, PDE12, PNPT1, POLRMT, PPA2, PRORP, PTCD1, PTCD2, PUS1, QTRT1, RCC1L, REXO2, RMND1, RNASEH…	REXO2, METTL5, LACTB2	0.4046	0.803805
mt-rRNA modifications	METTL15, METTL17, METTL5, MRM1, MRM2, MRM3, MTPAP, MYG1, NGRN, NSUN4, RCC1L, RPUSD3, RPUSD4, TFB1M, TRIT1, TRMT2B, TRMT61B, TRUB2	METTL5	0.424599	0.828444
Signaling	ACOD1, ADCY10, AKAP1, AKAP10, BLOC1S1, C1QBP, CSKMT, DELE1, EFHD1, FUNDC2, IFI27, LETM1, LYPLA1, MACROD1, MAVS, MCRIP2, MCU, MCUB, MICU1, MICU2, MICU3, MRS2, MUL1, NLRX1, OCIAD2, PDE2A, PINK1, PPIF, PPTC7, PRKACA, RHOT1, RHOT2, SIRT3, SLC25A12, SLC25A13, SLC25A23, SLC25A24, SLC25A25, SLC25A3, SLC25A31, SLC25A4, SLC25A5, SLC25A6, SLC8B1, SMDT1, SPHKAP, VDAC1, VDAC3	SLC25A23, MCRIP2	0.428122	0.828444
mt-tRNA synthetases	AARS2, CARS2, DARS2, EARS2, FARS2, GARS1, GATB, GATC, HARS2, IARS2, KARS1, LARS2, MARS2, NARS2, PARS2, QRSL1, RARS2, SARS2, TARS2, VARS2, WARS2, YARS2	NARS2	0.491109	0.926291
CI assembly factors	ACAD9, AIFM1, COA1, DMAC1, DMAC2, ECSIT, FOXRED1, LYRM2, NDUFAF1, NDUFAF2, NDUFAF3, NDUFAF4, NDUFAF5, NDUFAF6, NDUFAF7, NDUFAF8, NUBPL, TIMMDC1, TMEM126A, TMEM126B, TMEM186, TMEM70	DMAC1	0.491121	0.926291
Phospholipid metabolism	ACP6, AGK, AGPAT4, AGPAT5, CHPT1, GPAM, GPAT2, LACTB, OSBPL1A, PGS1, PISD, PNPLA8, PRDX6, PRELID1, PRELID3A, PRELID3B, PTPMT1, SERAC1, SPHK2, SPTLC2, STARD7, TAMM41, TRIAP1	PISD	0.506512	0.943379
Calcium homeostasis	EFHD1, LETM1, MCU, MCUB, MICU1, MICU2, MICU3, PPIF, RHOT1, RHOT2, SLC25A12, SLC25A13, SLC25A23, SLC25A24, SLC25A25, SLC25A3, SLC25A31, SLC25A4, SLC25A5, SLC25A6, SLC8B1, SMDT1, VDAC1, VDAC3	SLC25A23	0.521438	0.959189
Branched-chain amino acid metabolism	ACAD8, ACADSB, ACAT1, ALDH6A1, AUH, BCAT2, BCKDHA, BCKDHB, BCKDK, DBT, DLD, ECHS1, ETFA, ETFB, ETFDH, HADHA, HIBADH, HIBCH, HMGCL, HSD17B10, IVD, MCCC1, MCCC2, PPM1K, SLC25A44	ALDH6A1	0.535913	0.973794
Complex V	ATP5F1A, ATP5F1B, ATP5F1C, ATP5F1D, ATP5F1E, ATP5IF1, ATP5MC1, ATP5MC2, ATP5MC3, ATP5MD, ATP5ME, ATP5MF, ATP5MG, ATP5MPL, ATP5PB, ATP5PD, ATP5PF, ATP5PO, ATPAF1, ATPAF2, ATPSCKMT, DMAC2L, FMC1, MT-ATP6, MT-ATP8, TMEM70	FMC1	0.549825	0.987035
Mitochondrial central dogma	AARS2, ALKBH1, ANGEL2, APEX1, ATAD3A, ATAD3B, AURKAIP1, C12orf65, CARS2, CDK5RAP1, CHCHD1, COA3, COX14, DAP3, DARS2, DDX28, DHX30, DNA2, DUS2, EARS2, ELAC2, ENDOG, ERAL1, EXD2, EXOG, FARS2, FASTK, FASTKD1, FASTKD2, FASTKD3, FASTKD5, GADD45GIP1, GARS1, GATB, GATC, GFM1, GFM2, GRSF1, GTPBP10, GTPBP3, GUF1, HARS2, HEMK1, HSD17B10, IARS2, KARS1, LACTB2, LARS2, LIG3, LRPPRC, MALSU1, MARS2, METAP1D, ME…	REXO2, HEMK1, NARS2, METTL5, LACTB2, COX14	0.701602	1
mtDNA maintainance	APEX1, ATAD3A, ATAD3B, DNA2, ENDOG, EXOG, LIG3, METTL4, MGME1, MTERF1, MTERF2, MUTYH, OGG1, PIF1, POLB, POLDIP2, POLG, POLG2, POLQ, POLRMT, PPA2, PRIMPOL, RECQL4, RNASEH1, SSBP1, TFAM, TFB2M, TOP1MT, TOP3A, TWNK, UNG		1	1
mtDNA replication	DNA2, EXOG, LIG3, MGME1, POLG, POLG2, POLRMT, RNASEH1, SSBP1, TFAM, TFB2M, TOP1MT, TOP3A, TWNK		1	1
mtDNA nucleoid	ATAD3A, ATAD3B, MTERF1, MTERF2, POLDIP2, POLG, POLG2, POLRMT, SSBP1, TFAM, TWNK		1	1
mtDNA repair	APEX1, EXOG, LIG3, OGG1, POLB, POLG, PRIMPOL, RECQL4, UNG		1	1
mtDNA modifications	METTL4		1	1
mtDNA stability and decay	ENDOG, EXOG, MGME1		1	1
Transcription	MRPL12, MTERF1, MTRES1, POLRMT, TEFM, TFAM, TFB2M, TOP1MT		1	1
mtRNA granules	ALKBH1, DDX28, DHX30, ERAL1, FASTK, FASTKD1, FASTKD2, FASTKD5, GRSF1, HSD17B10, MRM1, MRM2, MRPL47, MRPS7, MRPS9, MTPAP, NOA1, PRORP, PTCD1, PTCD2, PUS1, RMND1, RPUSD3, RPUSD4, SUPV3L1, TFB1M, TRMT10C, TRUB2		1	1
Polycistronic mtRNA processing	ELAC2, FASTK, FASTKD1, FASTKD2, FASTKD3, FASTKD5, GRSF1, HSD17B10, PRORP, PTCD2, TBRG4, TRMT10C, YBEY		1	1
mt-tRNA modifications	ALKBH1, CDK5RAP1, DUS2, GTPBP3, HSD17B10, MTO1, NSUN2, NSUN3, OSGEPL1, PUS1, QTRT1, RPUSD4, THG1L, TRIT1, TRMT1, TRMT10C, TRMT2B, TRMT5, TRMT61B, TRMU, TRNT1, YRDC		1	1
mt-mRNA modifications	ANGEL2, MTPAP, MYG1, PDE12		1	1
Translation	AARS2, AURKAIP1, C12orf65, CARS2, CHCHD1, COA3, COX14, DAP3, DARS2, DDX28, DHX30, EARS2, ERAL1, EXD2, FARS2, FASTKD2, GADD45GIP1, GARS1, GATB, GATC, GFM1, GFM2, GRSF1, GTPBP10, GUF1, HARS2, HEMK1, IARS2, KARS1, LARS2, LRPPRC, MALSU1, MARS2, METAP1D, METTL17, MIEF1, MPV17L2, MRM2, MRM3, MRPL1, MRPL10, MRPL11, MRPL12, MRPL13, MRPL14, MRPL15, MRPL16, MRPL17, MRPL18, MRPL19, MRPL2, MRPL20, MRPL21, MR…	HEMK1, NARS2, COX14	0.850805	1
Mitochondrial ribosome	AURKAIP1, CHCHD1, DAP3, GADD45GIP1, MRPL1, MRPL10, MRPL11, MRPL12, MRPL13, MRPL14, MRPL15, MRPL16, MRPL17, MRPL18, MRPL19, MRPL2, MRPL20, MRPL21, MRPL22, MRPL23, MRPL24, MRPL27, MRPL28, MRPL3, MRPL30, MRPL32, MRPL33, MRPL34, MRPL35, MRPL36, MRPL37, MRPL38, MRPL39, MRPL4, MRPL40, MRPL41, MRPL42, MRPL43, MRPL44, MRPL45, MRPL46, MRPL47, MRPL48, MRPL49, MRPL50, MRPL51, MRPL52, MRPL53, MRPL54, MRPL55,…		1	1
Mitochondrial ribosome assembly	DDX28, DHX30, ERAL1, FASTKD2, GRSF1, GTPBP10, MALSU1, METTL17, MIEF1, MPV17L2, MRM2, MRM3, MTERF3, MTERF4, MTG1, MTG2, NGRN, NOA1, NSUN4, PTCD3, RBFA, TFB1M, TRMT61B, YBEY		1	1
fMet processing	METAP1D, MTFMT, PDF		1	1
SAM	MTX1, MTX2, SAMM50		1	1
MIA40	AIFM1, CHCHD4, GFER		1	1
TIM22 carrier pathway	AGK, TIMM22, TIMM29		1	1
TIM23 presequence pathway	ROMO1, TIMM17A, TIMM17B, TIMM21, TIMM23, TIMM50		1	1
Import motor	DNAJC15, DNAJC19, GRPEL1, GRPEL2, PAM16, TIMM44		1	1
OXA	OXA1L		1	1
CII subunits	SDHA, SDHB, SDHC, SDHD		1	1
CV subunits	ATP5F1A, ATP5F1B, ATP5F1C, ATP5F1D, ATP5F1E, ATP5IF1, ATP5MC1, ATP5MC2, ATP5MC3, ATP5MD, ATP5ME, ATP5MF, ATP5MG, ATP5MPL, ATP5PB, ATP5PD, ATP5PF, ATP5PO, DMAC2L, MT-ATP6, MT-ATP8		1	1
Cytochrome C	CYCS, HCCS		1	1
Malate-aspartate shuttle	GOT2, MDH2, SLC25A10, SLC25A11, SLC25A12, SLC25A13		1	1
Glycerol phosphate shuttle	GPD2		1	1
TCA cycle	ACO2, CS, DLD, DLST, FH, IDH2, IDH3A, IDH3B, IDH3G, MDH2, MRPS36, OGDH, OGDHL, SDHA, SDHB, SDHC, SDHD, SUCLA2, SUCLG1, SUCLG2		1	1
Itaconate metabolism	ACOD1, AUH, CLYBL, SUCLA2, SUCLG1, SUCLG2		1	1
Ketone metabolism	ACAA2, ACAT1, BDH1, HADHB, HMGCL, HMGCS2, OXCT1, OXCT2		1	1
Lipoate insertion	GCSH, LIAS, LIPT1, LIPT2		1	1
Cardiolipin synthesis	AGPAT4, AGPAT5, CRLS1, GPAM, GPAT2, HADHA, PGS1, PLD6, PLSCR3, PNPLA8, PRELID1, PRELID3A, PTPMT1, TAMM41, TAZ, TRIAP1		1	1
Cholesterol-associated	FDPS, IDI1		1	1
Eicosanoid metabolism	MGST3, PTGES2, ZADH2		1	1
Branched-chain amino acid dehydrogenase complex	BCKDHA, BCKDHB, BCKDK, DBT, DLD, PPM1K		1	1
Glycine cleavage system	AMT, DLD, GCSH, GLDC		1	1
Glutamate metabolism	GLS, GLS2, GLUD1, GLUD2, GOT2, GPT2, NAT8L, SLC25A12		1	1
Glyoxylate metabolism	AGXT, AGXT2, ALDH4A1, GOT2, GRHPR, HOGA1, LDHB, PRODH2		1	1
Kynurenine metabolism	GOT2, KMO, KYAT3		1	1
Creatine metabolism	CKMT1A, CKMT1B, CKMT2, GATM		1	1
Iron homeostasis	FAM210B, FTH1, FTMT, SLC25A28, SLC25A37		1	1
Heme synthesis and processing	ABCB10, ABCB6, ABCB7, ALAS1, ALAS2, COX10, COX15, CPOX, FABP1, FDX1, FDX2, FDXR, FECH, HCCS, PPOX, SLC25A38		1	1
Fe-S cluster biosynthesis	ABCB7, BOLA1, BOLA3, CISD1, CISD3, FDX1, FDX2, FDXR, FXN, GLRX5, GRPEL1, GRPEL2, HSCB, HSPA9, IBA57, ISCA1, ISCA2, ISCU, LYRM4, NDUFAB1, NFS1, NFU1, NUBPL		1	1
Molybdenum cofactor synthesis and proteins	ABCB7, MOCS1, MTARC1, MTARC2, SUOX		1	1
Tetrahydobiopterin synthesis	PCBD2, QDPR, SPR		1	1
Fe-S-containing proteins	ABAT, ACO2, AIFM3, BOLA1, BOLA3, CISD1, CISD3, DNA2, ETFDH, FDX1, FDX2, FECH, GLRX2, GLRX5, ISCA1, ISCA2, ISCU, LIAS, NDUFS1, NDUFS2, NDUFS7, NDUFS8, NDUFV1, NDUFV2, NFS1, NFU1, NTHL1, NUBPL, RSAD1, SDHB, UQCRFS1		1	1
Heme-containing proteins	CYB5B, CYC1, CYCS, CYP11A1, CYP11B1, CYP11B2, CYP24A1, CYP27A1, CYP27B1, MT-CO1, MT-CYB, SDHC, SDHD		1	1
Choline and betaine metabolism	ALDH7A1, CHDH, DMGDH, ETFA, ETFB, ETFDH, SARDH		1	1
Vitamin A metabolism	AKR1B10, BCO2, DHRS4, RDH13, RDH14		1	1
Vitamin B2 metabolism	FLAD1, RFK, SLC25A32		1	1
Vitamin B6 metabolism	PLPBP, PNPO		1	1
Vitamin B12 metabolism	MMAA, MMAB, MMADHC, MMUT		1	1
Vitamin C metabolism	GLRX2, TXN2		1	1
Vitamin D metabolism	CYP24A1, CYP27B1, FDX1, FDXR		1	1
Amidoxime reducing complex	CYB5B, CYB5R3, MTARC1, MTARC2		1	1
Electron carriers	CHDH, CYB5B, CYC1, CYCS, DHODH, ETFA, ETFB, ETFBKMT, ETFDH, ETFRF1, GPD2, MT-CYB, PRODH, PRODH2, SQOR		1	1
Cytochromes	CYB5B, CYC1, CYCS, MT-CYB		1	1
Q-linked reactions, other	CHDH, DHODH, ETFA, ETFB, ETFBKMT, ETFDH, ETFRF1, GPD2, PRODH, PRODH2, SQOR		1	1
Calcium uniporter	MCU, MCUB, MICU1, MICU2, MICU3, SMDT1		1	1
Calcium cycle	LETM1, MCU, MCUB, MICU1, MICU2, MICU3, SLC25A3, SLC8B1, SMDT1		1	1
Mitochondrial permeability transition pore	PPIF, SLC25A31, SLC25A4, SLC25A5, SLC25A6, VDAC1, VDAC3		1	1
Immune response	ACOD1, C1QBP, IFI27, MAVS, NLRX1		1	1
cAMP-PKA signaling	ADCY10, AKAP1, AKAP10, PDE2A, PRKACA, SPHKAP		1	1
Organelle contact sites	AHCYL1, ATAD3A, ATAD3B, FKBP8, FUNDC2, MFN1, MFN2, MIGA2, PIGBOS1, RMDN3, SPIRE1, STX17, SYNJ2BP, VDAC1		1	1
Cristae formation	APOO, APOOL, ATP5MD, ATP5ME, ATP5MG, CHCHD3, CHCHD6, IMMT, MICOS10, MICOS13, OPA1		1	1
MICOS complex	APOO, APOOL, CHCHD3, CHCHD6, IMMT, MICOS10, MICOS13		1	1

## Sheet: mitocarta 48 vs 0
Table S2. Over-representation analysis: enrichment for MitoCarta terms (version 3.0) via Fisher's exact test (up-regulated DEGs).
MitoPathway	Genes	int_genes	ora_pval	ora_fdr
Metabolism	AADAT, AASS, ABAT, ABCB10, ABCB6, ABCB7, ABHD10, ABHD11, ACAA1, ACAA2, ACACA, ACACB, ACAD10, ACAD11, ACAD8, ACADL, ACADM, ACADS, ACADSB, ACADVL, ACAT1, ACLY, ACO2, ACOD1, ACOT11, ACOT13, ACOT2, ACOT7, ACOT9, ACP6, ACSF2, ACSF3, ACSL1, ACSL6, ACSM1, ACSM2A, ACSM2B, ACSM3, ACSM4, ACSM5, ACSS1, ACSS3, ADHFE1, AGK, AGMAT, AGPAT4, AGPAT5, AGXT, AGXT2, AIFM2, AIFM3, AK2, AK3, AK4, AKR1B10, AKR7A2, ALAS…	PDK4, AASS, MGST1, AGPAT4, ALDH18A1, MPC1, OAT, IDI1, COASY, MAOB, ALDH3A2, ACACB, GCAT, SLC25A15, NME3, GSR, ECH1, CPT1A, PDHX, ALDH2, LDHB, SOD2, ACOT13, COQ10B, ALDH6A1, MTHFD1L, CAT, MCEE, SLC25A19, SLC25A23, MPST, TST, COQ10A, DBT, ALDH1L1, CBR4, STAR, ADHFE1, AK3, MSRB2, ACSS1, SFXN1, NUDT5, COX11, CPT1C, FASN, DCXR, CHCHD7, PDP2, PC, PCCA, D2HGDH, SLC25A42, PYCR1, MAOA, HIBCH, NAXD, PISD	2.53586e-14	3.77843e-12
Detoxification	ABHD10, ACSM2A, ACSM5, AIFM2, AKR1B10, AKR7A2, ALDH1B1, ALDH2, ALDH3A2, ALDH7A1, ALDH9A1, BPHL, CAT, CBR3, CYB5B, CYB5R3, DHRS2, EPHX2, GLRX2, GLYAT, GPX1, GPX4, GSR, GSTK1, GSTZ1, HAGH, MAOA, MAOB, MGST1, MPST, MSRA, MSRB2, MSRB3, MTARC1, MTARC2, NIT1, NIT2, OXR1, PRDX2, PRDX3, PRDX4, PRDX5, PRDX6, PRXL2A, SELENOO, SOD1, SOD2, TST, TXN2, TXNRD1, TXNRD2	MGST1, MAOB, ALDH3A2, GSR, ALDH2, SOD2, CAT, MPST, TST, MSRB2, MAOA	4.78656e-06	0.000356599
Amino acid metabolism	AADAT, AASS, ABAT, ACAA2, ACAD8, ACADSB, ACAT1, ADHFE1, AGMAT, AGXT, AGXT2, AKR7A2, ALDH18A1, ALDH4A1, ALDH5A1, ALDH6A1, ALDH7A1, ALDH9A1, AMT, ARG2, AUH, BCAT2, BCKDHA, BCKDHB, BCKDK, CA5A, CA5B, CHDH, COMT, CPS1, DBT, DGLUCY, DHTKD1, DLD, DLST, DMGDH, ECHS1, ETFA, ETFB, ETFDH, GCAT, GCDH, GCSH, GLDC, GLS, GLS2, GLUD1, GLUD2, GLYAT, GOT2, GPT2, GRHPR, HADH, HADHA, HADHB, HIBADH, HIBCH, HMGCL, HO…	AASS, ALDH18A1, OAT, MAOB, GCAT, SLC25A15, LDHB, ALDH6A1, DBT, ADHFE1, SFXN1, PYCR1, MAOA, HIBCH	1.46569e-05	0.000727959
OXPHOS assembly factors	ACAD9, AIFM1, ATPAF1, ATPAF2, ATPSCKMT, BCS1L, CEP89, CMC1, CMC2, COA1, COA3, COA4, COA5, COA6, COA7, COA8, COX10, COX11, COX14, COX15, COX16, COX17, COX18, COX19, COX20, COX7A2L, DMAC1, DMAC2, ECSIT, FMC1, FOXRED1, HIGD1A, HIGD2A, LYRM2, LYRM7, NDUFAF1, NDUFAF2, NDUFAF3, NDUFAF4, NDUFAF5, NDUFAF6, NDUFAF7, NDUFAF8, NUBPL, PET100, PET117, PNKD, RAB5IF, SCO1, SCO2, SDHAF1, SDHAF2, SDHAF3, SDHAF4, …	NDUFAF7, UQCC1, COX7A2L, PNKD, SURF1, SDHAF4, COX18, COX11, COX14, COA5, SDHAF1	8.22081e-05	0.00306225
Xenobiotic metabolism	ABHD10, ACSM2A, ACSM5, AKR1B10, AKR7A2, ALDH1B1, ALDH2, BPHL, CBR3, CYB5B, CYB5R3, DHRS2, EPHX2, GLYAT, GSTK1, GSTZ1, MAOA, MAOB, MGST1, MPST, MTARC1, MTARC2, TST	MGST1, MAOB, ALDH2, MPST, TST, MAOA	0.000238008	0.00709263
Mitochondrial dynamics and surveillance	AHCYL1, AIFM1, AIFM2, AIFM3, APOO, APOOL, ARL2, ARMC10, ARMCX1, ARMCX3, ATAD3A, ATAD3B, ATP5MD, ATP5ME, ATP5MG, BAD, BAK1, BAX, BBC3, BCL2, BCL2A1, BCL2L1, BCL2L10, BCL2L11, BCL2L13, BCL2L2, BID, BIK, BNIP3, BNIP3L, BOK, CASP3, CASP8, CASP9, CHCHD2, CHCHD3, CHCHD6, CYCS, DIABLO, DNAJC11, DNM1L, ENDOG, FIS1, FKBP8, FUNDC1, FUNDC2, GHITM, HTRA2, IFI27, IMMT, MARCHF5, MCL1, MFF, MFN1, MFN2, MGARP, M…	VPS13D, ARMCX3, BNIP3L, MGARP, BCL2L11, OMA1, MFF, MTX3, MIGA1, NIPSNAP1, NBR1, TOMM7, RTL10	0.000287642	0.00714311
Lipid metabolism	ACAA1, ACAA2, ACACA, ACACB, ACAD10, ACAD11, ACADL, ACADM, ACADS, ACADSB, ACADVL, ACAT1, ACOT11, ACOT13, ACOT2, ACOT7, ACOT9, ACP6, ACSF2, ACSF3, ACSL1, ACSL6, ACSM1, ACSM2A, ACSM2B, ACSM3, ACSM4, ACSM5, ACSS1, ACSS3, AGK, AGPAT4, AGPAT5, AMACR, CBR4, CHPT1, CPT1A, CPT1B, CPT1C, CPT2, CRAT, CRLS1, CROT, CYB5R3, CYP11A1, CYP11B1, CYP11B2, CYP27A1, DBI, DECR1, DHRS1, ECH1, ECHDC1, ECHS1, ECI1, ECI2,…	AGPAT4, IDI1, ACACB, ECH1, CPT1A, ACOT13, MCEE, CBR4, STAR, ACSS1, CPT1C, FASN, PCCA, PISD	0.000455218	0.00968963
Biotin utilizing proteins	ACACA, ACACB, MCCC1, PC, PCCA	ACACB, PC, PCCA	0.000615431	0.0101888
ROS and glutathione metabolism	AIFM2, ALDH3A2, ALDH7A1, ALDH9A1, CAT, GLRX2, GPX1, GPX4, GSR, HAGH, MGST1, MSRA, MSRB2, MSRB3, NIT1, OXR1, PRDX2, PRDX3, PRDX4, PRDX5, PRDX6, PRXL2A, SOD1, SOD2, TXN2, TXNRD1, TXNRD2	MGST1, ALDH3A2, GSR, SOD2, CAT, MSRB2	0.000607854	0.0101888
CIV assembly factors	CEP89, CMC1, CMC2, COA1, COA3, COA4, COA5, COA6, COA7, COA8, COX10, COX11, COX14, COX15, COX16, COX17, COX18, COX19, COX20, HIGD1A, PET100, PET117, PNKD, SCO1, SCO2, SMIM20, SURF1, TACO1, TIMM21, TMEM177	PNKD, SURF1, COX18, COX11, COX14, COA5	0.00109955	0.0161712
Proline metabolism	ALDH18A1, ALDH4A1, OAT, PRODH, PYCR1, PYCR2	ALDH18A1, OAT, PYCR1	0.00119385	0.0161712
Carbohydrate metabolism	ABHD11, ACAA2, ACAT1, ACLY, ACO2, ACOD1, AUH, BDH1, CLYBL, CS, D2HGDH, DCXR, DLAT, DLD, DLST, FAHD1, FH, GLYCTK, GOT2, GPD2, HADHB, HMGCL, HMGCS2, IDH2, IDH3A, IDH3B, IDH3G, L2HGDH, LDHAL6B, LDHD, MCEE, MDH2, ME2, ME3, MMUT, MPC1, MPC1L, MPC2, MRPS36, NEU4, OGDH, OGDHL, OXCT1, OXCT2, PC, PCCA, PCCB, PCK2, PDHA1, PDHA2, PDHB, PDHX, PDK1, PDK2, PDK3, PDK4, PDP1, PDP2, PDPR, RPIA, SDHA, SDHB, SDHC, …	PDK4, MPC1, PDHX, MCEE, DCXR, PDP2, PC, PCCA, D2HGDH	0.00262917	0.0326455
Pyruvate metabolism	DLAT, DLD, MPC1, MPC1L, MPC2, PDHA1, PDHA2, PDHB, PDHX, PDK1, PDK2, PDK3, PDK4, PDP1, PDP2, PDPR	PDK4, MPC1, PDHX, PDP2	0.00324745	0.0355318
Vitamin metabolism	ACACA, ACACB, AKR1B10, ALDH1L1, ALDH1L2, ALDH7A1, AMT, BCO2, CHDH, CYP24A1, CYP27B1, DHRS4, DMGDH, ETFA, ETFB, ETFDH, FDX1, FDXR, FLAD1, FPGS, GLRX2, GTPBP3, MCCC1, MMAA, MMAB, MMADHC, MMUT, MTFMT, MTHFD1L, MTHFD2, MTHFD2L, MTHFS, MTO1, PC, PCCA, PLPBP, PNPO, QDPR, RDH13, RDH14, RFK, SARDH, SFXN1, SFXN3, SHMT2, SLC25A19, SLC25A32, SLC25A38, TXN2	ACACB, MTHFD1L, SLC25A19, ALDH1L1, SFXN1, PC, PCCA	0.00333856	0.0355318
Protein homeostasis	AFG1L, AFG3L2, ATAD1, ATP23, CASP3, CASP8, CASP9, CLPB, CLPP, CLPX, DNAJA3, DNAJC4, DNLZ, FKBP10, HSPD1, HSPE1, HTRA2, IDE, IMMP1L, IMMP2L, LACTB, LAP3, LONP1, MAIP1, METAP1D, MIPEP, MUL1, NLN, NRDC, OMA1, PARK7, PARL, PDF, PHB, PHB2, PITRM1, PMPCA, PMPCB, PRSS35, SPG7, STOML2, TIMM10, TIMM10B, TIMM13, TIMM8A, TIMM8B, TIMM9, TRAP1, USP30, XPNPEP3, YME1L1	DNAJC4, IDE, TIMM10B, ATAD1, FKBP10, OMA1, XPNPEP3	0.00419748	0.039089
Complex IV	CEP89, CMC1, CMC2, COA1, COA3, COA4, COA5, COA6, COA7, COA8, COX10, COX11, COX14, COX15, COX16, COX17, COX18, COX19, COX20, COX4I1, COX4I2, COX5A, COX5B, COX6A1, COX6A2, COX6B1, COX6B2, COX6C, COX7A1, COX7A2, COX7A2L, COX7B, COX7B2, COX7C, COX8A, COX8C, HIGD1A, MT-CO1, MT-CO2, MT-CO3, NDUFA4, PET100, PET117, PNKD, SCO1, SCO2, SMIM20, SURF1, TACO1, TIMM21, TMEM177	COX7A2L, PNKD, SURF1, COX18, COX11, COX14, COA5	0.00419708	0.039089
Catechol metabolism	COMT, MAOA, MAOB	MAOB, MAOA	0.00474243	0.041566
Autophagy	BCL2L13, FKBP8, FUNDC1, MARCHF5, NBR1, NIPSNAP1, NIPSNAP2, PARK7, PARL, PGAM5, PINK1, PRKN, RAB24, SNAP29, STX17, TOMM7, USP30, VPS13D	VPS13D, NIPSNAP1, NBR1, TOMM7	0.00511984	0.0423809
Small molecule transport	ABCA9, ABCB10, ABCB6, ABCB7, ABCB8, ABCD1, ABCD2, ABCD3, CCDC51, LETMD1, MCU, MCUB, MICU1, MICU2, MICU3, MPC1, MPC1L, MPC2, MPV17, MPV17L, MRS2, MTCH1, MTCH2, ROMO1, SFXN1, SFXN2, SFXN3, SFXN4, SFXN5, SLC25A1, SLC25A10, SLC25A11, SLC25A12, SLC25A13, SLC25A14, SLC25A15, SLC25A16, SLC25A18, SLC25A19, SLC25A20, SLC25A21, SLC25A22, SLC25A23, SLC25A24, SLC25A25, SLC25A26, SLC25A27, SLC25A28, SLC25A29,…	LETMD1, MPC1, ABCD1, SLC25A15, SLC25A19, SLC25A23, SFXN1, SLC25A42, SLC25A18	0.00727032	0.0570147
OXPHOS	ACAD9, AIFM1, ATP5F1A, ATP5F1B, ATP5F1C, ATP5F1D, ATP5F1E, ATP5IF1, ATP5MC1, ATP5MC2, ATP5MC3, ATP5MD, ATP5ME, ATP5MF, ATP5MG, ATP5MPL, ATP5PB, ATP5PD, ATP5PF, ATP5PO, ATPAF1, ATPAF2, ATPSCKMT, BCS1L, CEP89, CMC1, CMC2, COA1, COA3, COA4, COA5, COA6, COA7, COA8, COX10, COX11, COX14, COX15, COX16, COX17, COX18, COX19, COX20, COX4I1, COX4I2, COX5A, COX5B, COX6A1, COX6A2, COX6B1, COX6B2, COX6C, COX7A…	NDUFAF7, NDUFB4, UQCC1, COX7A2L, PNKD, NDUFA5, SURF1, SDHAF4, COX18, COX11, COX14, COA5, MT-ND5, SDHAF1	0.00877062	0.0573094
CII assembly factors	SDHAF1, SDHAF2, SDHAF3, SDHAF4	SDHAF4, SDHAF1	0.00923105	0.0573094
Propanoate metabolism	MCEE, MMUT, PCCA, PCCB	MCEE, PCCA	0.00923074	0.0573094
Fatty acid oxidation	ACAA2, ACACB, ACAD10, ACAD11, ACADL, ACADM, ACADS, ACADSB, ACADVL, ACAT1, ACOT11, ACSF2, ACSL1, ACSL6, ACSM1, ACSM2A, ACSM2B, ACSM3, ACSM4, ACSM5, ACSS1, AMACR, CPT1A, CPT1B, CPT1C, CPT2, CRAT, CROT, DECR1, ECHS1, ECI1, ECI2, ETFA, ETFB, ETFDH, HADH, HADHA, HADHB, HSD17B10, MCEE, MMUT, PCCA, PCCB, SLC25A20	ACACB, CPT1A, MCEE, ACSS1, CPT1C, PCCA	0.00809877	0.0573094
Sulfur metabolism	ETHE1, GOT2, MPST, MSRA, MSRB2, SLC25A14, SLC25A30, SQOR, SUOX, TST, TSTD1	MPST, TST, MSRB2	0.00846306	0.0573094
Carnitine shuttle	CPT1A, CPT1B, CPT1C, CPT2, SLC25A20	CPT1A, CPT1C	0.0149748	0.0858171
Coenzyme A metabolism	COASY, NUDT19, NUDT8, PANK2, SLC25A42	COASY, SLC25A42	0.0149748	0.0858171
Mitophagy	BCL2L13, FKBP8, FUNDC1, MARCHF5, NIPSNAP1, NIPSNAP2, PARK7, PARL, PGAM5, PINK1, PRKN, TOMM7, USP30, VPS13D	VPS13D, NIPSNAP1, TOMM7	0.0170588	0.0941394
TCA-associated	ABHD11, ACLY, D2HGDH, FAHD1, L2HGDH, ME2, ME3, MPC1, MPC1L, MPC2, PC, PCK2, SFXN5, SLC25A1, SLC25A11	MPC1, PC, D2HGDH	0.0206957	0.110131
Carnitine synthesis and transport	CPT1A, CPT1B, CPT1C, CPT2, SLC25A20, TMLHE	CPT1A, CPT1C	0.0218653	0.112342
Protein import, sorting and homeostasis	AFG1L, AFG3L2, AGK, AIFM1, ATAD1, ATP23, CASP3, CASP8, CASP9, CHCHD4, CLPB, CLPP, CLPX, DNAJA3, DNAJC11, DNAJC15, DNAJC19, DNAJC4, DNLZ, FKBP10, GFER, GRPEL1, GRPEL2, HSPD1, HSPE1, HTRA2, IDE, IMMP1L, IMMP2L, LACTB, LAP3, LONP1, MAIP1, METAP1D, MIPEP, MTX1, MTX2, MUL1, NLN, NRDC, OMA1, OXA1L, PAM16, PARK7, PARL, PDF, PHB, PHB2, PITRM1, PMPCA, PMPCB, PRSS35, ROMO1, SAMM50, SPG7, STOML2, TIMM10, TI…	DNAJC4, IDE, TIMM10B, ATAD1, FKBP10, OMA1, XPNPEP3, TOMM7	0.0227355	0.112919
Proteases	AFG1L, AFG3L2, ATAD1, ATP23, CASP3, CASP9, CLPB, CLPP, CLPX, HTRA2, IDE, IMMP1L, IMMP2L, LACTB, LAP3, LONP1, METAP1D, MIPEP, NLN, OMA1, PARL, PITRM1, PMPCA, PMPCB, SPG7, USP30, XPNPEP3, YME1L1	IDE, ATAD1, OMA1, XPNPEP3	0.0249208	0.119781
Copper metabolism	CHCHD7, COX11, COX17, COX19, SCO1, SCO2, SLC25A3	COX11, CHCHD7	0.0298008	0.134555
Trafficking	ARMC10, ARMCX1, ARMCX3, MGARP, MYO19, RHOT1, RHOT2	ARMCX3, MGARP	0.0298008	0.134555
Complex II	SDHA, SDHAF1, SDHAF2, SDHAF3, SDHAF4, SDHB, SDHC, SDHD	SDHAF4, SDHAF1	0.0386859	0.169535
Vitamin B1 metabolism	SLC25A19	SLC25A19	0.0403125	0.171616
Gluconeogenesis	MDH2, MPC1, MPC1L, MPC2, PC, PCK2, SLC25A1, SLC25A10, SLC25A11	MPC1, PC	0.0484313	0.195034
Fusion	ARL2, MFN1, MFN2, MIGA1, MIGA2, MTCH2, OMA1, OPA1, PLD6	OMA1, MIGA1	0.0484313	0.195034
Folate and 1-C metabolism	ALDH1L1, ALDH1L2, ALDH7A1, AMT, CHDH, DMGDH, FPGS, GTPBP3, MTFMT, MTHFD1L, MTHFD2, MTHFD2L, MTHFS, MTO1, QDPR, SARDH, SFXN1, SFXN3, SHMT2, SLC25A32, SLC25A38	MTHFD1L, ALDH1L1, SFXN1	0.0506245	0.198501
SLC25A family	MTCH1, MTCH2, SLC25A1, SLC25A10, SLC25A11, SLC25A12, SLC25A13, SLC25A14, SLC25A15, SLC25A16, SLC25A18, SLC25A19, SLC25A20, SLC25A21, SLC25A22, SLC25A23, SLC25A24, SLC25A25, SLC25A26, SLC25A27, SLC25A28, SLC25A29, SLC25A3, SLC25A30, SLC25A31, SLC25A32, SLC25A33, SLC25A34, SLC25A35, SLC25A36, SLC25A37, SLC25A38, SLC25A39, SLC25A4, SLC25A40, SLC25A41, SLC25A42, SLC25A43, SLC25A44, SLC25A45, SLC25A46…	SLC25A15, SLC25A19, SLC25A23, SLC25A42, SLC25A18	0.0539465	0.206103
Metals and cofactors	ABAT, ABCB10, ABCB6, ABCB7, ACO2, AIFM3, ALAS1, ALAS2, BOLA1, BOLA3, CHCHD7, CISD1, CISD3, COASY, COQ10A, COQ10B, COQ2, COQ3, COQ4, COQ5, COQ6, COQ7, COQ8A, COQ8B, COQ9, COX10, COX11, COX15, COX17, COX19, CPOX, CPT1A, CPT1B, CPT1C, CPT2, CYB5B, CYC1, CYCS, CYP11A1, CYP11B1, CYP11B2, CYP24A1, CYP27A1, CYP27B1, DNA2, ETFDH, FABP1, FAM210B, FDX1, FDX2, FDXR, FECH, FTH1, FTMT, FXN, GLRX2, GLRX5, GRPE…	COASY, CPT1A, COQ10B, COQ10A, COX11, CPT1C, CHCHD7, SLC25A42, NAXD	0.0587525	0.218853
Nucleotide synthesis and processing	AK2, AK3, AK4, CMPK2, DGUOK, DHODH, DTYMK, DUT, FHIT, GUK1, HINT1, NME3, NME4, NME6, NT5DC2, NT5M, NUDT2, NUDT5, NUDT9, PAICS, SUCLA2, SUCLG1, SUCLG2, TK2	NME3, AK3, NUDT5	0.0705435	0.256365
Cholesterol-associated	FDPS, IDI1	IDI1	0.0790007	0.267525
Branched-chain amino acid metabolism	ACAD8, ACADSB, ACAT1, ALDH6A1, AUH, BCAT2, BCKDHA, BCKDHB, BCKDK, DBT, DLD, ECHS1, ETFA, ETFB, ETFDH, HADHA, HIBADH, HIBCH, HMGCL, HSD17B10, IVD, MCCC1, MCCC2, PPM1K, SLC25A44	ALDH6A1, DBT, HIBCH	0.0778544	0.267525
Nucleotide metabolism	AK2, AK3, AK4, ANTKMT, CKMT1A, CKMT1B, CKMT2, CMPK2, DGUOK, DHODH, DTYMK, DUT, FHIT, GATM, GUK1, HINT1, NME3, NME4, NME6, NT5DC2, NT5M, NUDT2, NUDT5, NUDT9, PAICS, PPA2, SLC25A23, SLC25A24, SLC25A25, SLC25A31, SLC25A33, SLC25A36, SLC25A4, SLC25A41, SLC25A5, SLC25A6, SUCLA2, SUCLG1, SUCLG2, TK2	NME3, SLC25A23, AK3, NUDT5	0.076458	0.267525
Coenzyme Q metabolism	COQ10A, COQ10B, COQ2, COQ3, COQ4, COQ5, COQ6, COQ7, COQ8A, COQ8B, COQ9, PDSS1, PDSS2	COQ10B, COQ10A	0.0944191	0.312632
Fission	ARMC10, DNM1L, FIS1, MFF, MIEF1, MIEF2, MTFP1, MTFR1, MTFR2, MUL1, OMA1, RAB24, SLC25A46, SPIRE1, STX17	OMA1, MFF	0.120638	0.390762
Translation factors	C12orf65, COA3, COX14, GFM1, GFM2, HEMK1, MRPL58, MRRF, MTIF2, MTIF3, MTRF1, MTRF1L, TACO1, TIMM21, TSFM, TUFM	HEMK1, COX14	0.13434	0.417014
Chaperones	DNAJA3, DNLZ, FKBP10, HSPD1, HSPE1, MAIP1, NRDC, PHB, PHB2, TIMM10, TIMM10B, TIMM13, TIMM8A, TIMM8B, TIMM9, TRAP1	TIMM10B, FKBP10	0.13434	0.417014
Respirasome assembly	COX7A2L, HIGD1A, HIGD2A, RAB5IF	COX7A2L	0.15176	0.461475
mt-rRNA modifications	METTL15, METTL17, METTL5, MRM1, MRM2, MRM3, MTPAP, MYG1, NGRN, NSUN4, RCC1L, RPUSD3, RPUSD4, TFB1M, TRIT1, TRMT2B, TRMT61B, TRUB2	NSUN4, METTL15	0.162666	0.484744
Apoptosis	AIFM1, AIFM2, AIFM3, BAD, BAK1, BAX, BBC3, BCL2, BCL2A1, BCL2L1, BCL2L10, BCL2L11, BCL2L13, BCL2L2, BID, BIK, BNIP3, BNIP3L, BOK, CASP3, CASP8, CASP9, CHCHD2, CYCS, DIABLO, ENDOG, GHITM, HTRA2, IFI27, MCL1, PMAIP1, RTL10, SEPTIN4, SPHK2, STYXL1	BNIP3L, BCL2L11, RTL10	0.166081	0.485217
Serine metabolism	AGXT, SDSL, SFXN1, SFXN3, SHMT2	SFXN1	0.18596	0.522792
Sideroflexins	SFXN1, SFXN2, SFXN3, SFXN4, SFXN5	SFXN1	0.18596	0.522792
mt-tRNA synthetases	AARS2, CARS2, DARS2, EARS2, FARS2, GARS1, GATB, GATC, HARS2, IARS2, KARS1, LARS2, MARS2, NARS2, PARS2, QRSL1, RARS2, SARS2, TARS2, VARS2, WARS2, YARS2	NARS2, RARS2	0.221779	0.590091
CIII assembly factors	BCS1L, LYRM7, TTC19, UQCC1, UQCC2, UQCC3	UQCC1	0.218779	0.590091
Branched-chain amino acid dehydrogenase complex	BCKDHA, BCKDHB, BCKDK, DBT, DLD, PPM1K	DBT	0.218779	0.590091
Phospholipid metabolism	ACP6, AGK, AGPAT4, AGPAT5, CHPT1, GPAM, GPAT2, LACTB, OSBPL1A, PGS1, PISD, PNPLA8, PRDX6, PRELID1, PRELID3A, PRELID3B, PTPMT1, SERAC1, SPHK2, SPTLC2, STARD7, TAMM41, TRIAP1	AGPAT4, PISD	0.23686	0.619161
GABA metabolism	ABAT, ADHFE1, AKR7A2, ALDH5A1, ALDH9A1, GLUD1, GLUD2	ADHFE1	0.250275	0.63205
Urea cycle	CA5A, CA5B, CPS1, NAGS, OTC, SLC25A13, SLC25A15	SLC25A15	0.250275	0.63205
CI subunits	MT-ND1, MT-ND2, MT-ND3, MT-ND4, MT-ND4L, MT-ND5, MT-ND6, NDUFA1, NDUFA10, NDUFA11, NDUFA12, NDUFA13, NDUFA2, NDUFA3, NDUFA5, NDUFA6, NDUFA7, NDUFA8, NDUFA9, NDUFAB1, NDUFB1, NDUFB10, NDUFB11, NDUFB2, NDUFB3, NDUFB4, NDUFB5, NDUFB6, NDUFB7, NDUFB8, NDUFB9, NDUFC1, NDUFC2, NDUFS1, NDUFS2, NDUFS3, NDUFS4, NDUFS5, NDUFS6, NDUFS7, NDUFS8, NDUFV1, NDUFV2, NDUFV3	NDUFB4, NDUFA5, MT-ND5	0.261035	0.648237
Preprotein cleavage	IMMP1L, IMMP2L, MIPEP, PMPCA, PMPCB, UQCRC1, UQCRC2, XPNPEP3	XPNPEP3	0.280502	0.653043
Complex I	ACAD9, AIFM1, COA1, DMAC1, DMAC2, ECSIT, FOXRED1, LYRM2, MT-ND1, MT-ND2, MT-ND3, MT-ND4, MT-ND4L, MT-ND5, MT-ND6, NDUFA1, NDUFA10, NDUFA11, NDUFA12, NDUFA13, NDUFA2, NDUFA3, NDUFA5, NDUFA6, NDUFA7, NDUFA8, NDUFA9, NDUFAB1, NDUFAF1, NDUFAF2, NDUFAF3, NDUFAF4, NDUFAF5, NDUFAF6, NDUFAF7, NDUFAF8, NDUFB1, NDUFB10, NDUFB11, NDUFB2, NDUFB3, NDUFB4, NDUFB5, NDUFB6, NDUFB7, NDUFB8, NDUFB9, NDUFC1, NDUFC2…	NDUFAF7, NDUFB4, NDUFA5, MT-ND5	0.275616	0.653043
Glyoxylate metabolism	AGXT, AGXT2, ALDH4A1, GOT2, GRHPR, HOGA1, LDHB, PRODH2	LDHB	0.280502	0.653043
ABC transporters	ABCA9, ABCB10, ABCB6, ABCB7, ABCB8, ABCD1, ABCD2, ABCD3	ABCD1	0.280502	0.653043
Protein import and sorting	AGK, AIFM1, CHCHD4, DNAJC11, DNAJC15, DNAJC19, GFER, GRPEL1, GRPEL2, IMMP1L, IMMP2L, MIPEP, MTX1, MTX2, NRDC, OXA1L, PAM16, PMPCA, PMPCB, ROMO1, SAMM50, TIMM10, TIMM10B, TIMM13, TIMM17A, TIMM17B, TIMM21, TIMM22, TIMM23, TIMM29, TIMM44, TIMM50, TIMM8A, TIMM8B, TIMM9, TOMM20, TOMM20L, TOMM22, TOMM34, TOMM40, TOMM40L, TOMM5, TOMM6, TOMM7, TOMM70, UQCRC1, UQCRC2, XPNPEP3	TIMM10B, XPNPEP3, TOMM7	0.30532	0.678192
TOM	TOMM20, TOMM22, TOMM34, TOMM40, TOMM40L, TOMM5, TOMM6, TOMM7, TOMM70	TOMM7	0.309511	0.678192
Type II fatty acid synthesis	ACACA, ACSF3, CBR4, HSD17B8, HTD2, MCAT, MECR, NDUFAB1, OXSM	CBR4	0.309511	0.678192
Intramitochondrial membrane interactions	ATAD3A, ATAD3B, CHCHD3, DNAJC11, MTX1, MTX2, MTX3, SAMM50, SLC25A46	MTX3	0.309511	0.678192
Nucleotide import	SLC25A23, SLC25A24, SLC25A25, SLC25A31, SLC25A33, SLC25A36, SLC25A4, SLC25A41, SLC25A5, SLC25A6	SLC25A23	0.33735	0.728481
EF hand proteins	EFHD1, MICU1, MICU2, MICU3, RHOT1, RHOT2, SLC25A12, SLC25A13, SLC25A23, SLC25A24, SLC25A25	SLC25A23	0.364068	0.774945
Cholesterol, bile acid, steroid synthesis	CYP11A1, CYP11B1, CYP11B2, CYP27A1, DHRS1, FDX1, FDXR, HINT2, HSD17B10, HSD17B8, OSBPL1A, SCP2, STAR, TSPO	STAR	0.437932	0.906276
NAD biosynthesis and metabolism	KMO, KYAT3, NADK2, NAXD, NAXE, NMNAT3, NNT, NOCT, NUDT13, SIRT3, SIRT4, SIRT5, SLC25A51, SLC25A52	NAXD	0.437932	0.906276
Glycine metabolism	ALDH7A1, AMT, CHDH, DLD, DMGDH, ETFA, ETFB, ETFDH, GCAT, GCSH, GLDC, GLYAT, SARDH, SHMT2, SLC25A38	GCAT	0.460596	0.940121
Complex III	BCS1L, CYC1, LYRM7, MT-CYB, TTC19, UQCC1, UQCC2, UQCC3, UQCR10, UQCR11, UQCRB, UQCRC1, UQCRC2, UQCRFS1, UQCRH, UQCRQ	UQCC1	0.482346	0.945653
Cardiolipin synthesis	AGPAT4, AGPAT5, CRLS1, GPAM, GPAT2, HADHA, PGS1, PLD6, PLSCR3, PNPLA8, PRELID1, PRELID3A, PTPMT1, TAMM41, TAZ, TRIAP1	AGPAT4	0.482346	0.945653
Lysine metabolism	AADAT, AASS, ACAA2, ACAT1, ALDH7A1, DHTKD1, DLD, DLST, ECHS1, ETFA, ETFB, ETFDH, GCDH, HADH, HADHB, SLC25A29	AASS	0.482346	0.945653
mtRNA stability and decay	ENDOG, FASTK, FASTKD1, FASTKD2, FASTKD3, FASTKD5, GRSF1, LACTB2, LRPPRC, MTPAP, PDE12, PNPT1, REXO2, RNASEH1, SLIRP, SUPV3L1, TBRG4	REXO2	0.50322	0.973764
Mitochondrial central dogma	AARS2, ALKBH1, ANGEL2, APEX1, ATAD3A, ATAD3B, AURKAIP1, C12orf65, CARS2, CDK5RAP1, CHCHD1, COA3, COX14, DAP3, DARS2, DDX28, DHX30, DNA2, DUS2, EARS2, ELAC2, ENDOG, ERAL1, EXD2, EXOG, FARS2, FASTK, FASTKD1, FASTKD2, FASTKD3, FASTKD5, GADD45GIP1, GARS1, GATB, GATC, GFM1, GFM2, GRSF1, GTPBP10, GTPBP3, GUF1, HARS2, HEMK1, HSD17B10, IARS2, KARS1, LACTB2, LARS2, LIG3, LRPPRC, MALSU1, MARS2, METAP1D, ME…	REXO2, HEMK1, NSUN4, NARS2, RARS2, METTL15, COX14	0.826217	1
mtDNA maintainance	APEX1, ATAD3A, ATAD3B, DNA2, ENDOG, EXOG, LIG3, METTL4, MGME1, MTERF1, MTERF2, MUTYH, OGG1, PIF1, POLB, POLDIP2, POLG, POLG2, POLQ, POLRMT, PPA2, PRIMPOL, RECQL4, RNASEH1, SSBP1, TFAM, TFB2M, TOP1MT, TOP3A, TWNK, UNG		1	1
mtDNA replication	DNA2, EXOG, LIG3, MGME1, POLG, POLG2, POLRMT, RNASEH1, SSBP1, TFAM, TFB2M, TOP1MT, TOP3A, TWNK		1	1
mtDNA nucleoid	ATAD3A, ATAD3B, MTERF1, MTERF2, POLDIP2, POLG, POLG2, POLRMT, SSBP1, TFAM, TWNK		1	1
mtDNA repair	APEX1, EXOG, LIG3, OGG1, POLB, POLG, PRIMPOL, RECQL4, UNG		1	1
mtDNA modifications	METTL4		1	1
mtDNA stability and decay	ENDOG, EXOG, MGME1		1	1
mtRNA metabolism	ALKBH1, ANGEL2, CDK5RAP1, DDX28, DHX30, DUS2, ELAC2, ENDOG, ERAL1, FASTK, FASTKD1, FASTKD2, FASTKD3, FASTKD5, GRSF1, GTPBP3, HSD17B10, LACTB2, LRPPRC, METTL15, METTL17, METTL5, METTL8, MRM1, MRM2, MRM3, MRPL12, MRPL47, MRPS7, MRPS9, MTERF1, MTO1, MTPAP, MTRES1, MYG1, NGRN, NOA1, NSUN2, NSUN3, NSUN4, OSGEPL1, PDE12, PNPT1, POLRMT, PPA2, PRORP, PTCD1, PTCD2, PUS1, QTRT1, RCC1L, REXO2, RMND1, RNASEH…	REXO2, NSUN4, METTL15	0.595859	1
Transcription	MRPL12, MTERF1, MTRES1, POLRMT, TEFM, TFAM, TFB2M, TOP1MT		1	1
mtRNA granules	ALKBH1, DDX28, DHX30, ERAL1, FASTK, FASTKD1, FASTKD2, FASTKD5, GRSF1, HSD17B10, MRM1, MRM2, MRPL47, MRPS7, MRPS9, MTPAP, NOA1, PRORP, PTCD1, PTCD2, PUS1, RMND1, RPUSD3, RPUSD4, SUPV3L1, TFB1M, TRMT10C, TRUB2		1	1
Polycistronic mtRNA processing	ELAC2, FASTK, FASTKD1, FASTKD2, FASTKD3, FASTKD5, GRSF1, HSD17B10, PRORP, PTCD2, TBRG4, TRMT10C, YBEY		1	1
mt-tRNA modifications	ALKBH1, CDK5RAP1, DUS2, GTPBP3, HSD17B10, MTO1, NSUN2, NSUN3, OSGEPL1, PUS1, QTRT1, RPUSD4, THG1L, TRIT1, TRMT1, TRMT10C, TRMT2B, TRMT5, TRMT61B, TRMU, TRNT1, YRDC		1	1
mt-mRNA modifications	ANGEL2, MTPAP, MYG1, PDE12		1	1
Translation	AARS2, AURKAIP1, C12orf65, CARS2, CHCHD1, COA3, COX14, DAP3, DARS2, DDX28, DHX30, EARS2, ERAL1, EXD2, FARS2, FASTKD2, GADD45GIP1, GARS1, GATB, GATC, GFM1, GFM2, GRSF1, GTPBP10, GUF1, HARS2, HEMK1, IARS2, KARS1, LARS2, LRPPRC, MALSU1, MARS2, METAP1D, METTL17, MIEF1, MPV17L2, MRM2, MRM3, MRPL1, MRPL10, MRPL11, MRPL12, MRPL13, MRPL14, MRPL15, MRPL16, MRPL17, MRPL18, MRPL19, MRPL2, MRPL20, MRPL21, MR…	HEMK1, NSUN4, NARS2, RARS2, COX14	0.752825	1
Mitochondrial ribosome	AURKAIP1, CHCHD1, DAP3, GADD45GIP1, MRPL1, MRPL10, MRPL11, MRPL12, MRPL13, MRPL14, MRPL15, MRPL16, MRPL17, MRPL18, MRPL19, MRPL2, MRPL20, MRPL21, MRPL22, MRPL23, MRPL24, MRPL27, MRPL28, MRPL3, MRPL30, MRPL32, MRPL33, MRPL34, MRPL35, MRPL36, MRPL37, MRPL38, MRPL39, MRPL4, MRPL40, MRPL41, MRPL42, MRPL43, MRPL44, MRPL45, MRPL46, MRPL47, MRPL48, MRPL49, MRPL50, MRPL51, MRPL52, MRPL53, MRPL54, MRPL55,…		1	1
Mitochondrial ribosome assembly	DDX28, DHX30, ERAL1, FASTKD2, GRSF1, GTPBP10, MALSU1, METTL17, MIEF1, MPV17L2, MRM2, MRM3, MTERF3, MTERF4, MTG1, MTG2, NGRN, NOA1, NSUN4, PTCD3, RBFA, TFB1M, TRMT61B, YBEY	NSUN4	0.627584	1
fMet processing	METAP1D, MTFMT, PDF		1	1
SAM	MTX1, MTX2, SAMM50		1	1
MIA40	AIFM1, CHCHD4, GFER		1	1
TIM22 carrier pathway	AGK, TIMM22, TIMM29		1	1
TIM23 presequence pathway	ROMO1, TIMM17A, TIMM17B, TIMM21, TIMM23, TIMM50		1	1
Import motor	DNAJC15, DNAJC19, GRPEL1, GRPEL2, PAM16, TIMM44		1	1
OXA	OXA1L		1	1
OXPHOS subunits	ATP5F1A, ATP5F1B, ATP5F1C, ATP5F1D, ATP5F1E, ATP5IF1, ATP5MC1, ATP5MC2, ATP5MC3, ATP5MD, ATP5ME, ATP5MF, ATP5MG, ATP5MPL, ATP5PB, ATP5PD, ATP5PF, ATP5PO, COX4I1, COX4I2, COX5A, COX5B, COX6A1, COX6A2, COX6B1, COX6B2, COX6C, COX7A1, COX7A2, COX7A2L, COX7B, COX7B2, COX7C, COX8A, COX8C, CYC1, CYCS, DMAC2L, HCCS, MT-ATP6, MT-ATP8, MT-CO1, MT-CO2, MT-CO3, MT-CYB, MT-ND1, MT-ND2, MT-ND3, MT-ND4, MT-ND4L…	NDUFB4, COX7A2L, NDUFA5, MT-ND5	0.592346	1
CI assembly factors	ACAD9, AIFM1, COA1, DMAC1, DMAC2, ECSIT, FOXRED1, LYRM2, NDUFAF1, NDUFAF2, NDUFAF3, NDUFAF4, NDUFAF5, NDUFAF6, NDUFAF7, NDUFAF8, NUBPL, TIMMDC1, TMEM126A, TMEM126B, TMEM186, TMEM70	NDUFAF7	0.595626	1
CII subunits	SDHA, SDHB, SDHC, SDHD		1	1
CIII subunits	CYC1, MT-CYB, UQCR10, UQCR11, UQCRB, UQCRC1, UQCRC2, UQCRFS1, UQCRH, UQCRQ		1	1
CIV subunits	COX4I1, COX4I2, COX5A, COX5B, COX6A1, COX6A2, COX6B1, COX6B2, COX6C, COX7A1, COX7A2, COX7A2L, COX7B, COX7B2, COX7C, COX8A, COX8C, MT-CO1, MT-CO2, MT-CO3, NDUFA4	COX7A2L	0.578634	1
Complex V	ATP5F1A, ATP5F1B, ATP5F1C, ATP5F1D, ATP5F1E, ATP5IF1, ATP5MC1, ATP5MC2, ATP5MC3, ATP5MD, ATP5ME, ATP5MF, ATP5MG, ATP5MPL, ATP5PB, ATP5PD, ATP5PF, ATP5PO, ATPAF1, ATPAF2, ATPSCKMT, DMAC2L, FMC1, MT-ATP6, MT-ATP8, TMEM70		1	1
CV subunits	ATP5F1A, ATP5F1B, ATP5F1C, ATP5F1D, ATP5F1E, ATP5IF1, ATP5MC1, ATP5MC2, ATP5MC3, ATP5MD, ATP5ME, ATP5MF, ATP5MG, ATP5MPL, ATP5PB, ATP5PD, ATP5PF, ATP5PO, DMAC2L, MT-ATP6, MT-ATP8		1	1
CV assembly factors	ATPAF1, ATPAF2, ATPSCKMT, FMC1, TMEM70		1	1
Cytochrome C	CYCS, HCCS		1	1
Malate-aspartate shuttle	GOT2, MDH2, SLC25A10, SLC25A11, SLC25A12, SLC25A13		1	1
Glycerol phosphate shuttle	GPD2		1	1
TCA cycle	ACO2, CS, DLD, DLST, FH, IDH2, IDH3A, IDH3B, IDH3G, MDH2, MRPS36, OGDH, OGDHL, SDHA, SDHB, SDHC, SDHD, SUCLA2, SUCLG1, SUCLG2		1	1
Itaconate metabolism	ACOD1, AUH, CLYBL, SUCLA2, SUCLG1, SUCLG2		1	1
Ketone metabolism	ACAA2, ACAT1, BDH1, HADHB, HMGCL, HMGCS2, OXCT1, OXCT2		1	1
Lipoate insertion	GCSH, LIAS, LIPT1, LIPT2		1	1
Eicosanoid metabolism	MGST3, PTGES2, ZADH2		1	1
Glycine cleavage system	AMT, DLD, GCSH, GLDC		1	1
Glutamate metabolism	GLS, GLS2, GLUD1, GLUD2, GOT2, GPT2, NAT8L, SLC25A12		1	1
Kynurenine metabolism	GOT2, KMO, KYAT3		1	1
Creatine metabolism	CKMT1A, CKMT1B, CKMT2, GATM		1	1
Iron homeostasis	FAM210B, FTH1, FTMT, SLC25A28, SLC25A37		1	1
Heme synthesis and processing	ABCB10, ABCB6, ABCB7, ALAS1, ALAS2, COX10, COX15, CPOX, FABP1, FDX1, FDX2, FDXR, FECH, HCCS, PPOX, SLC25A38		1	1
Fe-S cluster biosynthesis	ABCB7, BOLA1, BOLA3, CISD1, CISD3, FDX1, FDX2, FDXR, FXN, GLRX5, GRPEL1, GRPEL2, HSCB, HSPA9, IBA57, ISCA1, ISCA2, ISCU, LYRM4, NDUFAB1, NFS1, NFU1, NUBPL		1	1
Molybdenum cofactor synthesis and proteins	ABCB7, MOCS1, MTARC1, MTARC2, SUOX		1	1
Tetrahydobiopterin synthesis	PCBD2, QDPR, SPR		1	1
Fe-S-containing proteins	ABAT, ACO2, AIFM3, BOLA1, BOLA3, CISD1, CISD3, DNA2, ETFDH, FDX1, FDX2, FECH, GLRX2, GLRX5, ISCA1, ISCA2, ISCU, LIAS, NDUFS1, NDUFS2, NDUFS7, NDUFS8, NDUFV1, NDUFV2, NFS1, NFU1, NTHL1, NUBPL, RSAD1, SDHB, UQCRFS1		1	1
Heme-containing proteins	CYB5B, CYC1, CYCS, CYP11A1, CYP11B1, CYP11B2, CYP24A1, CYP27A1, CYP27B1, MT-CO1, MT-CYB, SDHC, SDHD		1	1
Choline and betaine metabolism	ALDH7A1, CHDH, DMGDH, ETFA, ETFB, ETFDH, SARDH		1	1
Vitamin A metabolism	AKR1B10, BCO2, DHRS4, RDH13, RDH14		1	1
Vitamin B2 metabolism	FLAD1, RFK, SLC25A32		1	1
Vitamin B6 metabolism	PLPBP, PNPO		1	1
Vitamin B12 metabolism	MMAA, MMAB, MMADHC, MMUT		1	1
Vitamin C metabolism	GLRX2, TXN2		1	1
Vitamin D metabolism	CYP24A1, CYP27B1, FDX1, FDXR		1	1
Amidoxime reducing complex	CYB5B, CYB5R3, MTARC1, MTARC2		1	1
Selenoproteins	GPX1, GPX4, SELENOO, TXNRD1, TXNRD2		1	1
Electron carriers	CHDH, CYB5B, CYC1, CYCS, DHODH, ETFA, ETFB, ETFBKMT, ETFDH, ETFRF1, GPD2, MT-CYB, PRODH, PRODH2, SQOR		1	1
Cytochromes	CYB5B, CYC1, CYCS, MT-CYB		1	1
Q-linked reactions, other	CHDH, DHODH, ETFA, ETFB, ETFBKMT, ETFDH, ETFRF1, GPD2, PRODH, PRODH2, SQOR		1	1
Calcium uniporter	MCU, MCUB, MICU1, MICU2, MICU3, SMDT1		1	1
Signaling	ACOD1, ADCY10, AKAP1, AKAP10, BLOC1S1, C1QBP, CSKMT, DELE1, EFHD1, FUNDC2, IFI27, LETM1, LYPLA1, MACROD1, MAVS, MCRIP2, MCU, MCUB, MICU1, MICU2, MICU3, MRS2, MUL1, NLRX1, OCIAD2, PDE2A, PINK1, PPIF, PPTC7, PRKACA, RHOT1, RHOT2, SIRT3, SLC25A12, SLC25A13, SLC25A23, SLC25A24, SLC25A25, SLC25A3, SLC25A31, SLC25A4, SLC25A5, SLC25A6, SLC8B1, SMDT1, SPHKAP, VDAC1, VDAC3	SLC25A23, MCRIP2	0.581579	1
Calcium homeostasis	EFHD1, LETM1, MCU, MCUB, MICU1, MICU2, MICU3, PPIF, RHOT1, RHOT2, SLC25A12, SLC25A13, SLC25A23, SLC25A24, SLC25A25, SLC25A3, SLC25A31, SLC25A4, SLC25A5, SLC25A6, SLC8B1, SMDT1, VDAC1, VDAC3	SLC25A23	0.627584	1
Calcium cycle	LETM1, MCU, MCUB, MICU1, MICU2, MICU3, SLC25A3, SLC8B1, SMDT1		1	1
Mitochondrial permeability transition pore	PPIF, SLC25A31, SLC25A4, SLC25A5, SLC25A6, VDAC1, VDAC3		1	1
Immune response	ACOD1, C1QBP, IFI27, MAVS, NLRX1		1	1
cAMP-PKA signaling	ADCY10, AKAP1, AKAP10, PDE2A, PRKACA, SPHKAP		1	1
Organelle contact sites	AHCYL1, ATAD3A, ATAD3B, FKBP8, FUNDC2, MFN1, MFN2, MIGA2, PIGBOS1, RMDN3, SPIRE1, STX17, SYNJ2BP, VDAC1		1	1
Cristae formation	APOO, APOOL, ATP5MD, ATP5ME, ATP5MG, CHCHD3, CHCHD6, IMMT, MICOS10, MICOS13, OPA1		1	1
MICOS complex	APOO, APOOL, CHCHD3, CHCHD6, IMMT, MICOS10, MICOS13		1	1

## Sheet: mitocarta 72 vs 0
Table S2. Over-representation analysis: enrichment for MitoCarta terms (version 3.0) via Fisher's exact test (up-regulated DEGs).
MitoPathway	Genes	int_genes	ora_pval	ora_fdr
Metabolism	AADAT, AASS, ABAT, ABCB10, ABCB6, ABCB7, ABHD10, ABHD11, ACAA1, ACAA2, ACACA, ACACB, ACAD10, ACAD11, ACAD8, ACADL, ACADM, ACADS, ACADSB, ACADVL, ACAT1, ACLY, ACO2, ACOD1, ACOT11, ACOT13, ACOT2, ACOT7, ACOT9, ACP6, ACSF2, ACSF3, ACSL1, ACSL6, ACSM1, ACSM2A, ACSM2B, ACSM3, ACSM4, ACSM5, ACSS1, ACSS3, ADHFE1, AGK, AGMAT, AGPAT4, AGPAT5, AGXT, AGXT2, AIFM2, AIFM3, AK2, AK3, AK4, AKR1B10, AKR7A2, ALAS…	PDK4, AASS, MGST1, CPS1, AGPAT4, ALDH18A1, MPC1, OAT, IDI1, COASY, MAOB, ALDH3A2, ACACB, COMT, GCAT, TAZ, SLC25A15, NME3, GSR, ECH1, CPT1A, ALDH2, CHPT1, LDHB, SOD2, ACOT13, COQ10B, ALDH6A1, PRDX4, MCEE, SLC25A19, SLC25A23, MPST, ISCA1, COQ10A, ISCU, DBT, SLC25A38, ALDH1L1, CBR4, STAR, ADHFE1, AK3, MSRB2, ACSS1, SFXN1, COX11, CPT1C, FASN, DCXR, CHCHD7, PDP2, PC, PCCA, D2HGDH, SLC25A42, PYCR1, MAO…	1.73068e-15	2.57872e-13
Amino acid metabolism	AADAT, AASS, ABAT, ACAA2, ACAD8, ACADSB, ACAT1, ADHFE1, AGMAT, AGXT, AGXT2, AKR7A2, ALDH18A1, ALDH4A1, ALDH5A1, ALDH6A1, ALDH7A1, ALDH9A1, AMT, ARG2, AUH, BCAT2, BCKDHA, BCKDHB, BCKDK, CA5A, CA5B, CHDH, COMT, CPS1, DBT, DGLUCY, DHTKD1, DLD, DLST, DMGDH, ECHS1, ETFA, ETFB, ETFDH, GCAT, GCDH, GCSH, GLDC, GLS, GLS2, GLUD1, GLUD2, GLYAT, GOT2, GPT2, GRHPR, HADH, HADHA, HADHB, HIBADH, HIBCH, HMGCL, HO…	AASS, CPS1, ALDH18A1, OAT, MAOB, COMT, GCAT, SLC25A15, LDHB, ALDH6A1, DBT, SLC25A38, ADHFE1, SFXN1, PYCR1, MAOA, HIBCH	3.38517e-07	2.52195e-05
Lipid metabolism	ACAA1, ACAA2, ACACA, ACACB, ACAD10, ACAD11, ACADL, ACADM, ACADS, ACADSB, ACADVL, ACAT1, ACOT11, ACOT13, ACOT2, ACOT7, ACOT9, ACP6, ACSF2, ACSF3, ACSL1, ACSL6, ACSM1, ACSM2A, ACSM2B, ACSM3, ACSM4, ACSM5, ACSS1, ACSS3, AGK, AGPAT4, AGPAT5, AMACR, CBR4, CHPT1, CPT1A, CPT1B, CPT1C, CPT2, CRAT, CRLS1, CROT, CYB5R3, CYP11A1, CYP11B1, CYP11B2, CYP27A1, DBI, DECR1, DHRS1, ECH1, ECHDC1, ECHS1, ECI1, ECI2,…	AGPAT4, IDI1, ACACB, TAZ, ECH1, CPT1A, CHPT1, ACOT13, MCEE, CBR4, STAR, ACSS1, CPT1C, FASN, PCCA, PISD	9.81527e-05	0.00292495
Catechol metabolism	COMT, MAOA, MAOB	MAOB, COMT, MAOA	8.39582e-05	0.00292495
Detoxification	ABHD10, ACSM2A, ACSM5, AIFM2, AKR1B10, AKR7A2, ALDH1B1, ALDH2, ALDH3A2, ALDH7A1, ALDH9A1, BPHL, CAT, CBR3, CYB5B, CYB5R3, DHRS2, EPHX2, GLRX2, GLYAT, GPX1, GPX4, GSR, GSTK1, GSTZ1, HAGH, MAOA, MAOB, MGST1, MPST, MSRA, MSRB2, MSRB3, MTARC1, MTARC2, NIT1, NIT2, OXR1, PRDX2, PRDX3, PRDX4, PRDX5, PRDX6, PRXL2A, SELENOO, SOD1, SOD2, TST, TXN2, TXNRD1, TXNRD2	MGST1, MAOB, ALDH3A2, GSR, ALDH2, SOD2, PRDX4, MPST, MSRB2, MAOA	6.28791e-05	0.00292495
OXPHOS assembly factors	ACAD9, AIFM1, ATPAF1, ATPAF2, ATPSCKMT, BCS1L, CEP89, CMC1, CMC2, COA1, COA3, COA4, COA5, COA6, COA7, COA8, COX10, COX11, COX14, COX15, COX16, COX17, COX18, COX19, COX20, COX7A2L, DMAC1, DMAC2, ECSIT, FMC1, FOXRED1, HIGD1A, HIGD2A, LYRM2, LYRM7, NDUFAF1, NDUFAF2, NDUFAF3, NDUFAF4, NDUFAF5, NDUFAF6, NDUFAF7, NDUFAF8, NUBPL, PET100, PET117, PNKD, RAB5IF, SCO1, SCO2, SDHAF1, SDHAF2, SDHAF3, SDHAF4, …	NDUFAF7, UQCC1, COX7A2L, PNKD, SURF1, SDHAF4, COX18, COX11, COX14, COA5, SDHAF1	0.000170489	0.00423382
Mitochondrial dynamics and surveillance	AHCYL1, AIFM1, AIFM2, AIFM3, APOO, APOOL, ARL2, ARMC10, ARMCX1, ARMCX3, ATAD3A, ATAD3B, ATP5MD, ATP5ME, ATP5MG, BAD, BAK1, BAX, BBC3, BCL2, BCL2A1, BCL2L1, BCL2L10, BCL2L11, BCL2L13, BCL2L2, BID, BIK, BNIP3, BNIP3L, BOK, CASP3, CASP8, CASP9, CHCHD2, CHCHD3, CHCHD6, CYCS, DIABLO, DNAJC11, DNM1L, ENDOG, FIS1, FKBP8, FUNDC1, FUNDC2, GHITM, HTRA2, IFI27, IMMT, MARCHF5, MCL1, MFF, MFN1, MFN2, MGARP, M…	VPS13D, ARMCX3, BNIP3L, BCL2L2, MGARP, BCL2L10, MIGA2, BCL2L11, OMA1, MFF, BNIP3, MIGA1, RTL10	0.000629255	0.0133942
Biotin utilizing proteins	ACACA, ACACB, MCCC1, PC, PCCA	ACACB, PC, PCCA	0.000785442	0.0146289
ROS and glutathione metabolism	AIFM2, ALDH3A2, ALDH7A1, ALDH9A1, CAT, GLRX2, GPX1, GPX4, GSR, HAGH, MGST1, MSRA, MSRB2, MSRB3, NIT1, OXR1, PRDX2, PRDX3, PRDX4, PRDX5, PRDX6, PRXL2A, SOD1, SOD2, TXN2, TXNRD1, TXNRD2	MGST1, ALDH3A2, GSR, SOD2, PRDX4, MSRB2	0.000938978	0.0155453
Complex IV	CEP89, CMC1, CMC2, COA1, COA3, COA4, COA5, COA6, COA7, COA8, COX10, COX11, COX14, COX15, COX16, COX17, COX18, COX19, COX20, COX4I1, COX4I2, COX5A, COX5B, COX6A1, COX6A2, COX6B1, COX6B2, COX6C, COX7A1, COX7A2, COX7A2L, COX7B, COX7B2, COX7C, COX8A, COX8C, HIGD1A, MT-CO1, MT-CO2, MT-CO3, NDUFA4, PET100, PET117, PNKD, SCO1, SCO2, SMIM20, SURF1, TACO1, TIMM21, TMEM177	COX7A2L, PNKD, SURF1, COX6B2, COX18, COX11, COX14, COA5	0.00158708	0.0209021
CIV assembly factors	CEP89, CMC1, CMC2, COA1, COA3, COA4, COA5, COA6, COA7, COA8, COX10, COX11, COX14, COX15, COX16, COX17, COX18, COX19, COX20, HIGD1A, PET100, PET117, PNKD, SCO1, SCO2, SMIM20, SURF1, TACO1, TIMM21, TMEM177	PNKD, SURF1, COX18, COX11, COX14, COA5	0.00168339	0.0209021
Proline metabolism	ALDH18A1, ALDH4A1, OAT, PRODH, PYCR1, PYCR2	ALDH18A1, OAT, PYCR1	0.00151957	0.0209021
Xenobiotic metabolism	ABHD10, ACSM2A, ACSM5, AKR1B10, AKR7A2, ALDH1B1, ALDH2, BPHL, CBR3, CYB5B, CYB5R3, DHRS2, EPHX2, GLYAT, GSTK1, GSTZ1, MAOA, MAOB, MGST1, MPST, MTARC1, MTARC2, TST	MGST1, MAOB, ALDH2, MPST, MAOA	0.00278938	0.0319705
Apoptosis	AIFM1, AIFM2, AIFM3, BAD, BAK1, BAX, BBC3, BCL2, BCL2A1, BCL2L1, BCL2L10, BCL2L11, BCL2L13, BCL2L2, BID, BIK, BNIP3, BNIP3L, BOK, CASP3, CASP8, CASP9, CHCHD2, CYCS, DIABLO, ENDOG, GHITM, HTRA2, IFI27, MCL1, PMAIP1, RTL10, SEPTIN4, SPHK2, STYXL1	BNIP3L, BCL2L2, BCL2L10, BCL2L11, BNIP3, RTL10	0.00381887	0.0406437
Vitamin metabolism	ACACA, ACACB, AKR1B10, ALDH1L1, ALDH1L2, ALDH7A1, AMT, BCO2, CHDH, CYP24A1, CYP27B1, DHRS4, DMGDH, ETFA, ETFB, ETFDH, FDX1, FDXR, FLAD1, FPGS, GLRX2, GTPBP3, MCCC1, MMAA, MMAB, MMADHC, MMUT, MTFMT, MTHFD1L, MTHFD2, MTHFD2L, MTHFS, MTO1, PC, PCCA, PLPBP, PNPO, QDPR, RDH13, RDH14, RFK, SARDH, SFXN1, SFXN3, SHMT2, SLC25A19, SLC25A32, SLC25A38, TXN2	ACACB, SLC25A19, SLC25A38, ALDH1L1, SFXN1, PC, PCCA	0.00525096	0.0521595
Fusion	ARL2, MFN1, MFN2, MIGA1, MIGA2, MTCH2, OMA1, OPA1, PLD6	MIGA2, OMA1, MIGA1	0.00577961	0.0538226
OXPHOS	ACAD9, AIFM1, ATP5F1A, ATP5F1B, ATP5F1C, ATP5F1D, ATP5F1E, ATP5IF1, ATP5MC1, ATP5MC2, ATP5MC3, ATP5MD, ATP5ME, ATP5MF, ATP5MG, ATP5MPL, ATP5PB, ATP5PD, ATP5PF, ATP5PO, ATPAF1, ATPAF2, ATPSCKMT, BCS1L, CEP89, CMC1, CMC2, COA1, COA3, COA4, COA5, COA6, COA7, COA8, COX10, COX11, COX14, COX15, COX16, COX17, COX18, COX19, COX20, COX4I1, COX4I2, COX5A, COX5B, COX6A1, COX6A2, COX6B1, COX6B2, COX6C, COX7A…	NDUFAF7, NDUFB4, UQCC1, COX7A2L, PNKD, NDUFA5, SURF1, SDHAF4, COX6B2, COX18, COX11, COX14, COA5, MT-ND5, SDHAF1	0.00763713	0.0632185
Metals and cofactors	ABAT, ABCB10, ABCB6, ABCB7, ACO2, AIFM3, ALAS1, ALAS2, BOLA1, BOLA3, CHCHD7, CISD1, CISD3, COASY, COQ10A, COQ10B, COQ2, COQ3, COQ4, COQ5, COQ6, COQ7, COQ8A, COQ8B, COQ9, COX10, COX11, COX15, COX17, COX19, CPOX, CPT1A, CPT1B, CPT1C, CPT2, CYB5B, CYC1, CYCS, CYP11A1, CYP11B1, CYP11B2, CYP24A1, CYP27A1, CYP27B1, DNA2, ETFDH, FABP1, FAM210B, FDX1, FDX2, FDXR, FECH, FTH1, FTMT, FXN, GLRX2, GLRX5, GRPE…	COASY, CPT1A, COQ10B, ISCA1, COQ10A, ISCU, SLC25A38, COX11, CPT1C, CHCHD7, SLC25A42, NAXD	0.00740405	0.0632185
CII assembly factors	SDHAF1, SDHAF2, SDHAF3, SDHAF4	SDHAF4, SDHAF1	0.010848	0.0808175
Propanoate metabolism	MCEE, MMUT, PCCA, PCCB	MCEE, PCCA	0.0108476	0.0808175
Fatty acid oxidation	ACAA2, ACACB, ACAD10, ACAD11, ACADL, ACADM, ACADS, ACADSB, ACADVL, ACAT1, ACOT11, ACSF2, ACSL1, ACSL6, ACSM1, ACSM2A, ACSM2B, ACSM3, ACSM4, ACSM5, ACSS1, AMACR, CPT1A, CPT1B, CPT1C, CPT2, CRAT, CROT, DECR1, ECHS1, ECI1, ECI2, ETFA, ETFB, ETFDH, HADH, HADHA, HADHB, HSD17B10, MCEE, MMUT, PCCA, PCCB, SLC25A20	ACACB, CPT1A, MCEE, ACSS1, CPT1C, PCCA	0.011901	0.0820064
Small molecule transport	ABCA9, ABCB10, ABCB6, ABCB7, ABCB8, ABCD1, ABCD2, ABCD3, CCDC51, LETMD1, MCU, MCUB, MICU1, MICU2, MICU3, MPC1, MPC1L, MPC2, MPV17, MPV17L, MRS2, MTCH1, MTCH2, ROMO1, SFXN1, SFXN2, SFXN3, SFXN4, SFXN5, SLC25A1, SLC25A10, SLC25A11, SLC25A12, SLC25A13, SLC25A14, SLC25A15, SLC25A16, SLC25A18, SLC25A19, SLC25A20, SLC25A21, SLC25A22, SLC25A23, SLC25A24, SLC25A25, SLC25A26, SLC25A27, SLC25A28, SLC25A29,…	LETMD1, MPC1, SLC25A15, SLC25A19, SLC25A23, SLC25A38, SFXN1, SLC25A42, SLC25A18	0.0121083	0.0820064
Carbohydrate metabolism	ABHD11, ACAA2, ACAT1, ACLY, ACO2, ACOD1, AUH, BDH1, CLYBL, CS, D2HGDH, DCXR, DLAT, DLD, DLST, FAHD1, FH, GLYCTK, GOT2, GPD2, HADHB, HMGCL, HMGCS2, IDH2, IDH3A, IDH3B, IDH3G, L2HGDH, LDHAL6B, LDHD, MCEE, MDH2, ME2, ME3, MMUT, MPC1, MPC1L, MPC2, MRPS36, NEU4, OGDH, OGDHL, OXCT1, OXCT2, PC, PCCA, PCCB, PCK2, PDHA1, PDHA2, PDHB, PDHX, PDK1, PDK2, PDK3, PDK4, PDP1, PDP2, PDPR, RPIA, SDHA, SDHB, SDHC, …	PDK4, MPC1, MCEE, DCXR, PDP2, PC, PCCA, D2HGDH	0.014419	0.09341
Carnitine shuttle	CPT1A, CPT1B, CPT1C, CPT2, SLC25A20	CPT1A, CPT1C	0.0175564	0.104636
Coenzyme A metabolism	COASY, NUDT19, NUDT8, PANK2, SLC25A42	COASY, SLC25A42	0.0175564	0.104636
Protein homeostasis	AFG1L, AFG3L2, ATAD1, ATP23, CASP3, CASP8, CASP9, CLPB, CLPP, CLPX, DNAJA3, DNAJC4, DNLZ, FKBP10, HSPD1, HSPE1, HTRA2, IDE, IMMP1L, IMMP2L, LACTB, LAP3, LONP1, MAIP1, METAP1D, MIPEP, MUL1, NLN, NRDC, OMA1, PARK7, PARL, PDF, PHB, PHB2, PITRM1, PMPCA, PMPCB, PRSS35, SPG7, STOML2, TIMM10, TIMM10B, TIMM13, TIMM8A, TIMM8B, TIMM9, TRAP1, USP30, XPNPEP3, YME1L1	DNAJC4, TIMM10B, ATAD1, FKBP10, OMA1, XPNPEP3	0.0234843	0.129599
SLC25A family	MTCH1, MTCH2, SLC25A1, SLC25A10, SLC25A11, SLC25A12, SLC25A13, SLC25A14, SLC25A15, SLC25A16, SLC25A18, SLC25A19, SLC25A20, SLC25A21, SLC25A22, SLC25A23, SLC25A24, SLC25A25, SLC25A26, SLC25A27, SLC25A28, SLC25A29, SLC25A3, SLC25A30, SLC25A31, SLC25A32, SLC25A33, SLC25A34, SLC25A35, SLC25A36, SLC25A37, SLC25A38, SLC25A39, SLC25A4, SLC25A40, SLC25A41, SLC25A42, SLC25A43, SLC25A44, SLC25A45, SLC25A46…	SLC25A15, SLC25A19, SLC25A23, SLC25A38, SLC25A42, SLC25A18	0.0234843	0.129599
TCA-associated	ABHD11, ACLY, D2HGDH, FAHD1, L2HGDH, ME2, ME3, MPC1, MPC1L, MPC2, PC, PCK2, SFXN5, SLC25A1, SLC25A11	MPC1, PC, D2HGDH	0.025729	0.132194
Carnitine synthesis and transport	CPT1A, CPT1B, CPT1C, CPT2, SLC25A20, TMLHE	CPT1A, CPT1C	0.0255748	0.132194
Pyruvate metabolism	DLAT, DLD, MPC1, MPC1L, MPC2, PDHA1, PDHA2, PDHB, PDHX, PDK1, PDK2, PDK3, PDK4, PDP1, PDP2, PDPR	PDK4, MPC1, PDP2	0.0306565	0.152261
Urea cycle	CA5A, CA5B, CPS1, NAGS, OTC, SLC25A13, SLC25A15	CPS1, SLC25A15	0.0347756	0.157017
Copper metabolism	CHCHD7, COX11, COX17, COX19, SCO1, SCO2, SLC25A3	COX11, CHCHD7	0.0347756	0.157017
Trafficking	ARMC10, ARMCX1, ARMCX3, MGARP, MYO19, RHOT1, RHOT2	ARMCX3, MGARP	0.0347756	0.157017
Complex II	SDHA, SDHAF1, SDHAF2, SDHAF3, SDHAF4, SDHB, SDHC, SDHD	SDHAF4, SDHAF1	0.0450401	0.191742
Vitamin B1 metabolism	SLC25A19	SLC25A19	0.0438045	0.191742
Gluconeogenesis	MDH2, MPC1, MPC1L, MPC2, PC, PCK2, SLC25A1, SLC25A10, SLC25A11	MPC1, PC	0.0562574	0.232843
Folate and 1-C metabolism	ALDH1L1, ALDH1L2, ALDH7A1, AMT, CHDH, DMGDH, FPGS, GTPBP3, MTFMT, MTHFD1L, MTHFD2, MTHFD2L, MTHFS, MTO1, QDPR, SARDH, SFXN1, SFXN3, SHMT2, SLC25A32, SLC25A38	SLC25A38, ALDH1L1, SFXN1	0.0619935	0.24965
Phospholipid metabolism	ACP6, AGK, AGPAT4, AGPAT5, CHPT1, GPAM, GPAT2, LACTB, OSBPL1A, PGS1, PISD, PNPLA8, PRDX6, PRELID1, PRELID3A, PRELID3B, PTPMT1, SERAC1, SPHK2, SPTLC2, STARD7, TAMM41, TRIAP1	AGPAT4, CHPT1, PISD	0.0774527	0.303696
Sulfur metabolism	ETHE1, GOT2, MPST, MSRA, MSRB2, SLC25A14, SLC25A30, SQOR, SUOX, TST, TSTD1	MPST, MSRB2	0.0811452	0.310016
Cholesterol-associated	FDPS, IDI1	IDI1	0.0856908	0.311637
Nucleotide synthesis and processing	AK2, AK3, AK4, CMPK2, DGUOK, DHODH, DTYMK, DUT, FHIT, GUK1, HINT1, NME3, NME4, NME6, NT5DC2, NT5M, NUDT2, NUDT5, NUDT9, PAICS, SUCLA2, SUCLG1, SUCLG2, TK2	NME3, AK3, NT5M	0.0857524	0.311637
Branched-chain amino acid metabolism	ACAD8, ACADSB, ACAT1, ALDH6A1, AUH, BCAT2, BCKDHA, BCKDHB, BCKDK, DBT, DLD, ECHS1, ETFA, ETFB, ETFDH, HADHA, HIBADH, HIBCH, HMGCL, HSD17B10, IVD, MCCC1, MCCC2, PPM1K, SLC25A44	ALDH6A1, DBT, HIBCH	0.0944104	0.334932
Nucleotide metabolism	AK2, AK3, AK4, ANTKMT, CKMT1A, CKMT1B, CKMT2, CMPK2, DGUOK, DHODH, DTYMK, DUT, FHIT, GATM, GUK1, HINT1, NME3, NME4, NME6, NT5DC2, NT5M, NUDT2, NUDT5, NUDT9, PAICS, PPA2, SLC25A23, SLC25A24, SLC25A25, SLC25A31, SLC25A33, SLC25A36, SLC25A4, SLC25A41, SLC25A5, SLC25A6, SUCLA2, SUCLG1, SUCLG2, TK2	NME3, SLC25A23, AK3, NT5M	0.0966701	0.334973
Coenzyme Q metabolism	COQ10A, COQ10B, COQ2, COQ3, COQ4, COQ5, COQ6, COQ7, COQ8A, COQ8B, COQ9, PDSS1, PDSS2	COQ10B, COQ10A	0.108698	0.368091
Proteases	AFG1L, AFG3L2, ATAD1, ATP23, CASP3, CASP9, CLPB, CLPP, CLPX, HTRA2, IDE, IMMP1L, IMMP2L, LACTB, LAP3, LONP1, METAP1D, MIPEP, NLN, OMA1, PARL, PITRM1, PMPCA, PMPCB, SPG7, USP30, XPNPEP3, YME1L1	ATAD1, OMA1, XPNPEP3	0.122359	0.405143
Glycine metabolism	ALDH7A1, AMT, CHDH, DLD, DMGDH, ETFA, ETFB, ETFDH, GCAT, GCSH, GLDC, GLYAT, SARDH, SHMT2, SLC25A38	GCAT, SLC25A38	0.138277	0.438367
Fission	ARMC10, DNM1L, FIS1, MFF, MIEF1, MIEF2, MTFP1, MTFR1, MTFR2, MUL1, OMA1, RAB24, SLC25A46, SPIRE1, STX17	OMA1, MFF	0.138277	0.438367
Translation factors	C12orf65, COA3, COX14, GFM1, GFM2, HEMK1, MRPL58, MRRF, MTIF2, MTIF3, MTRF1, MTRF1L, TACO1, TIMM21, TSFM, TUFM	HEMK1, COX14	0.153651	0.457881
Chaperones	DNAJA3, DNLZ, FKBP10, HSPD1, HSPE1, MAIP1, NRDC, PHB, PHB2, TIMM10, TIMM10B, TIMM13, TIMM8A, TIMM8B, TIMM9, TRAP1	TIMM10B, FKBP10	0.153651	0.457881
Cardiolipin synthesis	AGPAT4, AGPAT5, CRLS1, GPAM, GPAT2, HADHA, PGS1, PLD6, PLSCR3, PNPLA8, PRELID1, PRELID3A, PTPMT1, TAMM41, TAZ, TRIAP1	AGPAT4, TAZ	0.153651	0.457881
Respirasome assembly	COX7A2L, HIGD1A, HIGD2A, RAB5IF	COX7A2L	0.164039	0.47925
Protein import, sorting and homeostasis	AFG1L, AFG3L2, AGK, AIFM1, ATAD1, ATP23, CASP3, CASP8, CASP9, CHCHD4, CLPB, CLPP, CLPX, DNAJA3, DNAJC11, DNAJC15, DNAJC19, DNAJC4, DNLZ, FKBP10, GFER, GRPEL1, GRPEL2, HSPD1, HSPE1, HTRA2, IDE, IMMP1L, IMMP2L, LACTB, LAP3, LONP1, MAIP1, METAP1D, MIPEP, MTX1, MTX2, MUL1, NLN, NRDC, OMA1, OXA1L, PAM16, PARK7, PARL, PDF, PHB, PHB2, PITRM1, PMPCA, PMPCB, PRSS35, ROMO1, SAMM50, SPG7, STOML2, TIMM10, TI…	DNAJC4, TIMM10B, ATAD1, FKBP10, OMA1, XPNPEP3	0.175382	0.502537
Serine metabolism	AGXT, SDSL, SFXN1, SFXN3, SHMT2	SFXN1	0.200663	0.55368
Sideroflexins	SFXN1, SFXN2, SFXN3, SFXN4, SFXN5	SFXN1	0.200663	0.55368
CIII assembly factors	BCS1L, LYRM7, TTC19, UQCC1, UQCC2, UQCC3	UQCC1	0.23568	0.616076
CIV subunits	COX4I1, COX4I2, COX5A, COX5B, COX6A1, COX6A2, COX6B1, COX6B2, COX6C, COX7A1, COX7A2, COX7A2L, COX7B, COX7B2, COX7C, COX8A, COX8C, MT-CO1, MT-CO2, MT-CO3, NDUFA4	COX7A2L, COX6B2	0.234064	0.616076
Branched-chain amino acid dehydrogenase complex	BCKDHA, BCKDHB, BCKDK, DBT, DLD, PPM1K	DBT	0.23568	0.616076
mt-tRNA synthetases	AARS2, CARS2, DARS2, EARS2, FARS2, GARS1, GATB, GATC, HARS2, IARS2, KARS1, LARS2, MARS2, NARS2, PARS2, QRSL1, RARS2, SARS2, TARS2, VARS2, WARS2, YARS2	NARS2, RARS2	0.250505	0.643539
GABA metabolism	ABAT, ADHFE1, AKR7A2, ALDH5A1, ALDH9A1, GLUD1, GLUD2	ADHFE1	0.269164	0.668425
Fe-S cluster biosynthesis	ABCB7, BOLA1, BOLA3, CISD1, CISD3, FDX1, FDX2, FDXR, FXN, GLRX5, GRPEL1, GRPEL2, HSCB, HSPA9, IBA57, ISCA1, ISCA2, ISCU, LYRM4, NDUFAB1, NFS1, NFU1, NUBPL	ISCA1, ISCU	0.267	0.668425
Preprotein cleavage	IMMP1L, IMMP2L, MIPEP, PMPCA, PMPCB, UQCRC1, UQCRC2, XPNPEP3	XPNPEP3	0.301182	0.717037
CI subunits	MT-ND1, MT-ND2, MT-ND3, MT-ND4, MT-ND4L, MT-ND5, MT-ND6, NDUFA1, NDUFA10, NDUFA11, NDUFA12, NDUFA13, NDUFA2, NDUFA3, NDUFA5, NDUFA6, NDUFA7, NDUFA8, NDUFA9, NDUFAB1, NDUFB1, NDUFB10, NDUFB11, NDUFB2, NDUFB3, NDUFB4, NDUFB5, NDUFB6, NDUFB7, NDUFB8, NDUFB9, NDUFC1, NDUFC2, NDUFS1, NDUFS2, NDUFS3, NDUFS4, NDUFS5, NDUFS6, NDUFS7, NDUFS8, NDUFV1, NDUFV2, NDUFV3	NDUFB4, NDUFA5, MT-ND5	0.303177	0.717037
Glyoxylate metabolism	AGXT, AGXT2, ALDH4A1, GOT2, GRHPR, HOGA1, LDHB, PRODH2	LDHB	0.301182	0.717037
Complex I	ACAD9, AIFM1, COA1, DMAC1, DMAC2, ECSIT, FOXRED1, LYRM2, MT-ND1, MT-ND2, MT-ND3, MT-ND4, MT-ND4L, MT-ND5, MT-ND6, NDUFA1, NDUFA10, NDUFA11, NDUFA12, NDUFA13, NDUFA2, NDUFA3, NDUFA5, NDUFA6, NDUFA7, NDUFA8, NDUFA9, NDUFAB1, NDUFAF1, NDUFAF2, NDUFAF3, NDUFAF4, NDUFAF5, NDUFAF6, NDUFAF7, NDUFAF8, NDUFB1, NDUFB10, NDUFB11, NDUFB2, NDUFB3, NDUFB4, NDUFB5, NDUFB6, NDUFB7, NDUFB8, NDUFB9, NDUFC1, NDUFC2…	NDUFAF7, NDUFB4, NDUFA5, MT-ND5	0.327775	0.760582
Type II fatty acid synthesis	ACACA, ACSF3, CBR4, HSD17B8, HTD2, MCAT, MECR, NDUFAB1, OXSM	CBR4	0.331798	0.760582
Nucleotide import	SLC25A23, SLC25A24, SLC25A25, SLC25A31, SLC25A33, SLC25A36, SLC25A4, SLC25A41, SLC25A5, SLC25A6	SLC25A23	0.361072	0.815148
Q-linked reactions, other	CHDH, DHODH, ETFA, ETFB, ETFBKMT, ETFDH, ETFRF1, GPD2, PRODH, PRODH2, SQOR	ETFRF1	0.389065	0.85251
EF hand proteins	EFHD1, MICU1, MICU2, MICU3, RHOT1, RHOT2, SLC25A12, SLC25A13, SLC25A23, SLC25A24, SLC25A25	SLC25A23	0.389065	0.85251
Fe-S-containing proteins	ABAT, ACO2, AIFM3, BOLA1, BOLA3, CISD1, CISD3, DNA2, ETFDH, FDX1, FDX2, FECH, GLRX2, GLRX5, ISCA1, ISCA2, ISCU, LIAS, NDUFS1, NDUFS2, NDUFS7, NDUFS8, NDUFV1, NDUFV2, NFS1, NFU1, NTHL1, NUBPL, RSAD1, SDHB, UQCRFS1	ISCA1, ISCU	0.396374	0.855937
OXPHOS subunits	ATP5F1A, ATP5F1B, ATP5F1C, ATP5F1D, ATP5F1E, ATP5IF1, ATP5MC1, ATP5MC2, ATP5MC3, ATP5MD, ATP5ME, ATP5MF, ATP5MG, ATP5MPL, ATP5PB, ATP5PD, ATP5PF, ATP5PO, COX4I1, COX4I2, COX5A, COX5B, COX6A1, COX6A2, COX6B1, COX6B2, COX6C, COX7A1, COX7A2, COX7A2L, COX7B, COX7B2, COX7C, COX8A, COX8C, CYC1, CYCS, DMAC2L, HCCS, MT-ATP6, MT-ATP8, MT-CO1, MT-CO2, MT-CO3, MT-CYB, MT-ND1, MT-ND2, MT-ND3, MT-ND4, MT-ND4L…	NDUFB4, COX7A2L, NDUFA5, COX6B2, MT-ND5	0.463598	0.938096
Cholesterol, bile acid, steroid synthesis	CYP11A1, CYP11B1, CYP11B2, CYP27A1, DHRS1, FDX1, FDXR, HINT2, HSD17B10, HSD17B8, OSBPL1A, SCP2, STAR, TSPO	STAR	0.4659	0.938096
NAD biosynthesis and metabolism	KMO, KYAT3, NADK2, NAXD, NAXE, NMNAT3, NNT, NOCT, NUDT13, SIRT3, SIRT4, SIRT5, SLC25A51, SLC25A52	NAXD	0.4659	0.938096
Organelle contact sites	AHCYL1, ATAD3A, ATAD3B, FKBP8, FUNDC2, MFN1, MFN2, MIGA2, PIGBOS1, RMDN3, SPIRE1, STX17, SYNJ2BP, VDAC1	MIGA2	0.4659	0.938096
Mitophagy	BCL2L13, FKBP8, FUNDC1, MARCHF5, NIPSNAP1, NIPSNAP2, PARK7, PARL, PGAM5, PINK1, PRKN, TOMM7, USP30, VPS13D	VPS13D	0.465894	0.938096
Electron carriers	CHDH, CYB5B, CYC1, CYCS, DHODH, ETFA, ETFB, ETFBKMT, ETFDH, ETFRF1, GPD2, MT-CYB, PRODH, PRODH2, SQOR	ETFRF1	0.489301	0.972079
Complex III	BCS1L, CYC1, LYRM7, MT-CYB, TTC19, UQCC1, UQCC2, UQCC3, UQCR10, UQCR11, UQCRB, UQCRC1, UQCRC2, UQCRFS1, UQCRH, UQCRQ	UQCC1	0.511678	0.977436
Lysine metabolism	AADAT, AASS, ACAA2, ACAT1, ALDH7A1, DHTKD1, DLD, DLST, ECHS1, ETFA, ETFB, ETFDH, GCDH, HADH, HADHB, SLC25A29	AASS	0.511678	0.977436
Heme synthesis and processing	ABCB10, ABCB6, ABCB7, ALAS1, ALAS2, COX10, COX15, CPOX, FABP1, FDX1, FDX2, FDXR, FECH, HCCS, PPOX, SLC25A38	SLC25A38	0.511678	0.977436
Mitochondrial central dogma	AARS2, ALKBH1, ANGEL2, APEX1, ATAD3A, ATAD3B, AURKAIP1, C12orf65, CARS2, CDK5RAP1, CHCHD1, COA3, COX14, DAP3, DARS2, DDX28, DHX30, DNA2, DUS2, EARS2, ELAC2, ENDOG, ERAL1, EXD2, EXOG, FARS2, FASTK, FASTKD1, FASTKD2, FASTKD3, FASTKD5, GADD45GIP1, GARS1, GATB, GATC, GFM1, GFM2, GRSF1, GTPBP10, GTPBP3, GUF1, HARS2, HEMK1, HSD17B10, IARS2, KARS1, LACTB2, LARS2, LIG3, LRPPRC, MALSU1, MARS2, METAP1D, ME…	REXO2, HEMK1, NARS2, RARS2, COX14	0.97544	1
mtDNA maintainance	APEX1, ATAD3A, ATAD3B, DNA2, ENDOG, EXOG, LIG3, METTL4, MGME1, MTERF1, MTERF2, MUTYH, OGG1, PIF1, POLB, POLDIP2, POLG, POLG2, POLQ, POLRMT, PPA2, PRIMPOL, RECQL4, RNASEH1, SSBP1, TFAM, TFB2M, TOP1MT, TOP3A, TWNK, UNG		1	1
mtDNA replication	DNA2, EXOG, LIG3, MGME1, POLG, POLG2, POLRMT, RNASEH1, SSBP1, TFAM, TFB2M, TOP1MT, TOP3A, TWNK		1	1
mtDNA nucleoid	ATAD3A, ATAD3B, MTERF1, MTERF2, POLDIP2, POLG, POLG2, POLRMT, SSBP1, TFAM, TWNK		1	1
mtDNA repair	APEX1, EXOG, LIG3, OGG1, POLB, POLG, PRIMPOL, RECQL4, UNG		1	1
mtDNA modifications	METTL4		1	1
mtDNA stability and decay	ENDOG, EXOG, MGME1		1	1
mtRNA metabolism	ALKBH1, ANGEL2, CDK5RAP1, DDX28, DHX30, DUS2, ELAC2, ENDOG, ERAL1, FASTK, FASTKD1, FASTKD2, FASTKD3, FASTKD5, GRSF1, GTPBP3, HSD17B10, LACTB2, LRPPRC, METTL15, METTL17, METTL5, METTL8, MRM1, MRM2, MRM3, MRPL12, MRPL47, MRPS7, MRPS9, MTERF1, MTO1, MTPAP, MTRES1, MYG1, NGRN, NOA1, NSUN2, NSUN3, NSUN4, OSGEPL1, PDE12, PNPT1, POLRMT, PPA2, PRORP, PTCD1, PTCD2, PUS1, QTRT1, RCC1L, REXO2, RMND1, RNASEH…	REXO2	0.966837	1
Transcription	MRPL12, MTERF1, MTRES1, POLRMT, TEFM, TFAM, TFB2M, TOP1MT		1	1
mtRNA granules	ALKBH1, DDX28, DHX30, ERAL1, FASTK, FASTKD1, FASTKD2, FASTKD5, GRSF1, HSD17B10, MRM1, MRM2, MRPL47, MRPS7, MRPS9, MTPAP, NOA1, PRORP, PTCD1, PTCD2, PUS1, RMND1, RPUSD3, RPUSD4, SUPV3L1, TFB1M, TRMT10C, TRUB2		1	1
Polycistronic mtRNA processing	ELAC2, FASTK, FASTKD1, FASTKD2, FASTKD3, FASTKD5, GRSF1, HSD17B10, PRORP, PTCD2, TBRG4, TRMT10C, YBEY		1	1
mt-tRNA modifications	ALKBH1, CDK5RAP1, DUS2, GTPBP3, HSD17B10, MTO1, NSUN2, NSUN3, OSGEPL1, PUS1, QTRT1, RPUSD4, THG1L, TRIT1, TRMT1, TRMT10C, TRMT2B, TRMT5, TRMT61B, TRMU, TRNT1, YRDC		1	1
mt-rRNA modifications	METTL15, METTL17, METTL5, MRM1, MRM2, MRM3, MTPAP, MYG1, NGRN, NSUN4, RCC1L, RPUSD3, RPUSD4, TFB1M, TRIT1, TRMT2B, TRMT61B, TRUB2		1	1
mt-mRNA modifications	ANGEL2, MTPAP, MYG1, PDE12		1	1
mtRNA stability and decay	ENDOG, FASTK, FASTKD1, FASTKD2, FASTKD3, FASTKD5, GRSF1, LACTB2, LRPPRC, MTPAP, PDE12, PNPT1, REXO2, RNASEH1, SLIRP, SUPV3L1, TBRG4	REXO2	0.533075	1
Translation	AARS2, AURKAIP1, C12orf65, CARS2, CHCHD1, COA3, COX14, DAP3, DARS2, DDX28, DHX30, EARS2, ERAL1, EXD2, FARS2, FASTKD2, GADD45GIP1, GARS1, GATB, GATC, GFM1, GFM2, GRSF1, GTPBP10, GUF1, HARS2, HEMK1, IARS2, KARS1, LARS2, LRPPRC, MALSU1, MARS2, METAP1D, METTL17, MIEF1, MPV17L2, MRM2, MRM3, MRPL1, MRPL10, MRPL11, MRPL12, MRPL13, MRPL14, MRPL15, MRPL16, MRPL17, MRPL18, MRPL19, MRPL2, MRPL20, MRPL21, MR…	HEMK1, NARS2, RARS2, COX14	0.911767	1
Mitochondrial ribosome	AURKAIP1, CHCHD1, DAP3, GADD45GIP1, MRPL1, MRPL10, MRPL11, MRPL12, MRPL13, MRPL14, MRPL15, MRPL16, MRPL17, MRPL18, MRPL19, MRPL2, MRPL20, MRPL21, MRPL22, MRPL23, MRPL24, MRPL27, MRPL28, MRPL3, MRPL30, MRPL32, MRPL33, MRPL34, MRPL35, MRPL36, MRPL37, MRPL38, MRPL39, MRPL4, MRPL40, MRPL41, MRPL42, MRPL43, MRPL44, MRPL45, MRPL46, MRPL47, MRPL48, MRPL49, MRPL50, MRPL51, MRPL52, MRPL53, MRPL54, MRPL55,…		1	1
Mitochondrial ribosome assembly	DDX28, DHX30, ERAL1, FASTKD2, GRSF1, GTPBP10, MALSU1, METTL17, MIEF1, MPV17L2, MRM2, MRM3, MTERF3, MTERF4, MTG1, MTG2, NGRN, NOA1, NSUN4, PTCD3, RBFA, TFB1M, TRMT61B, YBEY		1	1
fMet processing	METAP1D, MTFMT, PDF		1	1
Protein import and sorting	AGK, AIFM1, CHCHD4, DNAJC11, DNAJC15, DNAJC19, GFER, GRPEL1, GRPEL2, IMMP1L, IMMP2L, MIPEP, MTX1, MTX2, NRDC, OXA1L, PAM16, PMPCA, PMPCB, ROMO1, SAMM50, TIMM10, TIMM10B, TIMM13, TIMM17A, TIMM17B, TIMM21, TIMM22, TIMM23, TIMM29, TIMM44, TIMM50, TIMM8A, TIMM8B, TIMM9, TOMM20, TOMM20L, TOMM22, TOMM34, TOMM40, TOMM40L, TOMM5, TOMM6, TOMM7, TOMM70, UQCRC1, UQCRC2, XPNPEP3	TIMM10B, XPNPEP3	0.627511	1
TOM	TOMM20, TOMM22, TOMM34, TOMM40, TOMM40L, TOMM5, TOMM6, TOMM7, TOMM70		1	1
SAM	MTX1, MTX2, SAMM50		1	1
MIA40	AIFM1, CHCHD4, GFER		1	1
TIM22 carrier pathway	AGK, TIMM22, TIMM29		1	1
TIM23 presequence pathway	ROMO1, TIMM17A, TIMM17B, TIMM21, TIMM23, TIMM50		1	1
Import motor	DNAJC15, DNAJC19, GRPEL1, GRPEL2, PAM16, TIMM44		1	1
OXA	OXA1L		1	1
CI assembly factors	ACAD9, AIFM1, COA1, DMAC1, DMAC2, ECSIT, FOXRED1, LYRM2, NDUFAF1, NDUFAF2, NDUFAF3, NDUFAF4, NDUFAF5, NDUFAF6, NDUFAF7, NDUFAF8, NUBPL, TIMMDC1, TMEM126A, TMEM126B, TMEM186, TMEM70	NDUFAF7	0.626794	1
CII subunits	SDHA, SDHB, SDHC, SDHD		1	1
CIII subunits	CYC1, MT-CYB, UQCR10, UQCR11, UQCRB, UQCRC1, UQCRC2, UQCRFS1, UQCRH, UQCRQ		1	1
Complex V	ATP5F1A, ATP5F1B, ATP5F1C, ATP5F1D, ATP5F1E, ATP5IF1, ATP5MC1, ATP5MC2, ATP5MC3, ATP5MD, ATP5ME, ATP5MF, ATP5MG, ATP5MPL, ATP5PB, ATP5PD, ATP5PF, ATP5PO, ATPAF1, ATPAF2, ATPSCKMT, DMAC2L, FMC1, MT-ATP6, MT-ATP8, TMEM70		1	1
CV subunits	ATP5F1A, ATP5F1B, ATP5F1C, ATP5F1D, ATP5F1E, ATP5IF1, ATP5MC1, ATP5MC2, ATP5MC3, ATP5MD, ATP5ME, ATP5MF, ATP5MG, ATP5MPL, ATP5PB, ATP5PD, ATP5PF, ATP5PO, DMAC2L, MT-ATP6, MT-ATP8		1	1
CV assembly factors	ATPAF1, ATPAF2, ATPSCKMT, FMC1, TMEM70		1	1
Cytochrome C	CYCS, HCCS		1	1
Malate-aspartate shuttle	GOT2, MDH2, SLC25A10, SLC25A11, SLC25A12, SLC25A13		1	1
Glycerol phosphate shuttle	GPD2		1	1
TCA cycle	ACO2, CS, DLD, DLST, FH, IDH2, IDH3A, IDH3B, IDH3G, MDH2, MRPS36, OGDH, OGDHL, SDHA, SDHB, SDHC, SDHD, SUCLA2, SUCLG1, SUCLG2		1	1
Itaconate metabolism	ACOD1, AUH, CLYBL, SUCLA2, SUCLG1, SUCLG2		1	1
Ketone metabolism	ACAA2, ACAT1, BDH1, HADHB, HMGCL, HMGCS2, OXCT1, OXCT2		1	1
Lipoate insertion	GCSH, LIAS, LIPT1, LIPT2		1	1
Eicosanoid metabolism	MGST3, PTGES2, ZADH2		1	1
Glycine cleavage system	AMT, DLD, GCSH, GLDC		1	1
Glutamate metabolism	GLS, GLS2, GLUD1, GLUD2, GOT2, GPT2, NAT8L, SLC25A12		1	1
Kynurenine metabolism	GOT2, KMO, KYAT3		1	1
Creatine metabolism	CKMT1A, CKMT1B, CKMT2, GATM		1	1
Iron homeostasis	FAM210B, FTH1, FTMT, SLC25A28, SLC25A37		1	1
Molybdenum cofactor synthesis and proteins	ABCB7, MOCS1, MTARC1, MTARC2, SUOX		1	1
Tetrahydobiopterin synthesis	PCBD2, QDPR, SPR		1	1
Heme-containing proteins	CYB5B, CYC1, CYCS, CYP11A1, CYP11B1, CYP11B2, CYP24A1, CYP27A1, CYP27B1, MT-CO1, MT-CYB, SDHC, SDHD		1	1
Choline and betaine metabolism	ALDH7A1, CHDH, DMGDH, ETFA, ETFB, ETFDH, SARDH		1	1
Vitamin A metabolism	AKR1B10, BCO2, DHRS4, RDH13, RDH14		1	1
Vitamin B2 metabolism	FLAD1, RFK, SLC25A32		1	1
Vitamin B6 metabolism	PLPBP, PNPO		1	1
Vitamin B12 metabolism	MMAA, MMAB, MMADHC, MMUT		1	1
Vitamin C metabolism	GLRX2, TXN2		1	1
Vitamin D metabolism	CYP24A1, CYP27B1, FDX1, FDXR		1	1
Amidoxime reducing complex	CYB5B, CYB5R3, MTARC1, MTARC2		1	1
Selenoproteins	GPX1, GPX4, SELENOO, TXNRD1, TXNRD2		1	1
Cytochromes	CYB5B, CYC1, CYCS, MT-CYB		1	1
ABC transporters	ABCA9, ABCB10, ABCB6, ABCB7, ABCB8, ABCD1, ABCD2, ABCD3		1	1
Calcium uniporter	MCU, MCUB, MICU1, MICU2, MICU3, SMDT1		1	1
Signaling	ACOD1, ADCY10, AKAP1, AKAP10, BLOC1S1, C1QBP, CSKMT, DELE1, EFHD1, FUNDC2, IFI27, LETM1, LYPLA1, MACROD1, MAVS, MCRIP2, MCU, MCUB, MICU1, MICU2, MICU3, MRS2, MUL1, NLRX1, OCIAD2, PDE2A, PINK1, PPIF, PPTC7, PRKACA, RHOT1, RHOT2, SIRT3, SLC25A12, SLC25A13, SLC25A23, SLC25A24, SLC25A25, SLC25A3, SLC25A31, SLC25A4, SLC25A5, SLC25A6, SLC8B1, SMDT1, SPHKAP, VDAC1, VDAC3	SLC25A23, MCRIP2	0.627492	1
Calcium homeostasis	EFHD1, LETM1, MCU, MCUB, MICU1, MICU2, MICU3, PPIF, RHOT1, RHOT2, SLC25A12, SLC25A13, SLC25A23, SLC25A24, SLC25A25, SLC25A3, SLC25A31, SLC25A4, SLC25A5, SLC25A6, SLC8B1, SMDT1, VDAC1, VDAC3	SLC25A23	0.658786	1
Calcium cycle	LETM1, MCU, MCUB, MICU1, MICU2, MICU3, SLC25A3, SLC8B1, SMDT1		1	1
Mitochondrial permeability transition pore	PPIF, SLC25A31, SLC25A4, SLC25A5, SLC25A6, VDAC1, VDAC3		1	1
Immune response	ACOD1, C1QBP, IFI27, MAVS, NLRX1		1	1
cAMP-PKA signaling	ADCY10, AKAP1, AKAP10, PDE2A, PRKACA, SPHKAP		1	1
Intramitochondrial membrane interactions	ATAD3A, ATAD3B, CHCHD3, DNAJC11, MTX1, MTX2, MTX3, SAMM50, SLC25A46		1	1
Autophagy	BCL2L13, FKBP8, FUNDC1, MARCHF5, NBR1, NIPSNAP1, NIPSNAP2, PARK7, PARL, PGAM5, PINK1, PRKN, RAB24, SNAP29, STX17, TOMM7, USP30, VPS13D	VPS13D	0.553528	1
Cristae formation	APOO, APOOL, ATP5MD, ATP5ME, ATP5MG, CHCHD3, CHCHD6, IMMT, MICOS10, MICOS13, OPA1		1	1
MICOS complex	APOO, APOOL, CHCHD3, CHCHD6, IMMT, MICOS10, MICOS13		1	1

## Sheet: mitocarta 144 vs 0
Table S2. Over-representation analysis: enrichment for MitoCarta terms (version 3.0) via Fisher's exact test (up-regulated DEGs).
MitoPathway	Genes	int_genes	ora_pval	ora_fdr
Metabolism	AADAT, AASS, ABAT, ABCB10, ABCB6, ABCB7, ABHD10, ABHD11, ACAA1, ACAA2, ACACA, ACACB, ACAD10, ACAD11, ACAD8, ACADL, ACADM, ACADS, ACADSB, ACADVL, ACAT1, ACLY, ACO2, ACOD1, ACOT11, ACOT13, ACOT2, ACOT7, ACOT9, ACP6, ACSF2, ACSF3, ACSL1, ACSL6, ACSM1, ACSM2A, ACSM2B, ACSM3, ACSM4, ACSM5, ACSS1, ACSS3, ADHFE1, AGK, AGMAT, AGPAT4, AGPAT5, AGXT, AGXT2, AIFM2, AIFM3, AK2, AK3, AK4, AKR1B10, AKR7A2, ALAS…	PDK4, AASS, MGST1, CPS1, AGPAT4, ALDH18A1, MPC1, HAGH, OAT, COASY, MAOB, ALDH3A2, SELENOO, ARG2, COMT, GCAT, SLC25A15, NME3, GSR, ECH1, CPT1A, PDHX, PTPMT1, ALDH2, CHPT1, LDHB, SOD2, ACOT13, COQ10B, SPR, PRDX4, MCEE, SLC25A19, SLC25A23, MPST, TST, ISCA1, PNPLA8, COQ10A, ISCU, FDX1, SUOX, PYCR2, SLC25A38, ALDH1L1, CBR4, STAR, ADHFE1, AK3, MSRB2, ACSL1, ACSS1, COQ8A, PPM1K, NUDT5, ISCA2, COX11, CPT…	7.28006e-21	1.08473e-18
OXPHOS	ACAD9, AIFM1, ATP5F1A, ATP5F1B, ATP5F1C, ATP5F1D, ATP5F1E, ATP5IF1, ATP5MC1, ATP5MC2, ATP5MC3, ATP5MD, ATP5ME, ATP5MF, ATP5MG, ATP5MPL, ATP5PB, ATP5PD, ATP5PF, ATP5PO, ATPAF1, ATPAF2, ATPSCKMT, BCS1L, CEP89, CMC1, CMC2, COA1, COA3, COA4, COA5, COA6, COA7, COA8, COX10, COX11, COX14, COX15, COX16, COX17, COX18, COX19, COX20, COX4I1, COX4I2, COX5A, COX5B, COX6A1, COX6A2, COX6B1, COX6B2, COX6C, COX7A…	NDUFAF7, NDUFB4, UQCC1, TIMMDC1, COX7A2L, NDUFA1, COX7C, UQCR11, PNKD, NDUFA5, NDUFA2, NDUFB11, SURF1, SDHAF4, COX7A1, COX18, COX11, NDUFA3, COX14, NDUFA4, MT-ND5, MT-ND3, MT-ND1, SDHD, SDHAF1	3.6359e-08	2.70875e-06
Detoxification	ABHD10, ACSM2A, ACSM5, AIFM2, AKR1B10, AKR7A2, ALDH1B1, ALDH2, ALDH3A2, ALDH7A1, ALDH9A1, BPHL, CAT, CBR3, CYB5B, CYB5R3, DHRS2, EPHX2, GLRX2, GLYAT, GPX1, GPX4, GSR, GSTK1, GSTZ1, HAGH, MAOA, MAOB, MGST1, MPST, MSRA, MSRB2, MSRB3, MTARC1, MTARC2, NIT1, NIT2, OXR1, PRDX2, PRDX3, PRDX4, PRDX5, PRDX6, PRXL2A, SELENOO, SOD1, SOD2, TST, TXN2, TXNRD1, TXNRD2	MGST1, HAGH, MAOB, ALDH3A2, SELENOO, GSR, ALDH2, SOD2, PRDX4, MPST, TST, MSRB2, MAOA	1.10691e-07	5.49766e-06
Amino acid metabolism	AADAT, AASS, ABAT, ACAA2, ACAD8, ACADSB, ACAT1, ADHFE1, AGMAT, AGXT, AGXT2, AKR7A2, ALDH18A1, ALDH4A1, ALDH5A1, ALDH6A1, ALDH7A1, ALDH9A1, AMT, ARG2, AUH, BCAT2, BCKDHA, BCKDHB, BCKDK, CA5A, CA5B, CHDH, COMT, CPS1, DBT, DGLUCY, DHTKD1, DLD, DLST, DMGDH, ECHS1, ETFA, ETFB, ETFDH, GCAT, GCDH, GCSH, GLDC, GLS, GLS2, GLUD1, GLUD2, GLYAT, GOT2, GPT2, GRHPR, HADH, HADHA, HADHB, HIBADH, HIBCH, HMGCL, HO…	AASS, CPS1, ALDH18A1, OAT, MAOB, ARG2, COMT, GCAT, SLC25A15, LDHB, PYCR2, SLC25A38, ADHFE1, PPM1K, MAOA, HIBCH	8.3289e-07	3.10252e-05
Metals and cofactors	ABAT, ABCB10, ABCB6, ABCB7, ACO2, AIFM3, ALAS1, ALAS2, BOLA1, BOLA3, CHCHD7, CISD1, CISD3, COASY, COQ10A, COQ10B, COQ2, COQ3, COQ4, COQ5, COQ6, COQ7, COQ8A, COQ8B, COQ9, COX10, COX11, COX15, COX17, COX19, CPOX, CPT1A, CPT1B, CPT1C, CPT2, CYB5B, CYC1, CYCS, CYP11A1, CYP11B1, CYP11B2, CYP24A1, CYP27A1, CYP27B1, DNA2, ETFDH, FABP1, FAM210B, FDX1, FDX2, FDXR, FECH, FTH1, FTMT, FXN, GLRX2, GLRX5, GRPE…	COASY, CPT1A, COQ10B, SPR, ISCA1, COQ10A, ISCU, FDX1, SUOX, SLC25A38, COQ8A, ISCA2, COX11, CPT1C, CHCHD7, SLC25A42, SDHD, NAXD	2.96135e-06	8.82482e-05
OXPHOS subunits	ATP5F1A, ATP5F1B, ATP5F1C, ATP5F1D, ATP5F1E, ATP5IF1, ATP5MC1, ATP5MC2, ATP5MC3, ATP5MD, ATP5ME, ATP5MF, ATP5MG, ATP5MPL, ATP5PB, ATP5PD, ATP5PF, ATP5PO, COX4I1, COX4I2, COX5A, COX5B, COX6A1, COX6A2, COX6B1, COX6B2, COX6C, COX7A1, COX7A2, COX7A2L, COX7B, COX7B2, COX7C, COX8A, COX8C, CYC1, CYCS, DMAC2L, HCCS, MT-ATP6, MT-ATP8, MT-CO1, MT-CO2, MT-CO3, MT-CYB, MT-ND1, MT-ND2, MT-ND3, MT-ND4, MT-ND4L…	NDUFB4, COX7A2L, NDUFA1, COX7C, UQCR11, NDUFA5, NDUFA2, NDUFB11, COX7A1, NDUFA3, NDUFA4, MT-ND5, MT-ND3, MT-ND1, SDHD	2.0041e-05	0.000497686
Lipid metabolism	ACAA1, ACAA2, ACACA, ACACB, ACAD10, ACAD11, ACADL, ACADM, ACADS, ACADSB, ACADVL, ACAT1, ACOT11, ACOT13, ACOT2, ACOT7, ACOT9, ACP6, ACSF2, ACSF3, ACSL1, ACSL6, ACSM1, ACSM2A, ACSM2B, ACSM3, ACSM4, ACSM5, ACSS1, ACSS3, AGK, AGPAT4, AGPAT5, AMACR, CBR4, CHPT1, CPT1A, CPT1B, CPT1C, CPT2, CRAT, CRLS1, CROT, CYB5R3, CYP11A1, CYP11B1, CYP11B2, CYP27A1, DBI, DECR1, DHRS1, ECH1, ECHDC1, ECHS1, ECI1, ECI2,…	AGPAT4, ECH1, CPT1A, PTPMT1, CHPT1, ACOT13, MCEE, PNPLA8, FDX1, CBR4, STAR, ACSL1, ACSS1, CPT1C, PCCA, PISD	5.08232e-05	0.00108181
Complex I	ACAD9, AIFM1, COA1, DMAC1, DMAC2, ECSIT, FOXRED1, LYRM2, MT-ND1, MT-ND2, MT-ND3, MT-ND4, MT-ND4L, MT-ND5, MT-ND6, NDUFA1, NDUFA10, NDUFA11, NDUFA12, NDUFA13, NDUFA2, NDUFA3, NDUFA5, NDUFA6, NDUFA7, NDUFA8, NDUFA9, NDUFAB1, NDUFAF1, NDUFAF2, NDUFAF3, NDUFAF4, NDUFAF5, NDUFAF6, NDUFAF7, NDUFAF8, NDUFB1, NDUFB10, NDUFB11, NDUFB2, NDUFB3, NDUFB4, NDUFB5, NDUFB6, NDUFB7, NDUFB8, NDUFB9, NDUFC1, NDUFC2…	NDUFAF7, NDUFB4, TIMMDC1, NDUFA1, NDUFA5, NDUFA2, NDUFB11, NDUFA3, MT-ND5, MT-ND3, MT-ND1	7.86819e-05	0.00117236
CI subunits	MT-ND1, MT-ND2, MT-ND3, MT-ND4, MT-ND4L, MT-ND5, MT-ND6, NDUFA1, NDUFA10, NDUFA11, NDUFA12, NDUFA13, NDUFA2, NDUFA3, NDUFA5, NDUFA6, NDUFA7, NDUFA8, NDUFA9, NDUFAB1, NDUFB1, NDUFB10, NDUFB11, NDUFB2, NDUFB3, NDUFB4, NDUFB5, NDUFB6, NDUFB7, NDUFB8, NDUFB9, NDUFC1, NDUFC2, NDUFS1, NDUFS2, NDUFS3, NDUFS4, NDUFS5, NDUFS6, NDUFS7, NDUFS8, NDUFV1, NDUFV2, NDUFV3	NDUFB4, NDUFA1, NDUFA5, NDUFA2, NDUFB11, NDUFA3, MT-ND5, MT-ND3, MT-ND1	6.70485e-05	0.00117236
Catechol metabolism	COMT, MAOA, MAOB	MAOB, COMT, MAOA	7.0881e-05	0.00117236
OXPHOS assembly factors	ACAD9, AIFM1, ATPAF1, ATPAF2, ATPSCKMT, BCS1L, CEP89, CMC1, CMC2, COA1, COA3, COA4, COA5, COA6, COA7, COA8, COX10, COX11, COX14, COX15, COX16, COX17, COX18, COX19, COX20, COX7A2L, DMAC1, DMAC2, ECSIT, FMC1, FOXRED1, HIGD1A, HIGD2A, LYRM2, LYRM7, NDUFAF1, NDUFAF2, NDUFAF3, NDUFAF4, NDUFAF5, NDUFAF6, NDUFAF7, NDUFAF8, NUBPL, PET100, PET117, PNKD, RAB5IF, SCO1, SCO2, SDHAF1, SDHAF2, SDHAF3, SDHAF4, …	NDUFAF7, UQCC1, TIMMDC1, COX7A2L, PNKD, SURF1, SDHAF4, COX18, COX11, COX14, SDHAF1	0.000104067	0.00119277
ROS and glutathione metabolism	AIFM2, ALDH3A2, ALDH7A1, ALDH9A1, CAT, GLRX2, GPX1, GPX4, GSR, HAGH, MGST1, MSRA, MSRB2, MSRB3, NIT1, OXR1, PRDX2, PRDX3, PRDX4, PRDX5, PRDX6, PRXL2A, SOD1, SOD2, TXN2, TXNRD1, TXNRD2	MGST1, HAGH, ALDH3A2, GSR, SOD2, PRDX4, MSRB2	8.8334e-05	0.00119277
Mitochondrial dynamics and surveillance	AHCYL1, AIFM1, AIFM2, AIFM3, APOO, APOOL, ARL2, ARMC10, ARMCX1, ARMCX3, ATAD3A, ATAD3B, ATP5MD, ATP5ME, ATP5MG, BAD, BAK1, BAX, BBC3, BCL2, BCL2A1, BCL2L1, BCL2L10, BCL2L11, BCL2L13, BCL2L2, BID, BIK, BNIP3, BNIP3L, BOK, CASP3, CASP8, CASP9, CHCHD2, CHCHD3, CHCHD6, CYCS, DIABLO, DNAJC11, DNM1L, ENDOG, FIS1, FKBP8, FUNDC1, FUNDC2, GHITM, HTRA2, IFI27, IMMT, MARCHF5, MCL1, MFF, MFN1, MFN2, MGARP, M…	VPS13D, ARMCX3, BNIP3L, CASP9, MGARP, RMDN3, MIGA2, BCL2L11, OMA1, MFF, BNIP3, MIGA1, TOMM7, RTL10	0.0001009	0.00119277
Complex IV	CEP89, CMC1, CMC2, COA1, COA3, COA4, COA5, COA6, COA7, COA8, COX10, COX11, COX14, COX15, COX16, COX17, COX18, COX19, COX20, COX4I1, COX4I2, COX5A, COX5B, COX6A1, COX6A2, COX6B1, COX6B2, COX6C, COX7A1, COX7A2, COX7A2L, COX7B, COX7B2, COX7C, COX8A, COX8C, HIGD1A, MT-CO1, MT-CO2, MT-CO3, NDUFA4, PET100, PET117, PNKD, SCO1, SCO2, SMIM20, SURF1, TACO1, TIMM21, TMEM177	COX7A2L, COX7C, PNKD, SURF1, COX7A1, COX18, COX11, COX14, NDUFA4	0.000221708	0.00235961
Xenobiotic metabolism	ABHD10, ACSM2A, ACSM5, AKR1B10, AKR7A2, ALDH1B1, ALDH2, BPHL, CBR3, CYB5B, CYB5R3, DHRS2, EPHX2, GLYAT, GSTK1, GSTZ1, MAOA, MAOB, MGST1, MPST, MTARC1, MTARC2, TST	MGST1, MAOB, ALDH2, MPST, TST, MAOA	0.000274839	0.00273006
Sulfur metabolism	ETHE1, GOT2, MPST, MSRA, MSRB2, SLC25A14, SLC25A30, SQOR, SUOX, TST, TSTD1	MPST, TST, SUOX, MSRB2	0.000765165	0.0071256
Proline metabolism	ALDH18A1, ALDH4A1, OAT, PRODH, PYCR1, PYCR2	ALDH18A1, OAT, PYCR2	0.00129003	0.0113068
Phospholipid metabolism	ACP6, AGK, AGPAT4, AGPAT5, CHPT1, GPAM, GPAT2, LACTB, OSBPL1A, PGS1, PISD, PNPLA8, PRDX6, PRELID1, PRELID3A, PRELID3B, PTPMT1, SERAC1, SPHK2, SPTLC2, STARD7, TAMM41, TRIAP1	AGPAT4, PTPMT1, CHPT1, PNPLA8, PISD	0.00218213	0.0180632
Carbohydrate metabolism	ABHD11, ACAA2, ACAT1, ACLY, ACO2, ACOD1, AUH, BDH1, CLYBL, CS, D2HGDH, DCXR, DLAT, DLD, DLST, FAHD1, FH, GLYCTK, GOT2, GPD2, HADHB, HMGCL, HMGCS2, IDH2, IDH3A, IDH3B, IDH3G, L2HGDH, LDHAL6B, LDHD, MCEE, MDH2, ME2, ME3, MMUT, MPC1, MPC1L, MPC2, MRPS36, NEU4, OGDH, OGDHL, OXCT1, OXCT2, PC, PCCA, PCCB, PCK2, PDHA1, PDHA2, PDHB, PDHX, PDK1, PDK2, PDK3, PDK4, PDP1, PDP2, PDPR, RPIA, SDHA, SDHB, SDHC, …	PDK4, MPC1, PDHX, MCEE, DCXR, PC, PCCA, D2HGDH, SDHD	0.00313864	0.0246136
Complex II	SDHA, SDHAF1, SDHAF2, SDHAF3, SDHAF4, SDHB, SDHC, SDHD	SDHAF4, SDHD, SDHAF1	0.00339314	0.0252789
Protein homeostasis	AFG1L, AFG3L2, ATAD1, ATP23, CASP3, CASP8, CASP9, CLPB, CLPP, CLPX, DNAJA3, DNAJC4, DNLZ, FKBP10, HSPD1, HSPE1, HTRA2, IDE, IMMP1L, IMMP2L, LACTB, LAP3, LONP1, MAIP1, METAP1D, MIPEP, MUL1, NLN, NRDC, OMA1, PARK7, PARL, PDF, PHB, PHB2, PITRM1, PMPCA, PMPCB, PRSS35, SPG7, STOML2, TIMM10, TIMM10B, TIMM13, TIMM8A, TIMM8B, TIMM9, TRAP1, USP30, XPNPEP3, YME1L1	DNAJC4, TIMM10B, CASP9, ATAD1, FKBP10, OMA1, XPNPEP3	0.0048507	0.0334137
Fusion	ARL2, MFN1, MFN2, MIGA1, MIGA2, MTCH2, OMA1, OPA1, PLD6	MIGA2, OMA1, MIGA1	0.00493356	0.0334137
CIV assembly factors	CEP89, CMC1, CMC2, COA1, COA3, COA4, COA5, COA6, COA7, COA8, COX10, COX11, COX14, COX15, COX16, COX17, COX18, COX19, COX20, HIGD1A, PET100, PET117, PNKD, SCO1, SCO2, SMIM20, SURF1, TACO1, TIMM21, TMEM177	PNKD, SURF1, COX18, COX11, COX14	0.0072719	0.0471093
CII assembly factors	SDHAF1, SDHAF2, SDHAF3, SDHAF4	SDHAF4, SDHAF1	0.00972219	0.0550296
CIV subunits	COX4I1, COX4I2, COX5A, COX5B, COX6A1, COX6A2, COX6B1, COX6B2, COX6C, COX7A1, COX7A2, COX7A2L, COX7B, COX7B2, COX7C, COX8A, COX8C, MT-CO1, MT-CO2, MT-CO3, NDUFA4	COX7A2L, COX7C, COX7A1, NDUFA4	0.0099718	0.0550296
Propanoate metabolism	MCEE, MMUT, PCCA, PCCB	MCEE, PCCA	0.00972186	0.0550296
Fatty acid oxidation	ACAA2, ACACB, ACAD10, ACAD11, ACADL, ACADM, ACADS, ACADSB, ACADVL, ACAT1, ACOT11, ACSF2, ACSL1, ACSL6, ACSM1, ACSM2A, ACSM2B, ACSM3, ACSM4, ACSM5, ACSS1, AMACR, CPT1A, CPT1B, CPT1C, CPT2, CRAT, CROT, DECR1, ECHS1, ECI1, ECI2, ETFA, ETFB, ETFDH, HADH, HADHA, HADHB, HSD17B10, MCEE, MMUT, PCCA, PCCB, SLC25A20	CPT1A, MCEE, ACSL1, ACSS1, CPT1C, PCCA	0.00917289	0.0550296
Nucleotide synthesis and processing	AK2, AK3, AK4, CMPK2, DGUOK, DHODH, DTYMK, DUT, FHIT, GUK1, HINT1, NME3, NME4, NME6, NT5DC2, NT5M, NUDT2, NUDT5, NUDT9, PAICS, SUCLA2, SUCLG1, SUCLG2, TK2	NME3, AK3, NUDT5, NUDT9	0.0160498	0.0683264
Carnitine shuttle	CPT1A, CPT1B, CPT1C, CPT2, SLC25A20	CPT1A, CPT1C	0.0157599	0.0683264
Coenzyme A metabolism	COASY, NUDT19, NUDT8, PANK2, SLC25A42	COASY, SLC25A42	0.0157599	0.0683264
Coenzyme Q metabolism	COQ10A, COQ10B, COQ2, COQ3, COQ4, COQ5, COQ6, COQ7, COQ8A, COQ8B, COQ9, PDSS1, PDSS2	COQ10B, COQ10A, COQ8A	0.0148396	0.0683264
Fe-S cluster biosynthesis	ABCB7, BOLA1, BOLA3, CISD1, CISD3, FDX1, FDX2, FDXR, FXN, GLRX5, GRPEL1, GRPEL2, HSCB, HSPA9, IBA57, ISCA1, ISCA2, ISCU, LYRM4, NDUFAB1, NFS1, NFU1, NUBPL	ISCA1, ISCU, FDX1, ISCA2	0.0138187	0.0683264
Vitamin metabolism	ACACA, ACACB, AKR1B10, ALDH1L1, ALDH1L2, ALDH7A1, AMT, BCO2, CHDH, CYP24A1, CYP27B1, DHRS4, DMGDH, ETFA, ETFB, ETFDH, FDX1, FDXR, FLAD1, FPGS, GLRX2, GTPBP3, MCCC1, MMAA, MMAB, MMADHC, MMUT, MTFMT, MTHFD1L, MTHFD2, MTHFD2L, MTHFS, MTO1, PC, PCCA, PLPBP, PNPO, QDPR, RDH13, RDH14, RFK, SARDH, SFXN1, SFXN3, SHMT2, SLC25A19, SLC25A32, SLC25A38, TXN2	SLC25A19, FDX1, SLC25A38, ALDH1L1, PC, PCCA	0.0152707	0.0683264
Biotin utilizing proteins	ACACA, ACACB, MCCC1, PC, PCCA	PC, PCCA	0.0157599	0.0683264
Apoptosis	AIFM1, AIFM2, AIFM3, BAD, BAK1, BAX, BBC3, BCL2, BCL2A1, BCL2L1, BCL2L10, BCL2L11, BCL2L13, BCL2L2, BID, BIK, BNIP3, BNIP3L, BOK, CASP3, CASP8, CASP9, CHCHD2, CYCS, DIABLO, ENDOG, GHITM, HTRA2, IFI27, MCL1, PMAIP1, RTL10, SEPTIN4, SPHK2, STYXL1	BNIP3L, CASP9, BCL2L11, BNIP3, RTL10	0.0139774	0.0683264
SLC25A family	MTCH1, MTCH2, SLC25A1, SLC25A10, SLC25A11, SLC25A12, SLC25A13, SLC25A14, SLC25A15, SLC25A16, SLC25A18, SLC25A19, SLC25A20, SLC25A21, SLC25A22, SLC25A23, SLC25A24, SLC25A25, SLC25A26, SLC25A27, SLC25A28, SLC25A29, SLC25A3, SLC25A30, SLC25A31, SLC25A32, SLC25A33, SLC25A34, SLC25A35, SLC25A36, SLC25A37, SLC25A38, SLC25A39, SLC25A4, SLC25A40, SLC25A41, SLC25A42, SLC25A43, SLC25A44, SLC25A45, SLC25A46…	SLC25A15, SLC25A19, SLC25A23, SLC25A38, SLC25A42, SLC25A18	0.0183513	0.0759539
TCA-associated	ABHD11, ACLY, D2HGDH, FAHD1, L2HGDH, ME2, ME3, MPC1, MPC1L, MPC2, PC, PCK2, SFXN5, SLC25A1, SLC25A11	MPC1, PC, D2HGDH	0.0221994	0.0893978
Carnitine synthesis and transport	CPT1A, CPT1B, CPT1C, CPT2, SLC25A20, TMLHE	CPT1A, CPT1C	0.0229949	0.0901641
Nucleotide metabolism	AK2, AK3, AK4, ANTKMT, CKMT1A, CKMT1B, CKMT2, CMPK2, DGUOK, DHODH, DTYMK, DUT, FHIT, GATM, GUK1, HINT1, NME3, NME4, NME6, NT5DC2, NT5M, NUDT2, NUDT5, NUDT9, PAICS, PPA2, SLC25A23, SLC25A24, SLC25A25, SLC25A31, SLC25A33, SLC25A36, SLC25A4, SLC25A41, SLC25A5, SLC25A6, SUCLA2, SUCLG1, SUCLG2, TK2	NME3, SLC25A23, AK3, NUDT5, NUDT9	0.0239312	0.0914294
Small molecule transport	ABCA9, ABCB10, ABCB6, ABCB7, ABCB8, ABCD1, ABCD2, ABCD3, CCDC51, LETMD1, MCU, MCUB, MICU1, MICU2, MICU3, MPC1, MPC1L, MPC2, MPV17, MPV17L, MRS2, MTCH1, MTCH2, ROMO1, SFXN1, SFXN2, SFXN3, SFXN4, SFXN5, SLC25A1, SLC25A10, SLC25A11, SLC25A12, SLC25A13, SLC25A14, SLC25A15, SLC25A16, SLC25A18, SLC25A19, SLC25A20, SLC25A21, SLC25A22, SLC25A23, SLC25A24, SLC25A25, SLC25A26, SLC25A27, SLC25A28, SLC25A29,…	LETMD1, MPC1, SLC25A15, SLC25A19, SLC25A23, SLC25A38, SLC25A42, SLC25A18	0.0245527	0.0914587
Protein import, sorting and homeostasis	AFG1L, AFG3L2, AGK, AIFM1, ATAD1, ATP23, CASP3, CASP8, CASP9, CHCHD4, CLPB, CLPP, CLPX, DNAJA3, DNAJC11, DNAJC15, DNAJC19, DNAJC4, DNLZ, FKBP10, GFER, GRPEL1, GRPEL2, HSPD1, HSPE1, HTRA2, IDE, IMMP1L, IMMP2L, LACTB, LAP3, LONP1, MAIP1, METAP1D, MIPEP, MTX1, MTX2, MUL1, NLN, NRDC, OMA1, OXA1L, PAM16, PARK7, PARL, PDF, PHB, PHB2, PITRM1, PMPCA, PMPCB, PRSS35, ROMO1, SAMM50, SPG7, STOML2, TIMM10, TI…	DNAJC4, TIMM10B, CASP9, ATAD1, FKBP10, OMA1, XPNPEP3, TOMM7	0.0261231	0.0918166
Pyruvate metabolism	DLAT, DLD, MPC1, MPC1L, MPC2, PDHA1, PDHA2, PDHB, PDHX, PDK1, PDK2, PDK3, PDK4, PDP1, PDP2, PDPR	PDK4, MPC1, PDHX	0.0264974	0.0918166
Cardiolipin synthesis	AGPAT4, AGPAT5, CRLS1, GPAM, GPAT2, HADHA, PGS1, PLD6, PLSCR3, PNPLA8, PRELID1, PRELID3A, PTPMT1, TAMM41, TAZ, TRIAP1	AGPAT4, PTPMT1, PNPLA8	0.0264974	0.0918166
Proteases	AFG1L, AFG3L2, ATAD1, ATP23, CASP3, CASP9, CLPB, CLPP, CLPX, HTRA2, IDE, IMMP1L, IMMP2L, LACTB, LAP3, LONP1, METAP1D, MIPEP, NLN, OMA1, PARL, PITRM1, PMPCA, PMPCB, SPG7, USP30, XPNPEP3, YME1L1	CASP9, ATAD1, OMA1, XPNPEP3	0.0271549	0.0919564
Urea cycle	CA5A, CA5B, CPS1, NAGS, OTC, SLC25A13, SLC25A15	CPS1, SLC25A15	0.0313176	0.0992836
Copper metabolism	CHCHD7, COX11, COX17, COX19, SCO1, SCO2, SLC25A3	COX11, CHCHD7	0.0313176	0.0992836
Trafficking	ARMC10, ARMCX1, ARMCX3, MGARP, MYO19, RHOT1, RHOT2	ARMCX3, MGARP	0.0313176	0.0992836
Fe-S-containing proteins	ABAT, ACO2, AIFM3, BOLA1, BOLA3, CISD1, CISD3, DNA2, ETFDH, FDX1, FDX2, FECH, GLRX2, GLRX5, ISCA1, ISCA2, ISCU, LIAS, NDUFS1, NDUFS2, NDUFS7, NDUFS8, NDUFV1, NDUFV2, NFS1, NFU1, NTHL1, NUBPL, RSAD1, SDHB, UQCRFS1	ISCA1, ISCU, FDX1, ISCA2	0.0378751	0.117571
Vitamin B1 metabolism	SLC25A19	SLC25A19	0.0414016	0.125895
Gluconeogenesis	MDH2, MPC1, MPC1L, MPC2, PC, PCK2, SLC25A1, SLC25A10, SLC25A11	MPC1, PC	0.0508236	0.151454
Cholesterol, bile acid, steroid synthesis	CYP11A1, CYP11B1, CYP11B2, CYP27A1, DHRS1, FDX1, FDXR, HINT2, HSD17B10, HSD17B8, OSBPL1A, SCP2, STAR, TSPO	FDX1, STAR	0.112221	0.315491
Organelle contact sites	AHCYL1, ATAD3A, ATAD3B, FKBP8, FUNDC2, MFN1, MFN2, MIGA2, PIGBOS1, RMDN3, SPIRE1, STX17, SYNJ2BP, VDAC1	RMDN3, MIGA2	0.112221	0.315491
Mitophagy	BCL2L13, FKBP8, FUNDC1, MARCHF5, NIPSNAP1, NIPSNAP2, PARK7, PARL, PGAM5, PINK1, PRKN, TOMM7, USP30, VPS13D	VPS13D, TOMM7	0.112218	0.315491
Tetrahydobiopterin synthesis	PCBD2, QDPR, SPR	SPR	0.119135	0.328726
Glycine metabolism	ALDH7A1, AMT, CHDH, DLD, DMGDH, ETFA, ETFB, ETFDH, GCAT, GCSH, GLDC, GLYAT, SARDH, SHMT2, SLC25A38	GCAT, SLC25A38	0.126071	0.335439
Fission	ARMC10, DNM1L, FIS1, MFF, MIEF1, MIEF2, MTFP1, MTFR1, MTFR2, MUL1, OMA1, RAB24, SLC25A46, SPIRE1, STX17	OMA1, MFF	0.126071	0.335439
Chaperones	DNAJA3, DNLZ, FKBP10, HSPD1, HSPE1, MAIP1, NRDC, PHB, PHB2, TIMM10, TIMM10B, TIMM13, TIMM8A, TIMM8B, TIMM9, TRAP1	TIMM10B, FKBP10	0.140296	0.354306
Complex III	BCS1L, CYC1, LYRM7, MT-CYB, TTC19, UQCC1, UQCC2, UQCC3, UQCR10, UQCR11, UQCRB, UQCRC1, UQCRC2, UQCRFS1, UQCRH, UQCRQ	UQCC1, UQCR11	0.140296	0.354306
Heme synthesis and processing	ABCB10, ABCB6, ABCB7, ALAS1, ALAS2, COX10, COX15, CPOX, FABP1, FDX1, FDX2, FDXR, FECH, HCCS, PPOX, SLC25A38	FDX1, SLC25A38	0.140296	0.354306
mtRNA stability and decay	ENDOG, FASTK, FASTKD1, FASTKD2, FASTKD3, FASTKD5, GRSF1, LACTB2, LRPPRC, MTPAP, PDE12, PNPT1, REXO2, RNASEH1, SLIRP, SUPV3L1, TBRG4	REXO2, LACTB2	0.154841	0.368022
CII subunits	SDHA, SDHB, SDHC, SDHD	SDHD	0.155607	0.368022
Respirasome assembly	COX7A2L, HIGD1A, HIGD2A, RAB5IF	COX7A2L	0.155604	0.368022
Vitamin D metabolism	CYP24A1, CYP27B1, FDX1, FDXR	FDX1	0.155607	0.368022
Autophagy	BCL2L13, FKBP8, FUNDC1, MARCHF5, NBR1, NIPSNAP1, NIPSNAP2, PARK7, PARL, PGAM5, PINK1, PRKN, RAB24, SNAP29, STX17, TOMM7, USP30, VPS13D	VPS13D, TOMM7	0.169651	0.39497
Molybdenum cofactor synthesis and proteins	ABCB7, MOCS1, MTARC1, MTARC2, SUOX	SUOX	0.190562	0.430222
Selenoproteins	GPX1, GPX4, SELENOO, TXNRD1, TXNRD2	SELENOO	0.190568	0.430222
CIII assembly factors	BCS1L, LYRM7, TTC19, UQCC1, UQCC2, UQCC3	UQCC1	0.224083	0.476976
Branched-chain amino acid dehydrogenase complex	BCKDHA, BCKDHB, BCKDK, DBT, DLD, PPM1K	PPM1K	0.224083	0.476976
Folate and 1-C metabolism	ALDH1L1, ALDH1L2, ALDH7A1, AMT, CHDH, DMGDH, FPGS, GTPBP3, MTFMT, MTHFD1L, MTHFD2, MTHFD2L, MTHFS, MTO1, QDPR, SARDH, SFXN1, SFXN3, SHMT2, SLC25A32, SLC25A38	SLC25A38, ALDH1L1	0.215263	0.476976
cAMP-PKA signaling	ADCY10, AKAP1, AKAP10, PDE2A, PRKACA, SPHKAP	PDE2A	0.224083	0.476976
CI assembly factors	ACAD9, AIFM1, COA1, DMAC1, DMAC2, ECSIT, FOXRED1, LYRM2, NDUFAF1, NDUFAF2, NDUFAF3, NDUFAF4, NDUFAF5, NDUFAF6, NDUFAF7, NDUFAF8, NUBPL, TIMMDC1, TMEM126A, TMEM126B, TMEM186, TMEM70	NDUFAF7, TIMMDC1	0.230717	0.484181
GABA metabolism	ABAT, ADHFE1, AKR7A2, ALDH5A1, ALDH9A1, GLUD1, GLUD2	ADHFE1	0.25621	0.530213
Branched-chain amino acid metabolism	ACAD8, ACADSB, ACAT1, ALDH6A1, AUH, BCAT2, BCKDHA, BCKDHB, BCKDK, DBT, DLD, ECHS1, ETFA, ETFB, ETFDH, HADHA, HIBADH, HIBCH, HMGCL, HSD17B10, IVD, MCCC1, MCCC2, PPM1K, SLC25A44	PPM1K, HIBCH	0.277351	0.5661
Preprotein cleavage	IMMP1L, IMMP2L, MIPEP, PMPCA, PMPCB, UQCRC1, UQCRC2, XPNPEP3	XPNPEP3	0.287008	0.57019
Glyoxylate metabolism	AGXT, AGXT2, ALDH4A1, GOT2, GRHPR, HOGA1, LDHB, PRODH2	LDHB	0.287008	0.57019
Protein import and sorting	AGK, AIFM1, CHCHD4, DNAJC11, DNAJC15, DNAJC19, GFER, GRPEL1, GRPEL2, IMMP1L, IMMP2L, MIPEP, MTX1, MTX2, NRDC, OXA1L, PAM16, PMPCA, PMPCB, ROMO1, SAMM50, TIMM10, TIMM10B, TIMM13, TIMM17A, TIMM17B, TIMM21, TIMM22, TIMM23, TIMM29, TIMM44, TIMM50, TIMM8A, TIMM8B, TIMM9, TOMM20, TOMM20L, TOMM22, TOMM34, TOMM40, TOMM40L, TOMM5, TOMM6, TOMM7, TOMM70, UQCRC1, UQCRC2, XPNPEP3	TIMM10B, XPNPEP3, TOMM7	0.319759	0.603091
TOM	TOMM20, TOMM22, TOMM34, TOMM40, TOMM40L, TOMM5, TOMM6, TOMM7, TOMM70	TOMM7	0.316531	0.603091
Type II fatty acid synthesis	ACACA, ACSF3, CBR4, HSD17B8, HTD2, MCAT, MECR, NDUFAB1, OXSM	CBR4	0.316531	0.603091
Signaling	ACOD1, ADCY10, AKAP1, AKAP10, BLOC1S1, C1QBP, CSKMT, DELE1, EFHD1, FUNDC2, IFI27, LETM1, LYPLA1, MACROD1, MAVS, MCRIP2, MCU, MCUB, MICU1, MICU2, MICU3, MRS2, MUL1, NLRX1, OCIAD2, PDE2A, PINK1, PPIF, PPTC7, PRKACA, RHOT1, RHOT2, SIRT3, SLC25A12, SLC25A13, SLC25A23, SLC25A24, SLC25A25, SLC25A3, SLC25A31, SLC25A4, SLC25A5, SLC25A6, SLC8B1, SMDT1, SPHKAP, VDAC1, VDAC3	SLC25A23, MCRIP2, PDE2A	0.31974	0.603091
CIII subunits	CYC1, MT-CYB, UQCR10, UQCR11, UQCRB, UQCRC1, UQCRC2, UQCRFS1, UQCRH, UQCRQ	UQCR11	0.344832	0.634321
Nucleotide import	SLC25A23, SLC25A24, SLC25A25, SLC25A31, SLC25A33, SLC25A36, SLC25A4, SLC25A41, SLC25A5, SLC25A6	SLC25A23	0.344832	0.634321
EF hand proteins	EFHD1, MICU1, MICU2, MICU3, RHOT1, RHOT2, SLC25A12, SLC25A13, SLC25A23, SLC25A24, SLC25A25	SLC25A23	0.371962	0.675882
Heme-containing proteins	CYB5B, CYC1, CYCS, CYP11A1, CYP11B1, CYP11B2, CYP24A1, CYP27A1, CYP27B1, MT-CO1, MT-CYB, SDHC, SDHD	SDHD	0.422899	0.75918
NAD biosynthesis and metabolism	KMO, KYAT3, NADK2, NAXD, NAXE, NMNAT3, NNT, NOCT, NUDT13, SIRT3, SIRT4, SIRT5, SLC25A51, SLC25A52	NAXD	0.446797	0.792533
Translation factors	C12orf65, COA3, COX14, GFM1, GFM2, HEMK1, MRPL58, MRRF, MTIF2, MTIF3, MTRF1, MTRF1L, TACO1, TIMM21, TSFM, TUFM	COX14	0.491667	0.851842
Lysine metabolism	AADAT, AASS, ACAA2, ACAT1, ALDH7A1, DHTKD1, DLD, DLST, ECHS1, ETFA, ETFB, ETFDH, GCDH, HADH, HADHB, SLC25A29	AASS	0.491667	0.851842
mt-rRNA modifications	METTL15, METTL17, METTL5, MRM1, MRM2, MRM3, MTPAP, MYG1, NGRN, NSUN4, RCC1L, RPUSD3, RPUSD4, TFB1M, TRIT1, TRMT2B, TRMT61B, TRUB2	NSUN4	0.532893	0.912655
TCA cycle	ACO2, CS, DLD, DLST, FH, IDH2, IDH3A, IDH3B, IDH3G, MDH2, MRPS36, OGDH, OGDHL, SDHA, SDHB, SDHC, SDHD, SUCLA2, SUCLG1, SUCLG2	SDHD	0.570788	0.966447
Mitochondrial central dogma	AARS2, ALKBH1, ANGEL2, APEX1, ATAD3A, ATAD3B, AURKAIP1, C12orf65, CARS2, CDK5RAP1, CHCHD1, COA3, COX14, DAP3, DARS2, DDX28, DHX30, DNA2, DUS2, EARS2, ELAC2, ENDOG, ERAL1, EXD2, EXOG, FARS2, FASTK, FASTKD1, FASTKD2, FASTKD3, FASTKD5, GADD45GIP1, GARS1, GATB, GATC, GFM1, GFM2, GRSF1, GTPBP10, GTPBP3, GUF1, HARS2, HEMK1, HSD17B10, IARS2, KARS1, LACTB2, LARS2, LIG3, LRPPRC, MALSU1, MARS2, METAP1D, ME…	REXO2, NSUN4, MRPL34, LACTB2, COX14	0.964373	1
mtDNA maintainance	APEX1, ATAD3A, ATAD3B, DNA2, ENDOG, EXOG, LIG3, METTL4, MGME1, MTERF1, MTERF2, MUTYH, OGG1, PIF1, POLB, POLDIP2, POLG, POLG2, POLQ, POLRMT, PPA2, PRIMPOL, RECQL4, RNASEH1, SSBP1, TFAM, TFB2M, TOP1MT, TOP3A, TWNK, UNG		1	1
mtDNA replication	DNA2, EXOG, LIG3, MGME1, POLG, POLG2, POLRMT, RNASEH1, SSBP1, TFAM, TFB2M, TOP1MT, TOP3A, TWNK		1	1
mtDNA nucleoid	ATAD3A, ATAD3B, MTERF1, MTERF2, POLDIP2, POLG, POLG2, POLRMT, SSBP1, TFAM, TWNK		1	1
mtDNA repair	APEX1, EXOG, LIG3, OGG1, POLB, POLG, PRIMPOL, RECQL4, UNG		1	1
mtDNA modifications	METTL4		1	1
mtDNA stability and decay	ENDOG, EXOG, MGME1		1	1
mtRNA metabolism	ALKBH1, ANGEL2, CDK5RAP1, DDX28, DHX30, DUS2, ELAC2, ENDOG, ERAL1, FASTK, FASTKD1, FASTKD2, FASTKD3, FASTKD5, GRSF1, GTPBP3, HSD17B10, LACTB2, LRPPRC, METTL15, METTL17, METTL5, METTL8, MRM1, MRM2, MRM3, MRPL12, MRPL47, MRPS7, MRPS9, MTERF1, MTO1, MTPAP, MTRES1, MYG1, NGRN, NOA1, NSUN2, NSUN3, NSUN4, OSGEPL1, PDE12, PNPT1, POLRMT, PPA2, PRORP, PTCD1, PTCD2, PUS1, QTRT1, RCC1L, REXO2, RMND1, RNASEH…	REXO2, NSUN4, LACTB2	0.614111	1
Transcription	MRPL12, MTERF1, MTRES1, POLRMT, TEFM, TFAM, TFB2M, TOP1MT		1	1
mtRNA granules	ALKBH1, DDX28, DHX30, ERAL1, FASTK, FASTKD1, FASTKD2, FASTKD5, GRSF1, HSD17B10, MRM1, MRM2, MRPL47, MRPS7, MRPS9, MTPAP, NOA1, PRORP, PTCD1, PTCD2, PUS1, RMND1, RPUSD3, RPUSD4, SUPV3L1, TFB1M, TRMT10C, TRUB2		1	1
Polycistronic mtRNA processing	ELAC2, FASTK, FASTKD1, FASTKD2, FASTKD3, FASTKD5, GRSF1, HSD17B10, PRORP, PTCD2, TBRG4, TRMT10C, YBEY		1	1
mt-tRNA modifications	ALKBH1, CDK5RAP1, DUS2, GTPBP3, HSD17B10, MTO1, NSUN2, NSUN3, OSGEPL1, PUS1, QTRT1, RPUSD4, THG1L, TRIT1, TRMT1, TRMT10C, TRMT2B, TRMT5, TRMT61B, TRMU, TRNT1, YRDC		1	1
mt-mRNA modifications	ANGEL2, MTPAP, MYG1, PDE12		1	1
Translation	AARS2, AURKAIP1, C12orf65, CARS2, CHCHD1, COA3, COX14, DAP3, DARS2, DDX28, DHX30, EARS2, ERAL1, EXD2, FARS2, FASTKD2, GADD45GIP1, GARS1, GATB, GATC, GFM1, GFM2, GRSF1, GTPBP10, GUF1, HARS2, HEMK1, IARS2, KARS1, LARS2, LRPPRC, MALSU1, MARS2, METAP1D, METTL17, MIEF1, MPV17L2, MRM2, MRM3, MRPL1, MRPL10, MRPL11, MRPL12, MRPL13, MRPL14, MRPL15, MRPL16, MRPL17, MRPL18, MRPL19, MRPL2, MRPL20, MRPL21, MR…	NSUN4, MRPL34, COX14	0.957504	1
Mitochondrial ribosome	AURKAIP1, CHCHD1, DAP3, GADD45GIP1, MRPL1, MRPL10, MRPL11, MRPL12, MRPL13, MRPL14, MRPL15, MRPL16, MRPL17, MRPL18, MRPL19, MRPL2, MRPL20, MRPL21, MRPL22, MRPL23, MRPL24, MRPL27, MRPL28, MRPL3, MRPL30, MRPL32, MRPL33, MRPL34, MRPL35, MRPL36, MRPL37, MRPL38, MRPL39, MRPL4, MRPL40, MRPL41, MRPL42, MRPL43, MRPL44, MRPL45, MRPL46, MRPL47, MRPL48, MRPL49, MRPL50, MRPL51, MRPL52, MRPL53, MRPL54, MRPL55,…	MRPL34	0.970164	1
Mitochondrial ribosome assembly	DDX28, DHX30, ERAL1, FASTKD2, GRSF1, GTPBP10, MALSU1, METTL17, MIEF1, MPV17L2, MRM2, MRM3, MTERF3, MTERF4, MTG1, MTG2, NGRN, NOA1, NSUN4, PTCD3, RBFA, TFB1M, TRMT61B, YBEY	NSUN4	0.637597	1
mt-tRNA synthetases	AARS2, CARS2, DARS2, EARS2, FARS2, GARS1, GATB, GATC, HARS2, IARS2, KARS1, LARS2, MARS2, NARS2, PARS2, QRSL1, RARS2, SARS2, TARS2, VARS2, WARS2, YARS2		1	1
fMet processing	METAP1D, MTFMT, PDF		1	1
SAM	MTX1, MTX2, SAMM50		1	1
MIA40	AIFM1, CHCHD4, GFER		1	1
TIM22 carrier pathway	AGK, TIMM22, TIMM29		1	1
TIM23 presequence pathway	ROMO1, TIMM17A, TIMM17B, TIMM21, TIMM23, TIMM50		1	1
Import motor	DNAJC15, DNAJC19, GRPEL1, GRPEL2, PAM16, TIMM44		1	1
OXA	OXA1L		1	1
Complex V	ATP5F1A, ATP5F1B, ATP5F1C, ATP5F1D, ATP5F1E, ATP5IF1, ATP5MC1, ATP5MC2, ATP5MC3, ATP5MD, ATP5ME, ATP5MF, ATP5MG, ATP5MPL, ATP5PB, ATP5PD, ATP5PF, ATP5PO, ATPAF1, ATPAF2, ATPSCKMT, DMAC2L, FMC1, MT-ATP6, MT-ATP8, TMEM70		1	1
CV subunits	ATP5F1A, ATP5F1B, ATP5F1C, ATP5F1D, ATP5F1E, ATP5IF1, ATP5MC1, ATP5MC2, ATP5MC3, ATP5MD, ATP5ME, ATP5MF, ATP5MG, ATP5MPL, ATP5PB, ATP5PD, ATP5PF, ATP5PO, DMAC2L, MT-ATP6, MT-ATP8		1	1
CV assembly factors	ATPAF1, ATPAF2, ATPSCKMT, FMC1, TMEM70		1	1
Cytochrome C	CYCS, HCCS		1	1
Malate-aspartate shuttle	GOT2, MDH2, SLC25A10, SLC25A11, SLC25A12, SLC25A13		1	1
Glycerol phosphate shuttle	GPD2		1	1
Itaconate metabolism	ACOD1, AUH, CLYBL, SUCLA2, SUCLG1, SUCLG2		1	1
Ketone metabolism	ACAA2, ACAT1, BDH1, HADHB, HMGCL, HMGCS2, OXCT1, OXCT2		1	1
Lipoate insertion	GCSH, LIAS, LIPT1, LIPT2		1	1
Cholesterol-associated	FDPS, IDI1		1	1
Eicosanoid metabolism	MGST3, PTGES2, ZADH2		1	1
Serine metabolism	AGXT, SDSL, SFXN1, SFXN3, SHMT2		1	1
Glycine cleavage system	AMT, DLD, GCSH, GLDC		1	1
Glutamate metabolism	GLS, GLS2, GLUD1, GLUD2, GOT2, GPT2, NAT8L, SLC25A12		1	1
Kynurenine metabolism	GOT2, KMO, KYAT3		1	1
Creatine metabolism	CKMT1A, CKMT1B, CKMT2, GATM		1	1
Iron homeostasis	FAM210B, FTH1, FTMT, SLC25A28, SLC25A37		1	1
Choline and betaine metabolism	ALDH7A1, CHDH, DMGDH, ETFA, ETFB, ETFDH, SARDH		1	1
Vitamin A metabolism	AKR1B10, BCO2, DHRS4, RDH13, RDH14		1	1
Vitamin B2 metabolism	FLAD1, RFK, SLC25A32		1	1
Vitamin B6 metabolism	PLPBP, PNPO		1	1
Vitamin B12 metabolism	MMAA, MMAB, MMADHC, MMUT		1	1
Vitamin C metabolism	GLRX2, TXN2		1	1
Amidoxime reducing complex	CYB5B, CYB5R3, MTARC1, MTARC2		1	1
Electron carriers	CHDH, CYB5B, CYC1, CYCS, DHODH, ETFA, ETFB, ETFBKMT, ETFDH, ETFRF1, GPD2, MT-CYB, PRODH, PRODH2, SQOR		1	1
Cytochromes	CYB5B, CYC1, CYCS, MT-CYB		1	1
Q-linked reactions, other	CHDH, DHODH, ETFA, ETFB, ETFBKMT, ETFDH, ETFRF1, GPD2, PRODH, PRODH2, SQOR		1	1
ABC transporters	ABCA9, ABCB10, ABCB6, ABCB7, ABCB8, ABCD1, ABCD2, ABCD3		1	1
Sideroflexins	SFXN1, SFXN2, SFXN3, SFXN4, SFXN5		1	1
Calcium uniporter	MCU, MCUB, MICU1, MICU2, MICU3, SMDT1		1	1
Calcium homeostasis	EFHD1, LETM1, MCU, MCUB, MICU1, MICU2, MICU3, PPIF, RHOT1, RHOT2, SLC25A12, SLC25A13, SLC25A23, SLC25A24, SLC25A25, SLC25A3, SLC25A31, SLC25A4, SLC25A5, SLC25A6, SLC8B1, SMDT1, VDAC1, VDAC3	SLC25A23	0.637597	1
Calcium cycle	LETM1, MCU, MCUB, MICU1, MICU2, MICU3, SLC25A3, SLC8B1, SMDT1		1	1
Mitochondrial permeability transition pore	PPIF, SLC25A31, SLC25A4, SLC25A5, SLC25A6, VDAC1, VDAC3		1	1
Immune response	ACOD1, C1QBP, IFI27, MAVS, NLRX1		1	1
Intramitochondrial membrane interactions	ATAD3A, ATAD3B, CHCHD3, DNAJC11, MTX1, MTX2, MTX3, SAMM50, SLC25A46		1	1
Cristae formation	APOO, APOOL, ATP5MD, ATP5ME, ATP5MG, CHCHD3, CHCHD6, IMMT, MICOS10, MICOS13, OPA1		1	1
MICOS complex	APOO, APOOL, CHCHD3, CHCHD6, IMMT, MICOS10, MICOS13		1	1
