# Supplementary material for: Mitochondria remodeling during endometrial stromal cell decidualization
Source: Life Sci Alliance. 2024 Oct 4;7(12):e202402627. doi: 10.26508/lsa.202402627 (PMC11452479; doi:10.26508/lsa.202402627)
Supplement: Supplementary file 3 [file LSA-2024-02627_TableS3.xlsx]

## Sheet: mitocarta 6 vs 0
Table S3. Over-representation analysis results: enrichment for MitoCarta terms (version 3.0) via Fisher's exact test (down-regulated DEGs).
MitoPathway	Genes	int_genes	ora_pval	ora_fdr
Metabolism	AADAT, AASS, ABAT, ABCB10, ABCB6, ABCB7, ABHD10, ABHD11, ACAA1, ACAA2, ACACA, ACACB, ACAD10, ACAD11, ACAD8, ACADL, ACADM, ACADS, ACADSB, ACADVL, ACAT1, ACLY, ACO2, ACOD1, ACOT11, ACOT13, ACOT2, ACOT7, ACOT9, ACP6, ACSF2, ACSF3, ACSL1, ACSL6, ACSM1, ACSM2A, ACSM2B, ACSM3, ACSM4, ACSM5, ACSS1, ACSS3, ADHFE1, AGK, AGMAT, AGPAT4, AGPAT5, AGXT, AGXT2, AIFM2, AIFM3, AK2, AK3, AK4, AKR1B10, AKR7A2, ALAS…	PDK4, SLC25A15, GPD2, ALDH6A1, MTHFD1L, RFK, CHCHD7, PC, PISD	0.00552988	0.346863
Glycerol phosphate shuttle	GPD2	GPD2	0.00698382	0.346863
Vitamin metabolism	ACACA, ACACB, AKR1B10, ALDH1L1, ALDH1L2, ALDH7A1, AMT, BCO2, CHDH, CYP24A1, CYP27B1, DHRS4, DMGDH, ETFA, ETFB, ETFDH, FDX1, FDXR, FLAD1, FPGS, GLRX2, GTPBP3, MCCC1, MMAA, MMAB, MMADHC, MMUT, MTFMT, MTHFD1L, MTHFD2, MTHFD2L, MTHFS, MTO1, PC, PCCA, PLPBP, PNPO, QDPR, RDH13, RDH14, RFK, SARDH, SFXN1, SFXN3, SHMT2, SLC25A19, SLC25A32, SLC25A38, TXN2	MTHFD1L, RFK, PC	0.00491015	0.346863
Carbohydrate metabolism	ABHD11, ACAA2, ACAT1, ACLY, ACO2, ACOD1, AUH, BDH1, CLYBL, CS, D2HGDH, DCXR, DLAT, DLD, DLST, FAHD1, FH, GLYCTK, GOT2, GPD2, HADHB, HMGCL, HMGCS2, IDH2, IDH3A, IDH3B, IDH3G, L2HGDH, LDHAL6B, LDHD, MCEE, MDH2, ME2, ME3, MMUT, MPC1, MPC1L, MPC2, MRPS36, NEU4, OGDH, OGDHL, OXCT1, OXCT2, PC, PCCA, PCCB, PCK2, PDHA1, PDHA2, PDHB, PDHX, PDK1, PDK2, PDK3, PDK4, PDP1, PDP2, PDPR, RPIA, SDHA, SDHB, SDHC, …	PDK4, GPD2, PC	0.0146632	0.546203
Vitamin B2 metabolism	FLAD1, RFK, SLC25A32	RFK	0.0208058	0.620014
CII assembly factors	SDHAF1, SDHAF2, SDHAF3, SDHAF4	SDHAF4	0.0276447	0.68651
Biotin utilizing proteins	ACACA, ACACB, MCCC1, PC, PCCA	PC	0.0344359	0.732993
Complex II	SDHA, SDHAF1, SDHAF2, SDHAF3, SDHAF4, SDHB, SDHC, SDHD	SDHAF4	0.054527	0.759043
Gluconeogenesis	MDH2, MPC1, MPC1L, MPC2, PC, PCK2, SLC25A1, SLC25A10, SLC25A11	PC	0.0611309	0.759043
Urea cycle	CA5A, CA5B, CPS1, NAGS, OTC, SLC25A13, SLC25A15	SLC25A15	0.0478768	0.759043
Copper metabolism	CHCHD7, COX11, COX17, COX19, SCO1, SCO2, SLC25A3	CHCHD7	0.0478768	0.759043
Intramitochondrial membrane interactions	ATAD3A, ATAD3B, CHCHD3, DNAJC11, MTX1, MTX2, MTX3, SAMM50, SLC25A46	MTX3	0.0611309	0.759043
Q-linked reactions, other	CHDH, DHODH, ETFA, ETFB, ETFBKMT, ETFDH, ETFRF1, GPD2, PRODH, PRODH2, SQOR	GPD2	0.0742011	0.850459
TCA-associated	ABHD11, ACLY, D2HGDH, FAHD1, L2HGDH, ME2, ME3, MPC1, MPC1L, MPC2, PC, PCK2, SFXN5, SLC25A1, SLC25A11	PC	0.0997993	0.929381
Electron carriers	CHDH, CYB5B, CYC1, CYCS, DHODH, ETFA, ETFB, ETFBKMT, ETFDH, ETFRF1, GPD2, MT-CYB, PRODH, PRODH2, SQOR	GPD2	0.0997993	0.929381
Mitophagy	BCL2L13, FKBP8, FUNDC1, MARCHF5, NIPSNAP1, NIPSNAP2, PARK7, PARL, PGAM5, PINK1, PRKN, TOMM7, USP30, VPS13D	VPS13D	0.0934652	0.929381
mtRNA stability and decay	ENDOG, FASTK, FASTKD1, FASTKD2, FASTKD3, FASTKD5, GRSF1, LACTB2, LRPPRC, MTPAP, PDE12, PNPT1, REXO2, RNASEH1, SLIRP, SUPV3L1, TBRG4	LACTB2	0.112332	0.929538
Pyruvate metabolism	DLAT, DLD, MPC1, MPC1L, MPC2, PDHA1, PDHA2, PDHB, PDHX, PDK1, PDK2, PDK3, PDK4, PDP1, PDP2, PDPR	PDK4	0.106088	0.929538
Autophagy	BCL2L13, FKBP8, FUNDC1, MARCHF5, NBR1, NIPSNAP1, NIPSNAP2, PARK7, PARL, PGAM5, PINK1, PRKN, RAB24, SNAP29, STX17, TOMM7, USP30, VPS13D	VPS13D	0.118532	0.929538
Amino acid metabolism	AADAT, AASS, ABAT, ACAA2, ACAD8, ACADSB, ACAT1, ADHFE1, AGMAT, AGXT, AGXT2, AKR7A2, ALDH18A1, ALDH4A1, ALDH5A1, ALDH6A1, ALDH7A1, ALDH9A1, AMT, ARG2, AUH, BCAT2, BCKDHA, BCKDHB, BCKDK, CA5A, CA5B, CHDH, COMT, CPS1, DBT, DGLUCY, DHTKD1, DLD, DLST, DMGDH, ECHS1, ETFA, ETFB, ETFDH, GCAT, GCDH, GCSH, GLDC, GLS, GLS2, GLUD1, GLUD2, GLYAT, GOT2, GPT2, GRHPR, HADH, HADHA, HADHB, HIBADH, HIBCH, HMGCL, HO…	SLC25A15, ALDH6A1	0.130845	0.971188
Folate and 1-C metabolism	ALDH1L1, ALDH1L2, ALDH7A1, AMT, CHDH, DMGDH, FPGS, GTPBP3, MTFMT, MTHFD1L, MTHFD2, MTHFD2L, MTHFS, MTO1, QDPR, SARDH, SFXN1, SFXN3, SHMT2, SLC25A32, SLC25A38	MTHFD1L	0.136879	0.971188
Mitochondrial ribosome assembly	DDX28, DHX30, ERAL1, FASTKD2, GRSF1, GTPBP10, MALSU1, METTL17, MIEF1, MPV17L2, MRM2, MRM3, MTERF3, MTERF4, MTG1, MTG2, NGRN, NOA1, NSUN4, PTCD3, RBFA, TFB1M, TRMT61B, YBEY	MPV17L2	0.154843	0.980678
Phospholipid metabolism	ACP6, AGK, AGPAT4, AGPAT5, CHPT1, GPAM, GPAT2, LACTB, OSBPL1A, PGS1, PISD, PNPLA8, PRDX6, PRELID1, PRELID3A, PRELID3B, PTPMT1, SERAC1, SPHK2, SPTLC2, STARD7, TAMM41, TRIAP1	PISD	0.148897	0.980678
Branched-chain amino acid metabolism	ACAD8, ACADSB, ACAT1, ALDH6A1, AUH, BCAT2, BCKDHA, BCKDHB, BCKDK, DBT, DLD, ECHS1, ETFA, ETFB, ETFDH, HADHA, HIBADH, HIBCH, HMGCL, HSD17B10, IVD, MCCC1, MCCC2, PPM1K, SLC25A44	ALDH6A1	0.160748	0.980678
Mitochondrial dynamics and surveillance	AHCYL1, AIFM1, AIFM2, AIFM3, APOO, APOOL, ARL2, ARMC10, ARMCX1, ARMCX3, ATAD3A, ATAD3B, ATP5MD, ATP5ME, ATP5MG, BAD, BAK1, BAX, BBC3, BCL2, BCL2A1, BCL2L1, BCL2L10, BCL2L11, BCL2L13, BCL2L2, BID, BIK, BNIP3, BNIP3L, BOK, CASP3, CASP8, CASP9, CHCHD2, CHCHD3, CHCHD6, CYCS, DIABLO, DNAJC11, DNM1L, ENDOG, FIS1, FKBP8, FUNDC1, FUNDC2, GHITM, HTRA2, IFI27, IMMT, MARCHF5, MCL1, MFF, MFN1, MFN2, MGARP, M…	VPS13D, MTX3	0.164543	0.980678
Mitochondrial central dogma	AARS2, ALKBH1, ANGEL2, APEX1, ATAD3A, ATAD3B, AURKAIP1, C12orf65, CARS2, CDK5RAP1, CHCHD1, COA3, COX14, DAP3, DARS2, DDX28, DHX30, DNA2, DUS2, EARS2, ELAC2, ENDOG, ERAL1, EXD2, EXOG, FARS2, FASTK, FASTKD1, FASTKD2, FASTKD3, FASTKD5, GADD45GIP1, GARS1, GATB, GATC, GFM1, GFM2, GRSF1, GTPBP10, GTPBP3, GUF1, HARS2, HEMK1, HSD17B10, IARS2, KARS1, LACTB2, LARS2, LIG3, LRPPRC, MALSU1, MARS2, METAP1D, ME…	LACTB2, MPV17L2	0.48038	1
mtDNA maintainance	APEX1, ATAD3A, ATAD3B, DNA2, ENDOG, EXOG, LIG3, METTL4, MGME1, MTERF1, MTERF2, MUTYH, OGG1, PIF1, POLB, POLDIP2, POLG, POLG2, POLQ, POLRMT, PPA2, PRIMPOL, RECQL4, RNASEH1, SSBP1, TFAM, TFB2M, TOP1MT, TOP3A, TWNK, UNG		1	1
mtDNA replication	DNA2, EXOG, LIG3, MGME1, POLG, POLG2, POLRMT, RNASEH1, SSBP1, TFAM, TFB2M, TOP1MT, TOP3A, TWNK		1	1
mtDNA nucleoid	ATAD3A, ATAD3B, MTERF1, MTERF2, POLDIP2, POLG, POLG2, POLRMT, SSBP1, TFAM, TWNK		1	1
mtDNA repair	APEX1, EXOG, LIG3, OGG1, POLB, POLG, PRIMPOL, RECQL4, UNG		1	1
mtDNA modifications	METTL4		1	1
mtDNA stability and decay	ENDOG, EXOG, MGME1		1	1
mtRNA metabolism	ALKBH1, ANGEL2, CDK5RAP1, DDX28, DHX30, DUS2, ELAC2, ENDOG, ERAL1, FASTK, FASTKD1, FASTKD2, FASTKD3, FASTKD5, GRSF1, GTPBP3, HSD17B10, LACTB2, LRPPRC, METTL15, METTL17, METTL5, METTL8, MRM1, MRM2, MRM3, MRPL12, MRPL47, MRPS7, MRPS9, MTERF1, MTO1, MTPAP, MTRES1, MYG1, NGRN, NOA1, NSUN2, NSUN3, NSUN4, OSGEPL1, PDE12, PNPT1, POLRMT, PPA2, PRORP, PTCD1, PTCD2, PUS1, QTRT1, RCC1L, REXO2, RMND1, RNASEH…	LACTB2	0.41313	1
Transcription	MRPL12, MTERF1, MTRES1, POLRMT, TEFM, TFAM, TFB2M, TOP1MT		1	1
mtRNA granules	ALKBH1, DDX28, DHX30, ERAL1, FASTK, FASTKD1, FASTKD2, FASTKD5, GRSF1, HSD17B10, MRM1, MRM2, MRPL47, MRPS7, MRPS9, MTPAP, NOA1, PRORP, PTCD1, PTCD2, PUS1, RMND1, RPUSD3, RPUSD4, SUPV3L1, TFB1M, TRMT10C, TRUB2		1	1
Polycistronic mtRNA processing	ELAC2, FASTK, FASTKD1, FASTKD2, FASTKD3, FASTKD5, GRSF1, HSD17B10, PRORP, PTCD2, TBRG4, TRMT10C, YBEY		1	1
mt-tRNA modifications	ALKBH1, CDK5RAP1, DUS2, GTPBP3, HSD17B10, MTO1, NSUN2, NSUN3, OSGEPL1, PUS1, QTRT1, RPUSD4, THG1L, TRIT1, TRMT1, TRMT10C, TRMT2B, TRMT5, TRMT61B, TRMU, TRNT1, YRDC		1	1
mt-rRNA modifications	METTL15, METTL17, METTL5, MRM1, MRM2, MRM3, MTPAP, MYG1, NGRN, NSUN4, RCC1L, RPUSD3, RPUSD4, TFB1M, TRIT1, TRMT2B, TRMT61B, TRUB2		1	1
mt-mRNA modifications	ANGEL2, MTPAP, MYG1, PDE12		1	1
Translation	AARS2, AURKAIP1, C12orf65, CARS2, CHCHD1, COA3, COX14, DAP3, DARS2, DDX28, DHX30, EARS2, ERAL1, EXD2, FARS2, FASTKD2, GADD45GIP1, GARS1, GATB, GATC, GFM1, GFM2, GRSF1, GTPBP10, GUF1, HARS2, HEMK1, IARS2, KARS1, LARS2, LRPPRC, MALSU1, MARS2, METAP1D, METTL17, MIEF1, MPV17L2, MRM2, MRM3, MRPL1, MRPL10, MRPL11, MRPL12, MRPL13, MRPL14, MRPL15, MRPL16, MRPL17, MRPL18, MRPL19, MRPL2, MRPL20, MRPL21, MR…	MPV17L2	0.663005	1
Mitochondrial ribosome	AURKAIP1, CHCHD1, DAP3, GADD45GIP1, MRPL1, MRPL10, MRPL11, MRPL12, MRPL13, MRPL14, MRPL15, MRPL16, MRPL17, MRPL18, MRPL19, MRPL2, MRPL20, MRPL21, MRPL22, MRPL23, MRPL24, MRPL27, MRPL28, MRPL3, MRPL30, MRPL32, MRPL33, MRPL34, MRPL35, MRPL36, MRPL37, MRPL38, MRPL39, MRPL4, MRPL40, MRPL41, MRPL42, MRPL43, MRPL44, MRPL45, MRPL46, MRPL47, MRPL48, MRPL49, MRPL50, MRPL51, MRPL52, MRPL53, MRPL54, MRPL55,…		1	1
Translation factors	C12orf65, COA3, COX14, GFM1, GFM2, HEMK1, MRPL58, MRRF, MTIF2, MTIF3, MTRF1, MTRF1L, TACO1, TIMM21, TSFM, TUFM		1	1
mt-tRNA synthetases	AARS2, CARS2, DARS2, EARS2, FARS2, GARS1, GATB, GATC, HARS2, IARS2, KARS1, LARS2, MARS2, NARS2, PARS2, QRSL1, RARS2, SARS2, TARS2, VARS2, WARS2, YARS2		1	1
fMet processing	METAP1D, MTFMT, PDF		1	1
Protein import, sorting and homeostasis	AFG1L, AFG3L2, AGK, AIFM1, ATAD1, ATP23, CASP3, CASP8, CASP9, CHCHD4, CLPB, CLPP, CLPX, DNAJA3, DNAJC11, DNAJC15, DNAJC19, DNAJC4, DNLZ, FKBP10, GFER, GRPEL1, GRPEL2, HSPD1, HSPE1, HTRA2, IDE, IMMP1L, IMMP2L, LACTB, LAP3, LONP1, MAIP1, METAP1D, MIPEP, MTX1, MTX2, MUL1, NLN, NRDC, OMA1, OXA1L, PAM16, PARK7, PARL, PDF, PHB, PHB2, PITRM1, PMPCA, PMPCB, PRSS35, ROMO1, SAMM50, SPG7, STOML2, TIMM10, TI…		1	1
Protein import and sorting	AGK, AIFM1, CHCHD4, DNAJC11, DNAJC15, DNAJC19, GFER, GRPEL1, GRPEL2, IMMP1L, IMMP2L, MIPEP, MTX1, MTX2, NRDC, OXA1L, PAM16, PMPCA, PMPCB, ROMO1, SAMM50, TIMM10, TIMM10B, TIMM13, TIMM17A, TIMM17B, TIMM21, TIMM22, TIMM23, TIMM29, TIMM44, TIMM50, TIMM8A, TIMM8B, TIMM9, TOMM20, TOMM20L, TOMM22, TOMM34, TOMM40, TOMM40L, TOMM5, TOMM6, TOMM7, TOMM70, UQCRC1, UQCRC2, XPNPEP3		1	1
TOM	TOMM20, TOMM22, TOMM34, TOMM40, TOMM40L, TOMM5, TOMM6, TOMM7, TOMM70		1	1
SAM	MTX1, MTX2, SAMM50		1	1
MIA40	AIFM1, CHCHD4, GFER		1	1
TIM22 carrier pathway	AGK, TIMM22, TIMM29		1	1
TIM23 presequence pathway	ROMO1, TIMM17A, TIMM17B, TIMM21, TIMM23, TIMM50		1	1
Import motor	DNAJC15, DNAJC19, GRPEL1, GRPEL2, PAM16, TIMM44		1	1
OXA	OXA1L		1	1
Preprotein cleavage	IMMP1L, IMMP2L, MIPEP, PMPCA, PMPCB, UQCRC1, UQCRC2, XPNPEP3		1	1
Protein homeostasis	AFG1L, AFG3L2, ATAD1, ATP23, CASP3, CASP8, CASP9, CLPB, CLPP, CLPX, DNAJA3, DNAJC4, DNLZ, FKBP10, HSPD1, HSPE1, HTRA2, IDE, IMMP1L, IMMP2L, LACTB, LAP3, LONP1, MAIP1, METAP1D, MIPEP, MUL1, NLN, NRDC, OMA1, PARK7, PARL, PDF, PHB, PHB2, PITRM1, PMPCA, PMPCB, PRSS35, SPG7, STOML2, TIMM10, TIMM10B, TIMM13, TIMM8A, TIMM8B, TIMM9, TRAP1, USP30, XPNPEP3, YME1L1		1	1
Proteases	AFG1L, AFG3L2, ATAD1, ATP23, CASP3, CASP9, CLPB, CLPP, CLPX, HTRA2, IDE, IMMP1L, IMMP2L, LACTB, LAP3, LONP1, METAP1D, MIPEP, NLN, OMA1, PARL, PITRM1, PMPCA, PMPCB, SPG7, USP30, XPNPEP3, YME1L1		1	1
Chaperones	DNAJA3, DNLZ, FKBP10, HSPD1, HSPE1, MAIP1, NRDC, PHB, PHB2, TIMM10, TIMM10B, TIMM13, TIMM8A, TIMM8B, TIMM9, TRAP1		1	1
OXPHOS	ACAD9, AIFM1, ATP5F1A, ATP5F1B, ATP5F1C, ATP5F1D, ATP5F1E, ATP5IF1, ATP5MC1, ATP5MC2, ATP5MC3, ATP5MD, ATP5ME, ATP5MF, ATP5MG, ATP5MPL, ATP5PB, ATP5PD, ATP5PF, ATP5PO, ATPAF1, ATPAF2, ATPSCKMT, BCS1L, CEP89, CMC1, CMC2, COA1, COA3, COA4, COA5, COA6, COA7, COA8, COX10, COX11, COX14, COX15, COX16, COX17, COX18, COX19, COX20, COX4I1, COX4I2, COX5A, COX5B, COX6A1, COX6A2, COX6B1, COX6B2, COX6C, COX7A…	SDHAF4	0.694462	1
OXPHOS subunits	ATP5F1A, ATP5F1B, ATP5F1C, ATP5F1D, ATP5F1E, ATP5IF1, ATP5MC1, ATP5MC2, ATP5MC3, ATP5MD, ATP5ME, ATP5MF, ATP5MG, ATP5MPL, ATP5PB, ATP5PD, ATP5PF, ATP5PO, COX4I1, COX4I2, COX5A, COX5B, COX6A1, COX6A2, COX6B1, COX6B2, COX6C, COX7A1, COX7A2, COX7A2L, COX7B, COX7B2, COX7C, COX8A, COX8C, CYC1, CYCS, DMAC2L, HCCS, MT-ATP6, MT-ATP8, MT-CO1, MT-CO2, MT-CO3, MT-CYB, MT-ND1, MT-ND2, MT-ND3, MT-ND4, MT-ND4L…		1	1
OXPHOS assembly factors	ACAD9, AIFM1, ATPAF1, ATPAF2, ATPSCKMT, BCS1L, CEP89, CMC1, CMC2, COA1, COA3, COA4, COA5, COA6, COA7, COA8, COX10, COX11, COX14, COX15, COX16, COX17, COX18, COX19, COX20, COX7A2L, DMAC1, DMAC2, ECSIT, FMC1, FOXRED1, HIGD1A, HIGD2A, LYRM2, LYRM7, NDUFAF1, NDUFAF2, NDUFAF3, NDUFAF4, NDUFAF5, NDUFAF6, NDUFAF7, NDUFAF8, NUBPL, PET100, PET117, PNKD, RAB5IF, SCO1, SCO2, SDHAF1, SDHAF2, SDHAF3, SDHAF4, …	SDHAF4	0.379245	1
Complex I	ACAD9, AIFM1, COA1, DMAC1, DMAC2, ECSIT, FOXRED1, LYRM2, MT-ND1, MT-ND2, MT-ND3, MT-ND4, MT-ND4L, MT-ND5, MT-ND6, NDUFA1, NDUFA10, NDUFA11, NDUFA12, NDUFA13, NDUFA2, NDUFA3, NDUFA5, NDUFA6, NDUFA7, NDUFA8, NDUFA9, NDUFAB1, NDUFAF1, NDUFAF2, NDUFAF3, NDUFAF4, NDUFAF5, NDUFAF6, NDUFAF7, NDUFAF8, NDUFB1, NDUFB10, NDUFB11, NDUFB2, NDUFB3, NDUFB4, NDUFB5, NDUFB6, NDUFB7, NDUFB8, NDUFB9, NDUFC1, NDUFC2…		1	1
CI subunits	MT-ND1, MT-ND2, MT-ND3, MT-ND4, MT-ND4L, MT-ND5, MT-ND6, NDUFA1, NDUFA10, NDUFA11, NDUFA12, NDUFA13, NDUFA2, NDUFA3, NDUFA5, NDUFA6, NDUFA7, NDUFA8, NDUFA9, NDUFAB1, NDUFB1, NDUFB10, NDUFB11, NDUFB2, NDUFB3, NDUFB4, NDUFB5, NDUFB6, NDUFB7, NDUFB8, NDUFB9, NDUFC1, NDUFC2, NDUFS1, NDUFS2, NDUFS3, NDUFS4, NDUFS5, NDUFS6, NDUFS7, NDUFS8, NDUFV1, NDUFV2, NDUFV3		1	1
CI assembly factors	ACAD9, AIFM1, COA1, DMAC1, DMAC2, ECSIT, FOXRED1, LYRM2, NDUFAF1, NDUFAF2, NDUFAF3, NDUFAF4, NDUFAF5, NDUFAF6, NDUFAF7, NDUFAF8, NUBPL, TIMMDC1, TMEM126A, TMEM126B, TMEM186, TMEM70		1	1
CII subunits	SDHA, SDHB, SDHC, SDHD		1	1
Complex III	BCS1L, CYC1, LYRM7, MT-CYB, TTC19, UQCC1, UQCC2, UQCC3, UQCR10, UQCR11, UQCRB, UQCRC1, UQCRC2, UQCRFS1, UQCRH, UQCRQ		1	1
CIII subunits	CYC1, MT-CYB, UQCR10, UQCR11, UQCRB, UQCRC1, UQCRC2, UQCRFS1, UQCRH, UQCRQ		1	1
CIII assembly factors	BCS1L, LYRM7, TTC19, UQCC1, UQCC2, UQCC3		1	1
Complex IV	CEP89, CMC1, CMC2, COA1, COA3, COA4, COA5, COA6, COA7, COA8, COX10, COX11, COX14, COX15, COX16, COX17, COX18, COX19, COX20, COX4I1, COX4I2, COX5A, COX5B, COX6A1, COX6A2, COX6B1, COX6B2, COX6C, COX7A1, COX7A2, COX7A2L, COX7B, COX7B2, COX7C, COX8A, COX8C, HIGD1A, MT-CO1, MT-CO2, MT-CO3, NDUFA4, PET100, PET117, PNKD, SCO1, SCO2, SMIM20, SURF1, TACO1, TIMM21, TMEM177		1	1
CIV subunits	COX4I1, COX4I2, COX5A, COX5B, COX6A1, COX6A2, COX6B1, COX6B2, COX6C, COX7A1, COX7A2, COX7A2L, COX7B, COX7B2, COX7C, COX8A, COX8C, MT-CO1, MT-CO2, MT-CO3, NDUFA4		1	1
CIV assembly factors	CEP89, CMC1, CMC2, COA1, COA3, COA4, COA5, COA6, COA7, COA8, COX10, COX11, COX14, COX15, COX16, COX17, COX18, COX19, COX20, HIGD1A, PET100, PET117, PNKD, SCO1, SCO2, SMIM20, SURF1, TACO1, TIMM21, TMEM177		1	1
Complex V	ATP5F1A, ATP5F1B, ATP5F1C, ATP5F1D, ATP5F1E, ATP5IF1, ATP5MC1, ATP5MC2, ATP5MC3, ATP5MD, ATP5ME, ATP5MF, ATP5MG, ATP5MPL, ATP5PB, ATP5PD, ATP5PF, ATP5PO, ATPAF1, ATPAF2, ATPSCKMT, DMAC2L, FMC1, MT-ATP6, MT-ATP8, TMEM70		1	1
CV subunits	ATP5F1A, ATP5F1B, ATP5F1C, ATP5F1D, ATP5F1E, ATP5IF1, ATP5MC1, ATP5MC2, ATP5MC3, ATP5MD, ATP5ME, ATP5MF, ATP5MG, ATP5MPL, ATP5PB, ATP5PD, ATP5PF, ATP5PO, DMAC2L, MT-ATP6, MT-ATP8		1	1
CV assembly factors	ATPAF1, ATPAF2, ATPSCKMT, FMC1, TMEM70		1	1
Respirasome assembly	COX7A2L, HIGD1A, HIGD2A, RAB5IF		1	1
Cytochrome C	CYCS, HCCS		1	1
Malate-aspartate shuttle	GOT2, MDH2, SLC25A10, SLC25A11, SLC25A12, SLC25A13		1	1
TCA cycle	ACO2, CS, DLD, DLST, FH, IDH2, IDH3A, IDH3B, IDH3G, MDH2, MRPS36, OGDH, OGDHL, SDHA, SDHB, SDHC, SDHD, SUCLA2, SUCLG1, SUCLG2		1	1
Itaconate metabolism	ACOD1, AUH, CLYBL, SUCLA2, SUCLG1, SUCLG2		1	1
Ketone metabolism	ACAA2, ACAT1, BDH1, HADHB, HMGCL, HMGCS2, OXCT1, OXCT2		1	1
Propanoate metabolism	MCEE, MMUT, PCCA, PCCB		1	1
Lipid metabolism	ACAA1, ACAA2, ACACA, ACACB, ACAD10, ACAD11, ACADL, ACADM, ACADS, ACADSB, ACADVL, ACAT1, ACOT11, ACOT13, ACOT2, ACOT7, ACOT9, ACP6, ACSF2, ACSF3, ACSL1, ACSL6, ACSM1, ACSM2A, ACSM2B, ACSM3, ACSM4, ACSM5, ACSS1, ACSS3, AGK, AGPAT4, AGPAT5, AMACR, CBR4, CHPT1, CPT1A, CPT1B, CPT1C, CPT2, CRAT, CRLS1, CROT, CYB5R3, CYP11A1, CYP11B1, CYP11B2, CYP27A1, DBI, DECR1, DHRS1, ECH1, ECHDC1, ECHS1, ECI1, ECI2,…	PISD	0.578073	1
Fatty acid oxidation	ACAA2, ACACB, ACAD10, ACAD11, ACADL, ACADM, ACADS, ACADSB, ACADVL, ACAT1, ACOT11, ACSF2, ACSL1, ACSL6, ACSM1, ACSM2A, ACSM2B, ACSM3, ACSM4, ACSM5, ACSS1, AMACR, CPT1A, CPT1B, CPT1C, CPT2, CRAT, CROT, DECR1, ECHS1, ECI1, ECI2, ETFA, ETFB, ETFDH, HADH, HADHA, HADHB, HSD17B10, MCEE, MMUT, PCCA, PCCB, SLC25A20		1	1
Type II fatty acid synthesis	ACACA, ACSF3, CBR4, HSD17B8, HTD2, MCAT, MECR, NDUFAB1, OXSM		1	1
Lipoate insertion	GCSH, LIAS, LIPT1, LIPT2		1	1
Cardiolipin synthesis	AGPAT4, AGPAT5, CRLS1, GPAM, GPAT2, HADHA, PGS1, PLD6, PLSCR3, PNPLA8, PRELID1, PRELID3A, PTPMT1, TAMM41, TAZ, TRIAP1		1	1
Cholesterol, bile acid, steroid synthesis	CYP11A1, CYP11B1, CYP11B2, CYP27A1, DHRS1, FDX1, FDXR, HINT2, HSD17B10, HSD17B8, OSBPL1A, SCP2, STAR, TSPO		1	1
Cholesterol-associated	FDPS, IDI1		1	1
Eicosanoid metabolism	MGST3, PTGES2, ZADH2		1	1
Branched-chain amino acid dehydrogenase complex	BCKDHA, BCKDHB, BCKDK, DBT, DLD, PPM1K		1	1
Lysine metabolism	AADAT, AASS, ACAA2, ACAT1, ALDH7A1, DHTKD1, DLD, DLST, ECHS1, ETFA, ETFB, ETFDH, GCDH, HADH, HADHB, SLC25A29		1	1
Serine metabolism	AGXT, SDSL, SFXN1, SFXN3, SHMT2		1	1
Glycine metabolism	ALDH7A1, AMT, CHDH, DLD, DMGDH, ETFA, ETFB, ETFDH, GCAT, GCSH, GLDC, GLYAT, SARDH, SHMT2, SLC25A38		1	1
Glycine cleavage system	AMT, DLD, GCSH, GLDC		1	1
Glutamate metabolism	GLS, GLS2, GLUD1, GLUD2, GOT2, GPT2, NAT8L, SLC25A12		1	1
Proline metabolism	ALDH18A1, ALDH4A1, OAT, PRODH, PYCR1, PYCR2		1	1
Glyoxylate metabolism	AGXT, AGXT2, ALDH4A1, GOT2, GRHPR, HOGA1, LDHB, PRODH2		1	1
GABA metabolism	ABAT, ADHFE1, AKR7A2, ALDH5A1, ALDH9A1, GLUD1, GLUD2		1	1
Catechol metabolism	COMT, MAOA, MAOB		1	1
Kynurenine metabolism	GOT2, KMO, KYAT3		1	1
Nucleotide metabolism	AK2, AK3, AK4, ANTKMT, CKMT1A, CKMT1B, CKMT2, CMPK2, DGUOK, DHODH, DTYMK, DUT, FHIT, GATM, GUK1, HINT1, NME3, NME4, NME6, NT5DC2, NT5M, NUDT2, NUDT5, NUDT9, PAICS, PPA2, SLC25A23, SLC25A24, SLC25A25, SLC25A31, SLC25A33, SLC25A36, SLC25A4, SLC25A41, SLC25A5, SLC25A6, SUCLA2, SUCLG1, SUCLG2, TK2		1	1
Nucleotide import	SLC25A23, SLC25A24, SLC25A25, SLC25A31, SLC25A33, SLC25A36, SLC25A4, SLC25A41, SLC25A5, SLC25A6		1	1
Nucleotide synthesis and processing	AK2, AK3, AK4, CMPK2, DGUOK, DHODH, DTYMK, DUT, FHIT, GUK1, HINT1, NME3, NME4, NME6, NT5DC2, NT5M, NUDT2, NUDT5, NUDT9, PAICS, SUCLA2, SUCLG1, SUCLG2, TK2		1	1
Creatine metabolism	CKMT1A, CKMT1B, CKMT2, GATM		1	1
Metals and cofactors	ABAT, ABCB10, ABCB6, ABCB7, ACO2, AIFM3, ALAS1, ALAS2, BOLA1, BOLA3, CHCHD7, CISD1, CISD3, COASY, COQ10A, COQ10B, COQ2, COQ3, COQ4, COQ5, COQ6, COQ7, COQ8A, COQ8B, COQ9, COX10, COX11, COX15, COX17, COX19, CPOX, CPT1A, CPT1B, CPT1C, CPT2, CYB5B, CYC1, CYCS, CYP11A1, CYP11B1, CYP11B2, CYP24A1, CYP27A1, CYP27B1, DNA2, ETFDH, FABP1, FAM210B, FDX1, FDX2, FDXR, FECH, FTH1, FTMT, FXN, GLRX2, GLRX5, GRPE…	CHCHD7	0.575093	1
Carnitine synthesis and transport	CPT1A, CPT1B, CPT1C, CPT2, SLC25A20, TMLHE		1	1
Carnitine shuttle	CPT1A, CPT1B, CPT1C, CPT2, SLC25A20		1	1
Coenzyme A metabolism	COASY, NUDT19, NUDT8, PANK2, SLC25A42		1	1
Coenzyme Q metabolism	COQ10A, COQ10B, COQ2, COQ3, COQ4, COQ5, COQ6, COQ7, COQ8A, COQ8B, COQ9, PDSS1, PDSS2		1	1
Iron homeostasis	FAM210B, FTH1, FTMT, SLC25A28, SLC25A37		1	1
Heme synthesis and processing	ABCB10, ABCB6, ABCB7, ALAS1, ALAS2, COX10, COX15, CPOX, FABP1, FDX1, FDX2, FDXR, FECH, HCCS, PPOX, SLC25A38		1	1
Fe-S cluster biosynthesis	ABCB7, BOLA1, BOLA3, CISD1, CISD3, FDX1, FDX2, FDXR, FXN, GLRX5, GRPEL1, GRPEL2, HSCB, HSPA9, IBA57, ISCA1, ISCA2, ISCU, LYRM4, NDUFAB1, NFS1, NFU1, NUBPL		1	1
Molybdenum cofactor synthesis and proteins	ABCB7, MOCS1, MTARC1, MTARC2, SUOX		1	1
NAD biosynthesis and metabolism	KMO, KYAT3, NADK2, NAXD, NAXE, NMNAT3, NNT, NOCT, NUDT13, SIRT3, SIRT4, SIRT5, SLC25A51, SLC25A52		1	1
Tetrahydobiopterin synthesis	PCBD2, QDPR, SPR		1	1
Fe-S-containing proteins	ABAT, ACO2, AIFM3, BOLA1, BOLA3, CISD1, CISD3, DNA2, ETFDH, FDX1, FDX2, FECH, GLRX2, GLRX5, ISCA1, ISCA2, ISCU, LIAS, NDUFS1, NDUFS2, NDUFS7, NDUFS8, NDUFV1, NDUFV2, NFS1, NFU1, NTHL1, NUBPL, RSAD1, SDHB, UQCRFS1		1	1
Heme-containing proteins	CYB5B, CYC1, CYCS, CYP11A1, CYP11B1, CYP11B2, CYP24A1, CYP27A1, CYP27B1, MT-CO1, MT-CYB, SDHC, SDHD		1	1
Choline and betaine metabolism	ALDH7A1, CHDH, DMGDH, ETFA, ETFB, ETFDH, SARDH		1	1
Vitamin A metabolism	AKR1B10, BCO2, DHRS4, RDH13, RDH14		1	1
Vitamin B1 metabolism	SLC25A19		1	1
Vitamin B6 metabolism	PLPBP, PNPO		1	1
Vitamin B12 metabolism	MMAA, MMAB, MMADHC, MMUT		1	1
Vitamin C metabolism	GLRX2, TXN2		1	1
Vitamin D metabolism	CYP24A1, CYP27B1, FDX1, FDXR		1	1
Detoxification	ABHD10, ACSM2A, ACSM5, AIFM2, AKR1B10, AKR7A2, ALDH1B1, ALDH2, ALDH3A2, ALDH7A1, ALDH9A1, BPHL, CAT, CBR3, CYB5B, CYB5R3, DHRS2, EPHX2, GLRX2, GLYAT, GPX1, GPX4, GSR, GSTK1, GSTZ1, HAGH, MAOA, MAOB, MGST1, MPST, MSRA, MSRB2, MSRB3, MTARC1, MTARC2, NIT1, NIT2, OXR1, PRDX2, PRDX3, PRDX4, PRDX5, PRDX6, PRXL2A, SELENOO, SOD1, SOD2, TST, TXN2, TXNRD1, TXNRD2		1	1
Xenobiotic metabolism	ABHD10, ACSM2A, ACSM5, AKR1B10, AKR7A2, ALDH1B1, ALDH2, BPHL, CBR3, CYB5B, CYB5R3, DHRS2, EPHX2, GLYAT, GSTK1, GSTZ1, MAOA, MAOB, MGST1, MPST, MTARC1, MTARC2, TST		1	1
ROS and glutathione metabolism	AIFM2, ALDH3A2, ALDH7A1, ALDH9A1, CAT, GLRX2, GPX1, GPX4, GSR, HAGH, MGST1, MSRA, MSRB2, MSRB3, NIT1, OXR1, PRDX2, PRDX3, PRDX4, PRDX5, PRDX6, PRXL2A, SOD1, SOD2, TXN2, TXNRD1, TXNRD2		1	1
Amidoxime reducing complex	CYB5B, CYB5R3, MTARC1, MTARC2		1	1
Selenoproteins	GPX1, GPX4, SELENOO, TXNRD1, TXNRD2		1	1
Cytochromes	CYB5B, CYC1, CYCS, MT-CYB		1	1
Sulfur metabolism	ETHE1, GOT2, MPST, MSRA, MSRB2, SLC25A14, SLC25A30, SQOR, SUOX, TST, TSTD1		1	1
Small molecule transport	ABCA9, ABCB10, ABCB6, ABCB7, ABCB8, ABCD1, ABCD2, ABCD3, CCDC51, LETMD1, MCU, MCUB, MICU1, MICU2, MICU3, MPC1, MPC1L, MPC2, MPV17, MPV17L, MRS2, MTCH1, MTCH2, ROMO1, SFXN1, SFXN2, SFXN3, SFXN4, SFXN5, SLC25A1, SLC25A10, SLC25A11, SLC25A12, SLC25A13, SLC25A14, SLC25A15, SLC25A16, SLC25A18, SLC25A19, SLC25A20, SLC25A21, SLC25A22, SLC25A23, SLC25A24, SLC25A25, SLC25A26, SLC25A27, SLC25A28, SLC25A29,…	SLC25A15	0.449067	1
SLC25A family	MTCH1, MTCH2, SLC25A1, SLC25A10, SLC25A11, SLC25A12, SLC25A13, SLC25A14, SLC25A15, SLC25A16, SLC25A18, SLC25A19, SLC25A20, SLC25A21, SLC25A22, SLC25A23, SLC25A24, SLC25A25, SLC25A26, SLC25A27, SLC25A28, SLC25A29, SLC25A3, SLC25A30, SLC25A31, SLC25A32, SLC25A33, SLC25A34, SLC25A35, SLC25A36, SLC25A37, SLC25A38, SLC25A39, SLC25A4, SLC25A40, SLC25A41, SLC25A42, SLC25A43, SLC25A44, SLC25A45, SLC25A46…	SLC25A15	0.300633	1
ABC transporters	ABCA9, ABCB10, ABCB6, ABCB7, ABCB8, ABCD1, ABCD2, ABCD3		1	1
Sideroflexins	SFXN1, SFXN2, SFXN3, SFXN4, SFXN5		1	1
Calcium uniporter	MCU, MCUB, MICU1, MICU2, MICU3, SMDT1		1	1
Signaling	ACOD1, ADCY10, AKAP1, AKAP10, BLOC1S1, C1QBP, CSKMT, DELE1, EFHD1, FUNDC2, IFI27, LETM1, LYPLA1, MACROD1, MAVS, MCRIP2, MCU, MCUB, MICU1, MICU2, MICU3, MRS2, MUL1, NLRX1, OCIAD2, PDE2A, PINK1, PPIF, PPTC7, PRKACA, RHOT1, RHOT2, SIRT3, SLC25A12, SLC25A13, SLC25A23, SLC25A24, SLC25A25, SLC25A3, SLC25A31, SLC25A4, SLC25A5, SLC25A6, SLC8B1, SMDT1, SPHKAP, VDAC1, VDAC3		1	1
Calcium homeostasis	EFHD1, LETM1, MCU, MCUB, MICU1, MICU2, MICU3, PPIF, RHOT1, RHOT2, SLC25A12, SLC25A13, SLC25A23, SLC25A24, SLC25A25, SLC25A3, SLC25A31, SLC25A4, SLC25A5, SLC25A6, SLC8B1, SMDT1, VDAC1, VDAC3		1	1
Calcium cycle	LETM1, MCU, MCUB, MICU1, MICU2, MICU3, SLC25A3, SLC8B1, SMDT1		1	1
Mitochondrial permeability transition pore	PPIF, SLC25A31, SLC25A4, SLC25A5, SLC25A6, VDAC1, VDAC3		1	1
EF hand proteins	EFHD1, MICU1, MICU2, MICU3, RHOT1, RHOT2, SLC25A12, SLC25A13, SLC25A23, SLC25A24, SLC25A25		1	1
Immune response	ACOD1, C1QBP, IFI27, MAVS, NLRX1		1	1
cAMP-PKA signaling	ADCY10, AKAP1, AKAP10, PDE2A, PRKACA, SPHKAP		1	1
Fusion	ARL2, MFN1, MFN2, MIGA1, MIGA2, MTCH2, OMA1, OPA1, PLD6		1	1
Fission	ARMC10, DNM1L, FIS1, MFF, MIEF1, MIEF2, MTFP1, MTFR1, MTFR2, MUL1, OMA1, RAB24, SLC25A46, SPIRE1, STX17		1	1
Organelle contact sites	AHCYL1, ATAD3A, ATAD3B, FKBP8, FUNDC2, MFN1, MFN2, MIGA2, PIGBOS1, RMDN3, SPIRE1, STX17, SYNJ2BP, VDAC1		1	1
Trafficking	ARMC10, ARMCX1, ARMCX3, MGARP, MYO19, RHOT1, RHOT2		1	1
Apoptosis	AIFM1, AIFM2, AIFM3, BAD, BAK1, BAX, BBC3, BCL2, BCL2A1, BCL2L1, BCL2L10, BCL2L11, BCL2L13, BCL2L2, BID, BIK, BNIP3, BNIP3L, BOK, CASP3, CASP8, CASP9, CHCHD2, CYCS, DIABLO, ENDOG, GHITM, HTRA2, IFI27, MCL1, PMAIP1, RTL10, SEPTIN4, SPHK2, STYXL1		1	1
Cristae formation	APOO, APOOL, ATP5MD, ATP5ME, ATP5MG, CHCHD3, CHCHD6, IMMT, MICOS10, MICOS13, OPA1		1	1
MICOS complex	APOO, APOOL, CHCHD3, CHCHD6, IMMT, MICOS10, MICOS13		1	1

## Sheet: mitocarta 18 vs 0
Table S3. Over-representation analysis results: enrichment for MitoCarta terms (version 3.0) via Fisher's exact test (down-regulated DEGs).
MitoPathway	Genes	int_genes	ora_pval	ora_fdr
Metabolism	AADAT, AASS, ABAT, ABCB10, ABCB6, ABCB7, ABHD10, ABHD11, ACAA1, ACAA2, ACACA, ACACB, ACAD10, ACAD11, ACAD8, ACADL, ACADM, ACADS, ACADSB, ACADVL, ACAT1, ACLY, ACO2, ACOD1, ACOT11, ACOT13, ACOT2, ACOT7, ACOT9, ACP6, ACSF2, ACSF3, ACSL1, ACSL6, ACSM1, ACSM2A, ACSM2B, ACSM3, ACSM4, ACSM5, ACSS1, ACSS3, ADHFE1, AGK, AGMAT, AGPAT4, AGPAT5, AGXT, AGXT2, AIFM2, AIFM3, AK2, AK3, AK4, AKR1B10, AKR7A2, ALAS…	CROT, MTHFD2, ACOT7, SPTLC2, PCK2, LACTB, ETHE1, ABHD11, PHYH, SFXN3, ACOT9, ABCB10, BPHL, SQOR, MMAB, OSBPL1A, MPC2, AGPAT5, CBR3, FDPS, GRPEL2, GPT2, FTH1, MSRA, GLDC, SHMT2, TXNRD1, MT-CYB	9.31672e-05	0.0138819
mtDNA repair	APEX1, EXOG, LIG3, OGG1, POLB, POLG, PRIMPOL, RECQL4, UNG	UNG, APEX1, RECQL4	0.00152642	0.0979234
Phospholipid metabolism	ACP6, AGK, AGPAT4, AGPAT5, CHPT1, GPAM, GPAT2, LACTB, OSBPL1A, PGS1, PISD, PNPLA8, PRDX6, PRELID1, PRELID3A, PRELID3B, PTPMT1, SERAC1, SPHK2, SPTLC2, STARD7, TAMM41, TRIAP1	SPTLC2, LACTB, OSBPL1A, AGPAT5	0.00328602	0.0979234
Sulfur metabolism	ETHE1, GOT2, MPST, MSRA, MSRB2, SLC25A14, SLC25A30, SQOR, SUOX, TST, TSTD1	ETHE1, SQOR, MSRA	0.00287762	0.0979234
Apoptosis	AIFM1, AIFM2, AIFM3, BAD, BAK1, BAX, BBC3, BCL2, BCL2A1, BCL2L1, BCL2L10, BCL2L11, BCL2L13, BCL2L2, BID, BIK, BNIP3, BNIP3L, BOK, CASP3, CASP8, CASP9, CHCHD2, CYCS, DIABLO, ENDOG, GHITM, HTRA2, IFI27, MCL1, PMAIP1, RTL10, SEPTIN4, SPHK2, STYXL1	BBC3, HTRA2, PMAIP1, BCL2L1, BOK	0.00252101	0.0979234
TCA-associated	ABHD11, ACLY, D2HGDH, FAHD1, L2HGDH, ME2, ME3, MPC1, MPC1L, MPC2, PC, PCK2, SFXN5, SLC25A1, SLC25A11	PCK2, ABHD11, MPC2	0.00731177	0.136182
Lipid metabolism	ACAA1, ACAA2, ACACA, ACACB, ACAD10, ACAD11, ACADL, ACADM, ACADS, ACADSB, ACADVL, ACAT1, ACOT11, ACOT13, ACOT2, ACOT7, ACOT9, ACP6, ACSF2, ACSF3, ACSL1, ACSL6, ACSM1, ACSM2A, ACSM2B, ACSM3, ACSM4, ACSM5, ACSS1, ACSS3, AGK, AGPAT4, AGPAT5, AMACR, CBR4, CHPT1, CPT1A, CPT1B, CPT1C, CPT2, CRAT, CRLS1, CROT, CYB5R3, CYP11A1, CYP11B1, CYP11B2, CYP27A1, DBI, DECR1, DHRS1, ECH1, ECHDC1, ECHS1, ECI1, ECI2,…	CROT, ACOT7, SPTLC2, LACTB, PHYH, ACOT9, OSBPL1A, AGPAT5, FDPS	0.00693911	0.136182
Serine metabolism	AGXT, SDSL, SFXN1, SFXN3, SHMT2	SFXN3, SHMT2	0.00710911	0.136182
mtDNA maintainance	APEX1, ATAD3A, ATAD3B, DNA2, ENDOG, EXOG, LIG3, METTL4, MGME1, MTERF1, MTERF2, MUTYH, OGG1, PIF1, POLB, POLDIP2, POLG, POLG2, POLQ, POLRMT, PPA2, PRIMPOL, RECQL4, RNASEH1, SSBP1, TFAM, TFB2M, TOP1MT, TOP3A, TWNK, UNG	POLQ, UNG, APEX1, RECQL4	0.00982064	0.141826
Calcium uniporter	MCU, MCUB, MICU1, MICU2, MICU3, SMDT1	MCUB, MICU1	0.0104703	0.141826
Signaling	ACOD1, ADCY10, AKAP1, AKAP10, BLOC1S1, C1QBP, CSKMT, DELE1, EFHD1, FUNDC2, IFI27, LETM1, LYPLA1, MACROD1, MAVS, MCRIP2, MCU, MCUB, MICU1, MICU2, MICU3, MRS2, MUL1, NLRX1, OCIAD2, PDE2A, PINK1, PPIF, PPTC7, PRKACA, RHOT1, RHOT2, SIRT3, SLC25A12, SLC25A13, SLC25A23, SLC25A24, SLC25A25, SLC25A3, SLC25A31, SLC25A4, SLC25A5, SLC25A6, SLC8B1, SMDT1, SPHKAP, VDAC1, VDAC3	MCUB, MICU1, EFHD1, AKAP1, OCIAD2	0.00993142	0.141826
Folate and 1-C metabolism	ALDH1L1, ALDH1L2, ALDH7A1, AMT, CHDH, DMGDH, FPGS, GTPBP3, MTFMT, MTHFD1L, MTHFD2, MTHFD2L, MTHFS, MTO1, QDPR, SARDH, SFXN1, SFXN3, SHMT2, SLC25A32, SLC25A38	MTHFD2, SFXN3, SHMT2	0.0189214	0.216869
ABC transporters	ABCA9, ABCB10, ABCB6, ABCB7, ABCB8, ABCD1, ABCD2, ABCD3	ABCB10, ABCA9	0.0188449	0.216869
Gluconeogenesis	MDH2, MPC1, MPC1L, MPC2, PC, PCK2, SLC25A1, SLC25A10, SLC25A11	PCK2, MPC2	0.023793	0.228771
Calcium cycle	LETM1, MCU, MCUB, MICU1, MICU2, MICU3, SLC25A3, SLC8B1, SMDT1	MCUB, MICU1	0.023793	0.228771
Mitochondrial dynamics and surveillance	AHCYL1, AIFM1, AIFM2, AIFM3, APOO, APOOL, ARL2, ARMC10, ARMCX1, ARMCX3, ATAD3A, ATAD3B, ATP5MD, ATP5ME, ATP5MG, BAD, BAK1, BAX, BBC3, BCL2, BCL2A1, BCL2L1, BCL2L10, BCL2L11, BCL2L13, BCL2L2, BID, BIK, BNIP3, BNIP3L, BOK, CASP3, CASP8, CASP9, CHCHD2, CHCHD3, CHCHD6, CYCS, DIABLO, DNAJC11, DNM1L, ENDOG, FIS1, FKBP8, FUNDC1, FUNDC2, GHITM, HTRA2, IFI27, IMMT, MARCHF5, MCL1, MFF, MFN1, MFN2, MGARP, M…	BBC3, HTRA2, PMAIP1, MTFR2, BCL2L1, BOK, MIEF2	0.024566	0.228771
Calcium homeostasis	EFHD1, LETM1, MCU, MCUB, MICU1, MICU2, MICU3, PPIF, RHOT1, RHOT2, SLC25A12, SLC25A13, SLC25A23, SLC25A24, SLC25A25, SLC25A3, SLC25A31, SLC25A4, SLC25A5, SLC25A6, SLC8B1, SMDT1, VDAC1, VDAC3	MCUB, MICU1, EFHD1	0.0271045	0.237563
Small molecule transport	ABCA9, ABCB10, ABCB6, ABCB7, ABCB8, ABCD1, ABCD2, ABCD3, CCDC51, LETMD1, MCU, MCUB, MICU1, MICU2, MICU3, MPC1, MPC1L, MPC2, MPV17, MPV17L, MRS2, MTCH1, MTCH2, ROMO1, SFXN1, SFXN2, SFXN3, SFXN4, SFXN5, SLC25A1, SLC25A10, SLC25A11, SLC25A12, SLC25A13, SLC25A14, SLC25A15, SLC25A16, SLC25A18, SLC25A19, SLC25A20, SLC25A21, SLC25A22, SLC25A23, SLC25A24, SLC25A25, SLC25A26, SLC25A27, SLC25A28, SLC25A29,…	MCUB, MICU1, SFXN3, ABCB10, MPC2, ABCA9	0.0294852	0.244072
EF hand proteins	EFHD1, MICU1, MICU2, MICU3, RHOT1, RHOT2, SLC25A12, SLC25A13, SLC25A23, SLC25A24, SLC25A25	MICU1, EFHD1	0.0350583	0.274931
Proteases	AFG1L, AFG3L2, ATAD1, ATP23, CASP3, CASP9, CLPB, CLPP, CLPX, HTRA2, IDE, IMMP1L, IMMP2L, LACTB, LAP3, LONP1, METAP1D, MIPEP, NLN, OMA1, PARL, PITRM1, PMPCA, PMPCB, SPG7, USP30, XPNPEP3, YME1L1	MIPEP, LACTB, HTRA2	0.0404891	0.301644
Vitamin metabolism	ACACA, ACACB, AKR1B10, ALDH1L1, ALDH1L2, ALDH7A1, AMT, BCO2, CHDH, CYP24A1, CYP27B1, DHRS4, DMGDH, ETFA, ETFB, ETFDH, FDX1, FDXR, FLAD1, FPGS, GLRX2, GTPBP3, MCCC1, MMAA, MMAB, MMADHC, MMUT, MTFMT, MTHFD1L, MTHFD2, MTHFD2L, MTHFS, MTO1, PC, PCCA, PLPBP, PNPO, QDPR, RDH13, RDH14, RFK, SARDH, SFXN1, SFXN3, SHMT2, SLC25A19, SLC25A32, SLC25A38, TXN2	MTHFD2, SFXN3, MMAB, SHMT2	0.0450438	0.319596
Detoxification	ABHD10, ACSM2A, ACSM5, AIFM2, AKR1B10, AKR7A2, ALDH1B1, ALDH2, ALDH3A2, ALDH7A1, ALDH9A1, BPHL, CAT, CBR3, CYB5B, CYB5R3, DHRS2, EPHX2, GLRX2, GLYAT, GPX1, GPX4, GSR, GSTK1, GSTZ1, HAGH, MAOA, MAOB, MGST1, MPST, MSRA, MSRB2, MSRB3, MTARC1, MTARC2, NIT1, NIT2, OXR1, PRDX2, PRDX3, PRDX4, PRDX5, PRDX6, PRXL2A, SELENOO, SOD1, SOD2, TST, TXN2, TXNRD1, TXNRD2	BPHL, CBR3, MSRA, TXNRD1	0.0509286	0.344925
Cholesterol-associated	FDPS, IDI1	FDPS	0.0540821	0.350358
Glycine metabolism	ALDH7A1, AMT, CHDH, DLD, DMGDH, ETFA, ETFB, ETFDH, GCAT, GCSH, GLDC, GLYAT, SARDH, SHMT2, SLC25A38	GLDC, SHMT2	0.0622886	0.356962
Electron carriers	CHDH, CYB5B, CYC1, CYCS, DHODH, ETFA, ETFB, ETFBKMT, ETFDH, ETFRF1, GPD2, MT-CYB, PRODH, PRODH2, SQOR	SQOR, MT-CYB	0.0622886	0.356962
Fission	ARMC10, DNM1L, FIS1, MFF, MIEF1, MIEF2, MTFP1, MTFR1, MTFR2, MUL1, OMA1, RAB24, SLC25A46, SPIRE1, STX17	MTFR2, MIEF2	0.0622886	0.356962
Protein import, sorting and homeostasis	AFG1L, AFG3L2, AGK, AIFM1, ATAD1, ATP23, CASP3, CASP8, CASP9, CHCHD4, CLPB, CLPP, CLPX, DNAJA3, DNAJC11, DNAJC15, DNAJC19, DNAJC4, DNLZ, FKBP10, GFER, GRPEL1, GRPEL2, HSPD1, HSPE1, HTRA2, IDE, IMMP1L, IMMP2L, LACTB, LAP3, LONP1, MAIP1, METAP1D, MIPEP, MTX1, MTX2, MUL1, NLN, NRDC, OMA1, OXA1L, PAM16, PARK7, PARL, PDF, PHB, PHB2, PITRM1, PMPCA, PMPCB, PRSS35, ROMO1, SAMM50, SPG7, STOML2, TIMM10, TI…	TOMM34, MIPEP, LACTB, HTRA2, GRPEL2	0.0877096	0.484027
Glycine cleavage system	AMT, DLD, GCSH, GLDC	GLDC	0.105241	0.522698
Vitamin B12 metabolism	MMAA, MMAB, MMADHC, MMUT	MMAB	0.105239	0.522698
Cytochromes	CYB5B, CYC1, CYCS, MT-CYB	MT-CYB	0.105241	0.522698
CV subunits	ATP5F1A, ATP5F1B, ATP5F1C, ATP5F1D, ATP5F1E, ATP5IF1, ATP5MC1, ATP5MC2, ATP5MC3, ATP5MD, ATP5ME, ATP5MF, ATP5MG, ATP5MPL, ATP5PB, ATP5PD, ATP5PF, ATP5PO, DMAC2L, MT-ATP6, MT-ATP8	MT-ATP6, MT-ATP8	0.111937	0.53802
Iron homeostasis	FAM210B, FTH1, FTMT, SLC25A28, SLC25A37	FTH1	0.129774	0.554568
Xenobiotic metabolism	ABHD10, ACSM2A, ACSM5, AKR1B10, AKR7A2, ALDH1B1, ALDH2, BPHL, CBR3, CYB5B, CYB5R3, DHRS2, EPHX2, GLYAT, GSTK1, GSTZ1, MAOA, MAOB, MGST1, MPST, MTARC1, MTARC2, TST	BPHL, CBR3	0.130268	0.554568
Selenoproteins	GPX1, GPX4, SELENOO, TXNRD1, TXNRD2	TXNRD1	0.129774	0.554568
Sideroflexins	SFXN1, SFXN2, SFXN3, SFXN4, SFXN5	SFXN3	0.129774	0.554568
Protein import and sorting	AGK, AIFM1, CHCHD4, DNAJC11, DNAJC15, DNAJC19, GFER, GRPEL1, GRPEL2, IMMP1L, IMMP2L, MIPEP, MTX1, MTX2, NRDC, OXA1L, PAM16, PMPCA, PMPCB, ROMO1, SAMM50, TIMM10, TIMM10B, TIMM13, TIMM17A, TIMM17B, TIMM21, TIMM22, TIMM23, TIMM29, TIMM44, TIMM50, TIMM8A, TIMM8B, TIMM9, TOMM20, TOMM20L, TOMM22, TOMM34, TOMM40, TOMM40L, TOMM5, TOMM6, TOMM7, TOMM70, UQCRC1, UQCRC2, XPNPEP3	TOMM34, MIPEP, GRPEL2	0.144276	0.595846
Import motor	DNAJC15, DNAJC19, GRPEL1, GRPEL2, PAM16, TIMM44	GRPEL2	0.153635	0.595846
Protein homeostasis	AFG1L, AFG3L2, ATAD1, ATP23, CASP3, CASP8, CASP9, CLPB, CLPP, CLPX, DNAJA3, DNAJC4, DNLZ, FKBP10, HSPD1, HSPE1, HTRA2, IDE, IMMP1L, IMMP2L, LACTB, LAP3, LONP1, MAIP1, METAP1D, MIPEP, MUL1, NLN, NRDC, OMA1, PARK7, PARL, PDF, PHB, PHB2, PITRM1, PMPCA, PMPCB, PRSS35, SPG7, STOML2, TIMM10, TIMM10B, TIMM13, TIMM8A, TIMM8B, TIMM9, TRAP1, USP30, XPNPEP3, YME1L1	MIPEP, LACTB, HTRA2	0.163958	0.595846
Complex IV	CEP89, CMC1, CMC2, COA1, COA3, COA4, COA5, COA6, COA7, COA8, COX10, COX11, COX14, COX15, COX16, COX17, COX18, COX19, COX20, COX4I1, COX4I2, COX5A, COX5B, COX6A1, COX6A2, COX6B1, COX6B2, COX6C, COX7A1, COX7A2, COX7A2L, COX7B, COX7B2, COX7C, COX8A, COX8C, HIGD1A, MT-CO1, MT-CO2, MT-CO3, NDUFA4, PET100, PET117, PNKD, SCO1, SCO2, SMIM20, SURF1, TACO1, TIMM21, TMEM177	CEP89, MT-CO3, COX20	0.163952	0.595846
Complex V	ATP5F1A, ATP5F1B, ATP5F1C, ATP5F1D, ATP5F1E, ATP5IF1, ATP5MC1, ATP5MC2, ATP5MC3, ATP5MD, ATP5ME, ATP5MF, ATP5MG, ATP5MPL, ATP5PB, ATP5PD, ATP5PF, ATP5PO, ATPAF1, ATPAF2, ATPSCKMT, DMAC2L, FMC1, MT-ATP6, MT-ATP8, TMEM70	MT-ATP6, MT-ATP8	0.15873	0.595846
cAMP-PKA signaling	ADCY10, AKAP1, AKAP10, PDE2A, PRKACA, SPHKAP	AKAP1	0.153635	0.595846
ROS and glutathione metabolism	AIFM2, ALDH3A2, ALDH7A1, ALDH9A1, CAT, GLRX2, GPX1, GPX4, GSR, HAGH, MGST1, MSRA, MSRB2, MSRB3, NIT1, OXR1, PRDX2, PRDX3, PRDX4, PRDX5, PRDX6, PRXL2A, SOD1, SOD2, TXN2, TXNRD1, TXNRD2	MSRA, TXNRD1	0.168567	0.598011
Preprotein cleavage	IMMP1L, IMMP2L, MIPEP, PMPCA, PMPCB, UQCRC1, UQCRC2, XPNPEP3	MIPEP	0.199413	0.660278
CIV assembly factors	CEP89, CMC1, CMC2, COA1, COA3, COA4, COA5, COA6, COA7, COA8, COX10, COX11, COX14, COX15, COX16, COX17, COX18, COX19, COX20, HIGD1A, PET100, PET117, PNKD, SCO1, SCO2, SMIM20, SURF1, TACO1, TIMM21, TMEM177	CEP89, COX20	0.198367	0.660278
Glutamate metabolism	GLS, GLS2, GLUD1, GLUD2, GOT2, GPT2, NAT8L, SLC25A12	GPT2	0.199413	0.660278
TOM	TOMM20, TOMM22, TOMM34, TOMM40, TOMM40L, TOMM5, TOMM6, TOMM7, TOMM70	TOMM34	0.221365	0.717031
Amino acid metabolism	AADAT, AASS, ABAT, ACAA2, ACAD8, ACADSB, ACAT1, ADHFE1, AGMAT, AGXT, AGXT2, AKR7A2, ALDH18A1, ALDH4A1, ALDH5A1, ALDH6A1, ALDH7A1, ALDH9A1, AMT, ARG2, AUH, BCAT2, BCKDHA, BCKDHB, BCKDK, CA5A, CA5B, CHDH, COMT, CPS1, DBT, DGLUCY, DHTKD1, DLD, DLST, DMGDH, ECHS1, ETFA, ETFB, ETFDH, GCAT, GCDH, GCSH, GLDC, GLS, GLS2, GLUD1, GLUD2, GLYAT, GOT2, GPT2, GRHPR, HADH, HADHA, HADHB, HIBADH, HIBCH, HMGCL, HO…	SFXN3, GPT2, GLDC, SHMT2	0.233799	0.741191
CIII subunits	CYC1, MT-CYB, UQCR10, UQCR11, UQCRB, UQCRC1, UQCRC2, UQCRFS1, UQCRH, UQCRQ	MT-CYB	0.242716	0.753432
Q-linked reactions, other	CHDH, DHODH, ETFA, ETFB, ETFBKMT, ETFDH, ETFRF1, GPD2, PRODH, PRODH2, SQOR	SQOR	0.263482	0.8012
OXPHOS	ACAD9, AIFM1, ATP5F1A, ATP5F1B, ATP5F1C, ATP5F1D, ATP5F1E, ATP5IF1, ATP5MC1, ATP5MC2, ATP5MC3, ATP5MD, ATP5ME, ATP5MF, ATP5MG, ATP5MPL, ATP5PB, ATP5PD, ATP5PF, ATP5PO, ATPAF1, ATPAF2, ATPSCKMT, BCS1L, CEP89, CMC1, CMC2, COA1, COA3, COA4, COA5, COA6, COA7, COA8, COX10, COX11, COX14, COX15, COX16, COX17, COX18, COX19, COX20, COX4I1, COX4I2, COX5A, COX5B, COX6A1, COX6A2, COX6B1, COX6B2, COX6C, COX7A…	CEP89, MT-CYB, MT-ATP6, MT-CO3, COX20, MT-ATP8	0.318704	0.89312
OXPHOS subunits	ATP5F1A, ATP5F1B, ATP5F1C, ATP5F1D, ATP5F1E, ATP5IF1, ATP5MC1, ATP5MC2, ATP5MC3, ATP5MD, ATP5ME, ATP5MF, ATP5MG, ATP5MPL, ATP5PB, ATP5PD, ATP5PF, ATP5PO, COX4I1, COX4I2, COX5A, COX5B, COX6A1, COX6A2, COX6B1, COX6B2, COX6C, COX7A1, COX7A2, COX7A2L, COX7B, COX7B2, COX7C, COX8A, COX8C, CYC1, CYCS, DMAC2L, HCCS, MT-ATP6, MT-ATP8, MT-CO1, MT-CO2, MT-CO3, MT-CYB, MT-ND1, MT-ND2, MT-ND3, MT-ND4, MT-ND4L…	MT-CYB, MT-ATP6, MT-CO3, MT-ATP8	0.306382	0.89312
Carbohydrate metabolism	ABHD11, ACAA2, ACAT1, ACLY, ACO2, ACOD1, AUH, BDH1, CLYBL, CS, D2HGDH, DCXR, DLAT, DLD, DLST, FAHD1, FH, GLYCTK, GOT2, GPD2, HADHB, HMGCL, HMGCS2, IDH2, IDH3A, IDH3B, IDH3G, L2HGDH, LDHAL6B, LDHD, MCEE, MDH2, ME2, ME3, MMUT, MPC1, MPC1L, MPC2, MRPS36, NEU4, OGDH, OGDHL, OXCT1, OXCT2, PC, PCCA, PCCB, PCK2, PDHA1, PDHA2, PDHB, PDHX, PDK1, PDK2, PDK3, PDK4, PDP1, PDP2, PDPR, RPIA, SDHA, SDHB, SDHC, …	PCK2, ABHD11, MPC2	0.323681	0.89312
Cholesterol, bile acid, steroid synthesis	CYP11A1, CYP11B1, CYP11B2, CYP27A1, DHRS1, FDX1, FDXR, HINT2, HSD17B10, HSD17B8, OSBPL1A, SCP2, STAR, TSPO	OSBPL1A	0.322427	0.89312
Heme-containing proteins	CYB5B, CYC1, CYCS, CYP11A1, CYP11B1, CYP11B2, CYP24A1, CYP27A1, CYP27B1, MT-CO1, MT-CYB, SDHC, SDHD	MT-CYB	0.303322	0.89312
Complex III	BCS1L, CYC1, LYRM7, MT-CYB, TTC19, UQCC1, UQCC2, UQCC3, UQCR10, UQCR11, UQCRB, UQCRC1, UQCRC2, UQCRFS1, UQCRH, UQCRQ	MT-CYB	0.35908	0.922465
Pyruvate metabolism	DLAT, DLD, MPC1, MPC1L, MPC2, PDHA1, PDHA2, PDHB, PDHX, PDK1, PDK2, PDK3, PDK4, PDP1, PDP2, PDPR	MPC2	0.35908	0.922465
Cardiolipin synthesis	AGPAT4, AGPAT5, CRLS1, GPAM, GPAT2, HADHA, PGS1, PLD6, PLSCR3, PNPLA8, PRELID1, PRELID3A, PTPMT1, TAMM41, TAZ, TRIAP1	AGPAT5	0.35908	0.922465
Heme synthesis and processing	ABCB10, ABCB6, ABCB7, ALAS1, ALAS2, COX10, COX15, CPOX, FABP1, FDX1, FDX2, FDXR, FECH, HCCS, PPOX, SLC25A38	ABCB10	0.35908	0.922465
Mitochondrial central dogma	AARS2, ALKBH1, ANGEL2, APEX1, ATAD3A, ATAD3B, AURKAIP1, C12orf65, CARS2, CDK5RAP1, CHCHD1, COA3, COX14, DAP3, DARS2, DDX28, DHX30, DNA2, DUS2, EARS2, ELAC2, ENDOG, ERAL1, EXD2, EXOG, FARS2, FASTK, FASTKD1, FASTKD2, FASTKD3, FASTKD5, GADD45GIP1, GARS1, GATB, GATC, GFM1, GFM2, GRSF1, GTPBP10, GTPBP3, GUF1, HARS2, HEMK1, HSD17B10, IARS2, KARS1, LACTB2, LARS2, LIG3, LRPPRC, MALSU1, MARS2, METAP1D, ME…	POLQ, UNG, APEX1, MRPL15, RECQL4	0.761424	1
mtDNA replication	DNA2, EXOG, LIG3, MGME1, POLG, POLG2, POLRMT, RNASEH1, SSBP1, TFAM, TFB2M, TOP1MT, TOP3A, TWNK		1	1
mtDNA nucleoid	ATAD3A, ATAD3B, MTERF1, MTERF2, POLDIP2, POLG, POLG2, POLRMT, SSBP1, TFAM, TWNK		1	1
mtDNA modifications	METTL4		1	1
mtDNA stability and decay	ENDOG, EXOG, MGME1		1	1
mtRNA metabolism	ALKBH1, ANGEL2, CDK5RAP1, DDX28, DHX30, DUS2, ELAC2, ENDOG, ERAL1, FASTK, FASTKD1, FASTKD2, FASTKD3, FASTKD5, GRSF1, GTPBP3, HSD17B10, LACTB2, LRPPRC, METTL15, METTL17, METTL5, METTL8, MRM1, MRM2, MRM3, MRPL12, MRPL47, MRPS7, MRPS9, MTERF1, MTO1, MTPAP, MTRES1, MYG1, NGRN, NOA1, NSUN2, NSUN3, NSUN4, OSGEPL1, PDE12, PNPT1, POLRMT, PPA2, PRORP, PTCD1, PTCD2, PUS1, QTRT1, RCC1L, REXO2, RMND1, RNASEH…		1	1
Transcription	MRPL12, MTERF1, MTRES1, POLRMT, TEFM, TFAM, TFB2M, TOP1MT		1	1
mtRNA granules	ALKBH1, DDX28, DHX30, ERAL1, FASTK, FASTKD1, FASTKD2, FASTKD5, GRSF1, HSD17B10, MRM1, MRM2, MRPL47, MRPS7, MRPS9, MTPAP, NOA1, PRORP, PTCD1, PTCD2, PUS1, RMND1, RPUSD3, RPUSD4, SUPV3L1, TFB1M, TRMT10C, TRUB2		1	1
Polycistronic mtRNA processing	ELAC2, FASTK, FASTKD1, FASTKD2, FASTKD3, FASTKD5, GRSF1, HSD17B10, PRORP, PTCD2, TBRG4, TRMT10C, YBEY		1	1
mt-tRNA modifications	ALKBH1, CDK5RAP1, DUS2, GTPBP3, HSD17B10, MTO1, NSUN2, NSUN3, OSGEPL1, PUS1, QTRT1, RPUSD4, THG1L, TRIT1, TRMT1, TRMT10C, TRMT2B, TRMT5, TRMT61B, TRMU, TRNT1, YRDC		1	1
mt-rRNA modifications	METTL15, METTL17, METTL5, MRM1, MRM2, MRM3, MTPAP, MYG1, NGRN, NSUN4, RCC1L, RPUSD3, RPUSD4, TFB1M, TRIT1, TRMT2B, TRMT61B, TRUB2		1	1
mt-mRNA modifications	ANGEL2, MTPAP, MYG1, PDE12		1	1
mtRNA stability and decay	ENDOG, FASTK, FASTKD1, FASTKD2, FASTKD3, FASTKD5, GRSF1, LACTB2, LRPPRC, MTPAP, PDE12, PNPT1, REXO2, RNASEH1, SLIRP, SUPV3L1, TBRG4		1	1
Translation	AARS2, AURKAIP1, C12orf65, CARS2, CHCHD1, COA3, COX14, DAP3, DARS2, DDX28, DHX30, EARS2, ERAL1, EXD2, FARS2, FASTKD2, GADD45GIP1, GARS1, GATB, GATC, GFM1, GFM2, GRSF1, GTPBP10, GUF1, HARS2, HEMK1, IARS2, KARS1, LARS2, LRPPRC, MALSU1, MARS2, METAP1D, METTL17, MIEF1, MPV17L2, MRM2, MRM3, MRPL1, MRPL10, MRPL11, MRPL12, MRPL13, MRPL14, MRPL15, MRPL16, MRPL17, MRPL18, MRPL19, MRPL2, MRPL20, MRPL21, MR…	MRPL15	0.986627	1
Mitochondrial ribosome	AURKAIP1, CHCHD1, DAP3, GADD45GIP1, MRPL1, MRPL10, MRPL11, MRPL12, MRPL13, MRPL14, MRPL15, MRPL16, MRPL17, MRPL18, MRPL19, MRPL2, MRPL20, MRPL21, MRPL22, MRPL23, MRPL24, MRPL27, MRPL28, MRPL3, MRPL30, MRPL32, MRPL33, MRPL34, MRPL35, MRPL36, MRPL37, MRPL38, MRPL39, MRPL4, MRPL40, MRPL41, MRPL42, MRPL43, MRPL44, MRPL45, MRPL46, MRPL47, MRPL48, MRPL49, MRPL50, MRPL51, MRPL52, MRPL53, MRPL54, MRPL55,…	MRPL15	0.900642	1
Mitochondrial ribosome assembly	DDX28, DHX30, ERAL1, FASTKD2, GRSF1, GTPBP10, MALSU1, METTL17, MIEF1, MPV17L2, MRM2, MRM3, MTERF3, MTERF4, MTG1, MTG2, NGRN, NOA1, NSUN4, PTCD3, RBFA, TFB1M, TRMT61B, YBEY		1	1
Translation factors	C12orf65, COA3, COX14, GFM1, GFM2, HEMK1, MRPL58, MRRF, MTIF2, MTIF3, MTRF1, MTRF1L, TACO1, TIMM21, TSFM, TUFM		1	1
mt-tRNA synthetases	AARS2, CARS2, DARS2, EARS2, FARS2, GARS1, GATB, GATC, HARS2, IARS2, KARS1, LARS2, MARS2, NARS2, PARS2, QRSL1, RARS2, SARS2, TARS2, VARS2, WARS2, YARS2		1	1
fMet processing	METAP1D, MTFMT, PDF		1	1
SAM	MTX1, MTX2, SAMM50		1	1
MIA40	AIFM1, CHCHD4, GFER		1	1
TIM22 carrier pathway	AGK, TIMM22, TIMM29		1	1
TIM23 presequence pathway	ROMO1, TIMM17A, TIMM17B, TIMM21, TIMM23, TIMM50		1	1
OXA	OXA1L		1	1
Chaperones	DNAJA3, DNLZ, FKBP10, HSPD1, HSPE1, MAIP1, NRDC, PHB, PHB2, TIMM10, TIMM10B, TIMM13, TIMM8A, TIMM8B, TIMM9, TRAP1		1	1
OXPHOS assembly factors	ACAD9, AIFM1, ATPAF1, ATPAF2, ATPSCKMT, BCS1L, CEP89, CMC1, CMC2, COA1, COA3, COA4, COA5, COA6, COA7, COA8, COX10, COX11, COX14, COX15, COX16, COX17, COX18, COX19, COX20, COX7A2L, DMAC1, DMAC2, ECSIT, FMC1, FOXRED1, HIGD1A, HIGD2A, LYRM2, LYRM7, NDUFAF1, NDUFAF2, NDUFAF3, NDUFAF4, NDUFAF5, NDUFAF6, NDUFAF7, NDUFAF8, NUBPL, PET100, PET117, PNKD, RAB5IF, SCO1, SCO2, SDHAF1, SDHAF2, SDHAF3, SDHAF4, …	CEP89, COX20	0.559618	1
Complex I	ACAD9, AIFM1, COA1, DMAC1, DMAC2, ECSIT, FOXRED1, LYRM2, MT-ND1, MT-ND2, MT-ND3, MT-ND4, MT-ND4L, MT-ND5, MT-ND6, NDUFA1, NDUFA10, NDUFA11, NDUFA12, NDUFA13, NDUFA2, NDUFA3, NDUFA5, NDUFA6, NDUFA7, NDUFA8, NDUFA9, NDUFAB1, NDUFAF1, NDUFAF2, NDUFAF3, NDUFAF4, NDUFAF5, NDUFAF6, NDUFAF7, NDUFAF8, NDUFB1, NDUFB10, NDUFB11, NDUFB2, NDUFB3, NDUFB4, NDUFB5, NDUFB6, NDUFB7, NDUFB8, NDUFB9, NDUFC1, NDUFC2…		1	1
CI subunits	MT-ND1, MT-ND2, MT-ND3, MT-ND4, MT-ND4L, MT-ND5, MT-ND6, NDUFA1, NDUFA10, NDUFA11, NDUFA12, NDUFA13, NDUFA2, NDUFA3, NDUFA5, NDUFA6, NDUFA7, NDUFA8, NDUFA9, NDUFAB1, NDUFB1, NDUFB10, NDUFB11, NDUFB2, NDUFB3, NDUFB4, NDUFB5, NDUFB6, NDUFB7, NDUFB8, NDUFB9, NDUFC1, NDUFC2, NDUFS1, NDUFS2, NDUFS3, NDUFS4, NDUFS5, NDUFS6, NDUFS7, NDUFS8, NDUFV1, NDUFV2, NDUFV3		1	1
CI assembly factors	ACAD9, AIFM1, COA1, DMAC1, DMAC2, ECSIT, FOXRED1, LYRM2, NDUFAF1, NDUFAF2, NDUFAF3, NDUFAF4, NDUFAF5, NDUFAF6, NDUFAF7, NDUFAF8, NUBPL, TIMMDC1, TMEM126A, TMEM126B, TMEM186, TMEM70		1	1
Complex II	SDHA, SDHAF1, SDHAF2, SDHAF3, SDHAF4, SDHB, SDHC, SDHD		1	1
CII subunits	SDHA, SDHB, SDHC, SDHD		1	1
CII assembly factors	SDHAF1, SDHAF2, SDHAF3, SDHAF4		1	1
CIII assembly factors	BCS1L, LYRM7, TTC19, UQCC1, UQCC2, UQCC3		1	1
CIV subunits	COX4I1, COX4I2, COX5A, COX5B, COX6A1, COX6A2, COX6B1, COX6B2, COX6C, COX7A1, COX7A2, COX7A2L, COX7B, COX7B2, COX7C, COX8A, COX8C, MT-CO1, MT-CO2, MT-CO3, NDUFA4	MT-CO3	0.442277	1
CV assembly factors	ATPAF1, ATPAF2, ATPSCKMT, FMC1, TMEM70		1	1
Respirasome assembly	COX7A2L, HIGD1A, HIGD2A, RAB5IF		1	1
Cytochrome C	CYCS, HCCS		1	1
Malate-aspartate shuttle	GOT2, MDH2, SLC25A10, SLC25A11, SLC25A12, SLC25A13		1	1
Glycerol phosphate shuttle	GPD2		1	1
TCA cycle	ACO2, CS, DLD, DLST, FH, IDH2, IDH3A, IDH3B, IDH3G, MDH2, MRPS36, OGDH, OGDHL, SDHA, SDHB, SDHC, SDHD, SUCLA2, SUCLG1, SUCLG2		1	1
Itaconate metabolism	ACOD1, AUH, CLYBL, SUCLA2, SUCLG1, SUCLG2		1	1
Ketone metabolism	ACAA2, ACAT1, BDH1, HADHB, HMGCL, HMGCS2, OXCT1, OXCT2		1	1
Propanoate metabolism	MCEE, MMUT, PCCA, PCCB		1	1
Fatty acid oxidation	ACAA2, ACACB, ACAD10, ACAD11, ACADL, ACADM, ACADS, ACADSB, ACADVL, ACAT1, ACOT11, ACSF2, ACSL1, ACSL6, ACSM1, ACSM2A, ACSM2B, ACSM3, ACSM4, ACSM5, ACSS1, AMACR, CPT1A, CPT1B, CPT1C, CPT2, CRAT, CROT, DECR1, ECHS1, ECI1, ECI2, ETFA, ETFB, ETFDH, HADH, HADHA, HADHB, HSD17B10, MCEE, MMUT, PCCA, PCCB, SLC25A20	CROT	0.705836	1
Type II fatty acid synthesis	ACACA, ACSF3, CBR4, HSD17B8, HTD2, MCAT, MECR, NDUFAB1, OXSM		1	1
Lipoate insertion	GCSH, LIAS, LIPT1, LIPT2		1	1
Eicosanoid metabolism	MGST3, PTGES2, ZADH2		1	1
Branched-chain amino acid metabolism	ACAD8, ACADSB, ACAT1, ALDH6A1, AUH, BCAT2, BCKDHA, BCKDHB, BCKDK, DBT, DLD, ECHS1, ETFA, ETFB, ETFDH, HADHA, HIBADH, HIBCH, HMGCL, HSD17B10, IVD, MCCC1, MCCC2, PPM1K, SLC25A44		1	1
Branched-chain amino acid dehydrogenase complex	BCKDHA, BCKDHB, BCKDK, DBT, DLD, PPM1K		1	1
Lysine metabolism	AADAT, AASS, ACAA2, ACAT1, ALDH7A1, DHTKD1, DLD, DLST, ECHS1, ETFA, ETFB, ETFDH, GCDH, HADH, HADHB, SLC25A29		1	1
Proline metabolism	ALDH18A1, ALDH4A1, OAT, PRODH, PYCR1, PYCR2		1	1
Glyoxylate metabolism	AGXT, AGXT2, ALDH4A1, GOT2, GRHPR, HOGA1, LDHB, PRODH2		1	1
GABA metabolism	ABAT, ADHFE1, AKR7A2, ALDH5A1, ALDH9A1, GLUD1, GLUD2		1	1
Catechol metabolism	COMT, MAOA, MAOB		1	1
Kynurenine metabolism	GOT2, KMO, KYAT3		1	1
Urea cycle	CA5A, CA5B, CPS1, NAGS, OTC, SLC25A13, SLC25A15		1	1
Nucleotide metabolism	AK2, AK3, AK4, ANTKMT, CKMT1A, CKMT1B, CKMT2, CMPK2, DGUOK, DHODH, DTYMK, DUT, FHIT, GATM, GUK1, HINT1, NME3, NME4, NME6, NT5DC2, NT5M, NUDT2, NUDT5, NUDT9, PAICS, PPA2, SLC25A23, SLC25A24, SLC25A25, SLC25A31, SLC25A33, SLC25A36, SLC25A4, SLC25A41, SLC25A5, SLC25A6, SUCLA2, SUCLG1, SUCLG2, TK2		1	1
Nucleotide import	SLC25A23, SLC25A24, SLC25A25, SLC25A31, SLC25A33, SLC25A36, SLC25A4, SLC25A41, SLC25A5, SLC25A6		1	1
Nucleotide synthesis and processing	AK2, AK3, AK4, CMPK2, DGUOK, DHODH, DTYMK, DUT, FHIT, GUK1, HINT1, NME3, NME4, NME6, NT5DC2, NT5M, NUDT2, NUDT5, NUDT9, PAICS, SUCLA2, SUCLG1, SUCLG2, TK2		1	1
Creatine metabolism	CKMT1A, CKMT1B, CKMT2, GATM		1	1
Metals and cofactors	ABAT, ABCB10, ABCB6, ABCB7, ACO2, AIFM3, ALAS1, ALAS2, BOLA1, BOLA3, CHCHD7, CISD1, CISD3, COASY, COQ10A, COQ10B, COQ2, COQ3, COQ4, COQ5, COQ6, COQ7, COQ8A, COQ8B, COQ9, COX10, COX11, COX15, COX17, COX19, CPOX, CPT1A, CPT1B, CPT1C, CPT2, CYB5B, CYC1, CYCS, CYP11A1, CYP11B1, CYP11B2, CYP24A1, CYP27A1, CYP27B1, DNA2, ETFDH, FABP1, FAM210B, FDX1, FDX2, FDXR, FECH, FTH1, FTMT, FXN, GLRX2, GLRX5, GRPE…	ABCB10, GRPEL2, FTH1, MT-CYB	0.430643	1
Carnitine synthesis and transport	CPT1A, CPT1B, CPT1C, CPT2, SLC25A20, TMLHE		1	1
Carnitine shuttle	CPT1A, CPT1B, CPT1C, CPT2, SLC25A20		1	1
Coenzyme A metabolism	COASY, NUDT19, NUDT8, PANK2, SLC25A42		1	1
Coenzyme Q metabolism	COQ10A, COQ10B, COQ2, COQ3, COQ4, COQ5, COQ6, COQ7, COQ8A, COQ8B, COQ9, PDSS1, PDSS2		1	1
Copper metabolism	CHCHD7, COX11, COX17, COX19, SCO1, SCO2, SLC25A3		1	1
Fe-S cluster biosynthesis	ABCB7, BOLA1, BOLA3, CISD1, CISD3, FDX1, FDX2, FDXR, FXN, GLRX5, GRPEL1, GRPEL2, HSCB, HSPA9, IBA57, ISCA1, ISCA2, ISCU, LYRM4, NDUFAB1, NFS1, NFU1, NUBPL	GRPEL2	0.47245	1
Molybdenum cofactor synthesis and proteins	ABCB7, MOCS1, MTARC1, MTARC2, SUOX		1	1
NAD biosynthesis and metabolism	KMO, KYAT3, NADK2, NAXD, NAXE, NMNAT3, NNT, NOCT, NUDT13, SIRT3, SIRT4, SIRT5, SLC25A51, SLC25A52		1	1
Tetrahydobiopterin synthesis	PCBD2, QDPR, SPR		1	1
Fe-S-containing proteins	ABAT, ACO2, AIFM3, BOLA1, BOLA3, CISD1, CISD3, DNA2, ETFDH, FDX1, FDX2, FECH, GLRX2, GLRX5, ISCA1, ISCA2, ISCU, LIAS, NDUFS1, NDUFS2, NDUFS7, NDUFS8, NDUFV1, NDUFV2, NFS1, NFU1, NTHL1, NUBPL, RSAD1, SDHB, UQCRFS1		1	1
Choline and betaine metabolism	ALDH7A1, CHDH, DMGDH, ETFA, ETFB, ETFDH, SARDH		1	1
Biotin utilizing proteins	ACACA, ACACB, MCCC1, PC, PCCA		1	1
Vitamin A metabolism	AKR1B10, BCO2, DHRS4, RDH13, RDH14		1	1
Vitamin B1 metabolism	SLC25A19		1	1
Vitamin B2 metabolism	FLAD1, RFK, SLC25A32		1	1
Vitamin B6 metabolism	PLPBP, PNPO		1	1
Vitamin C metabolism	GLRX2, TXN2		1	1
Vitamin D metabolism	CYP24A1, CYP27B1, FDX1, FDXR		1	1
Amidoxime reducing complex	CYB5B, CYB5R3, MTARC1, MTARC2		1	1
SLC25A family	MTCH1, MTCH2, SLC25A1, SLC25A10, SLC25A11, SLC25A12, SLC25A13, SLC25A14, SLC25A15, SLC25A16, SLC25A18, SLC25A19, SLC25A20, SLC25A21, SLC25A22, SLC25A23, SLC25A24, SLC25A25, SLC25A26, SLC25A27, SLC25A28, SLC25A29, SLC25A3, SLC25A30, SLC25A31, SLC25A32, SLC25A33, SLC25A34, SLC25A35, SLC25A36, SLC25A37, SLC25A38, SLC25A39, SLC25A4, SLC25A40, SLC25A41, SLC25A42, SLC25A43, SLC25A44, SLC25A45, SLC25A46…		1	1
Mitochondrial permeability transition pore	PPIF, SLC25A31, SLC25A4, SLC25A5, SLC25A6, VDAC1, VDAC3		1	1
Immune response	ACOD1, C1QBP, IFI27, MAVS, NLRX1		1	1
Fusion	ARL2, MFN1, MFN2, MIGA1, MIGA2, MTCH2, OMA1, OPA1, PLD6		1	1
Organelle contact sites	AHCYL1, ATAD3A, ATAD3B, FKBP8, FUNDC2, MFN1, MFN2, MIGA2, PIGBOS1, RMDN3, SPIRE1, STX17, SYNJ2BP, VDAC1		1	1
Intramitochondrial membrane interactions	ATAD3A, ATAD3B, CHCHD3, DNAJC11, MTX1, MTX2, MTX3, SAMM50, SLC25A46		1	1
Trafficking	ARMC10, ARMCX1, ARMCX3, MGARP, MYO19, RHOT1, RHOT2		1	1
Mitophagy	BCL2L13, FKBP8, FUNDC1, MARCHF5, NIPSNAP1, NIPSNAP2, PARK7, PARL, PGAM5, PINK1, PRKN, TOMM7, USP30, VPS13D		1	1
Autophagy	BCL2L13, FKBP8, FUNDC1, MARCHF5, NBR1, NIPSNAP1, NIPSNAP2, PARK7, PARL, PGAM5, PINK1, PRKN, RAB24, SNAP29, STX17, TOMM7, USP30, VPS13D		1	1
Cristae formation	APOO, APOOL, ATP5MD, ATP5ME, ATP5MG, CHCHD3, CHCHD6, IMMT, MICOS10, MICOS13, OPA1		1	1
MICOS complex	APOO, APOOL, CHCHD3, CHCHD6, IMMT, MICOS10, MICOS13		1	1

## Sheet: mitocarta 24 vs 0
Table S3. Over-representation analysis results: enrichment for MitoCarta terms (version 3.0) via Fisher's exact test (down-regulated DEGs).
MitoPathway	Genes	int_genes	ora_pval	ora_fdr
Metabolism	AADAT, AASS, ABAT, ABCB10, ABCB6, ABCB7, ABHD10, ABHD11, ACAA1, ACAA2, ACACA, ACACB, ACAD10, ACAD11, ACAD8, ACADL, ACADM, ACADS, ACADSB, ACADVL, ACAT1, ACLY, ACO2, ACOD1, ACOT11, ACOT13, ACOT2, ACOT7, ACOT9, ACP6, ACSF2, ACSF3, ACSL1, ACSL6, ACSM1, ACSM2A, ACSM2B, ACSM3, ACSM4, ACSM5, ACSS1, ACSS3, ADHFE1, AGK, AGMAT, AGPAT4, AGPAT5, AGXT, AGXT2, AIFM2, AIFM3, AK2, AK3, AK4, AKR1B10, AKR7A2, ALAS…	SLC25A13, CROT, MTHFD2, IDI1, ME2, OXCT1, SLC25A24, ACOT7, SPTLC2, PCK2, LACTB, ETHE1, ABHD11, PHYH, SFXN3, AADAT, ABCB10, BPHL, DNA2, MMAB, OSBPL1A, AGPAT5, CBR3, FDPS, ACOT11, GRPEL2, OXR1, MSRA, GLDC, SHMT2, MT-CYB, MT-CO1, ACACA	1.18973e-05	0.000886351
EF hand proteins	EFHD1, MICU1, MICU2, MICU3, RHOT1, RHOT2, SLC25A12, SLC25A13, SLC25A23, SLC25A24, SLC25A25	SLC25A13, SLC25A24, MICU1, EFHD1, MICU2	1.18006e-05	0.000886351
Calcium homeostasis	EFHD1, LETM1, MCU, MCUB, MICU1, MICU2, MICU3, PPIF, RHOT1, RHOT2, SLC25A12, SLC25A13, SLC25A23, SLC25A24, SLC25A25, SLC25A3, SLC25A31, SLC25A4, SLC25A5, SLC25A6, SLC8B1, SMDT1, VDAC1, VDAC3	SLC25A13, MCUB, SLC25A24, MICU1, EFHD1, MICU2	7.73445e-05	0.00384144
Signaling	ACOD1, ADCY10, AKAP1, AKAP10, BLOC1S1, C1QBP, CSKMT, DELE1, EFHD1, FUNDC2, IFI27, LETM1, LYPLA1, MACROD1, MAVS, MCRIP2, MCU, MCUB, MICU1, MICU2, MICU3, MRS2, MUL1, NLRX1, OCIAD2, PDE2A, PINK1, PPIF, PPTC7, PRKACA, RHOT1, RHOT2, SIRT3, SLC25A12, SLC25A13, SLC25A23, SLC25A24, SLC25A25, SLC25A3, SLC25A31, SLC25A4, SLC25A5, SLC25A6, SLC8B1, SMDT1, SPHKAP, VDAC1, VDAC3	SLC25A13, MCUB, SLC25A24, MICU1, EFHD1, AKAP1, OCIAD2, MICU2	0.000112337	0.00418456
mtDNA maintainance	APEX1, ATAD3A, ATAD3B, DNA2, ENDOG, EXOG, LIG3, METTL4, MGME1, MTERF1, MTERF2, MUTYH, OGG1, PIF1, POLB, POLDIP2, POLG, POLG2, POLQ, POLRMT, PPA2, PRIMPOL, RECQL4, RNASEH1, SSBP1, TFAM, TFB2M, TOP1MT, TOP3A, TWNK, UNG	POLQ, UNG, TFAM, MGME1, DNA2, RECQL4	0.000350793	0.0104536
Calcium uniporter	MCU, MCUB, MICU1, MICU2, MICU3, SMDT1	MCUB, MICU1, MICU2	0.000570646	0.014171
Cholesterol-associated	FDPS, IDI1	IDI1, FDPS	0.000979553	0.0208505
Lipid metabolism	ACAA1, ACAA2, ACACA, ACACB, ACAD10, ACAD11, ACADL, ACADM, ACADS, ACADSB, ACADVL, ACAT1, ACOT11, ACOT13, ACOT2, ACOT7, ACOT9, ACP6, ACSF2, ACSF3, ACSL1, ACSL6, ACSM1, ACSM2A, ACSM2B, ACSM3, ACSM4, ACSM5, ACSS1, ACSS3, AGK, AGPAT4, AGPAT5, AMACR, CBR4, CHPT1, CPT1A, CPT1B, CPT1C, CPT2, CRAT, CRLS1, CROT, CYB5R3, CYP11A1, CYP11B1, CYP11B2, CYP27A1, DBI, DECR1, DHRS1, ECH1, ECHDC1, ECHS1, ECI1, ECI2,…	CROT, IDI1, ACOT7, SPTLC2, LACTB, PHYH, OSBPL1A, AGPAT5, FDPS, ACOT11, ACACA	0.00172479	0.0321242
Calcium cycle	LETM1, MCU, MCUB, MICU1, MICU2, MICU3, SLC25A3, SLC8B1, SMDT1	MCUB, MICU1, MICU2	0.00223311	0.0369704
OXPHOS subunits	ATP5F1A, ATP5F1B, ATP5F1C, ATP5F1D, ATP5F1E, ATP5IF1, ATP5MC1, ATP5MC2, ATP5MC3, ATP5MD, ATP5ME, ATP5MF, ATP5MG, ATP5MPL, ATP5PB, ATP5PD, ATP5PF, ATP5PO, COX4I1, COX4I2, COX5A, COX5B, COX6A1, COX6A2, COX6B1, COX6B2, COX6C, COX7A1, COX7A2, COX7A2L, COX7B, COX7B2, COX7C, COX8A, COX8C, CYC1, CYCS, DMAC2L, HCCS, MT-ATP6, MT-ATP8, MT-CO1, MT-CO2, MT-CO3, MT-CYB, MT-ND1, MT-ND2, MT-ND3, MT-ND4, MT-ND4L…	MT-ND6, MT-CO2, MT-CYB, MT-ND2, MT-CO1, MT-ND3, MT-ATP6, MT-CO3, MT-ATP8	0.00478279	0.0653958
Phospholipid metabolism	ACP6, AGK, AGPAT4, AGPAT5, CHPT1, GPAM, GPAT2, LACTB, OSBPL1A, PGS1, PISD, PNPLA8, PRDX6, PRELID1, PRELID3A, PRELID3B, PTPMT1, SERAC1, SPHK2, SPTLC2, STARD7, TAMM41, TRIAP1	SPTLC2, LACTB, OSBPL1A, AGPAT5	0.00526678	0.0653958
Small molecule transport	ABCA9, ABCB10, ABCB6, ABCB7, ABCB8, ABCD1, ABCD2, ABCD3, CCDC51, LETMD1, MCU, MCUB, MICU1, MICU2, MICU3, MPC1, MPC1L, MPC2, MPV17, MPV17L, MRS2, MTCH1, MTCH2, ROMO1, SFXN1, SFXN2, SFXN3, SFXN4, SFXN5, SLC25A1, SLC25A10, SLC25A11, SLC25A12, SLC25A13, SLC25A14, SLC25A15, SLC25A16, SLC25A18, SLC25A19, SLC25A20, SLC25A21, SLC25A22, SLC25A23, SLC25A24, SLC25A25, SLC25A26, SLC25A27, SLC25A28, SLC25A29,…	SLC25A13, MCUB, SLC25A24, MICU1, SFXN3, ABCB10, ABCA9, MICU2	0.0051902	0.0653958
mtDNA replication	DNA2, EXOG, LIG3, MGME1, POLG, POLG2, POLRMT, RNASEH1, SSBP1, TFAM, TFB2M, TOP1MT, TOP3A, TWNK	TFAM, MGME1, DNA2	0.0086079	0.0978835
Serine metabolism	AGXT, SDSL, SFXN1, SFXN3, SHMT2	SFXN3, SHMT2	0.00919711	0.0978835
TCA-associated	ABHD11, ACLY, D2HGDH, FAHD1, L2HGDH, ME2, ME3, MPC1, MPC1L, MPC2, PC, PCK2, SFXN5, SLC25A1, SLC25A11	ME2, PCK2, ABHD11	0.0105122	0.104421
OXPHOS	ACAD9, AIFM1, ATP5F1A, ATP5F1B, ATP5F1C, ATP5F1D, ATP5F1E, ATP5IF1, ATP5MC1, ATP5MC2, ATP5MC3, ATP5MD, ATP5ME, ATP5MF, ATP5MG, ATP5MPL, ATP5PB, ATP5PD, ATP5PF, ATP5PO, ATPAF1, ATPAF2, ATPSCKMT, BCS1L, CEP89, CMC1, CMC2, COA1, COA3, COA4, COA5, COA6, COA7, COA8, COX10, COX11, COX14, COX15, COX16, COX17, COX18, COX19, COX20, COX4I1, COX4I2, COX5A, COX5B, COX6A1, COX6A2, COX6B1, COX6B2, COX6C, COX7A…	CEP89, MT-ND6, MT-CO2, MT-CYB, MT-ND2, MT-CO1, MT-ND3, MT-ATP6, MT-CO3, COX20, MT-ATP8	0.0178298	0.15994
Vitamin metabolism	ACACA, ACACB, AKR1B10, ALDH1L1, ALDH1L2, ALDH7A1, AMT, BCO2, CHDH, CYP24A1, CYP27B1, DHRS4, DMGDH, ETFA, ETFB, ETFDH, FDX1, FDXR, FLAD1, FPGS, GLRX2, GTPBP3, MCCC1, MMAA, MMAB, MMADHC, MMUT, MTFMT, MTHFD1L, MTHFD2, MTHFD2L, MTHFS, MTO1, PC, PCCA, PLPBP, PNPO, QDPR, RDH13, RDH14, RFK, SARDH, SFXN1, SFXN3, SHMT2, SLC25A19, SLC25A32, SLC25A38, TXN2	MTHFD2, SFXN3, MMAB, SHMT2, ACACA	0.0182482	0.15994
Complex IV	CEP89, CMC1, CMC2, COA1, COA3, COA4, COA5, COA6, COA7, COA8, COX10, COX11, COX14, COX15, COX16, COX17, COX18, COX19, COX20, COX4I1, COX4I2, COX5A, COX5B, COX6A1, COX6A2, COX6B1, COX6B2, COX6C, COX7A1, COX7A2, COX7A2L, COX7B, COX7B2, COX7C, COX8A, COX8C, HIGD1A, MT-CO1, MT-CO2, MT-CO3, NDUFA4, PET100, PET117, PNKD, SCO1, SCO2, SMIM20, SURF1, TACO1, TIMM21, TMEM177	CEP89, MT-CO2, MT-CO1, MT-CO3, COX20	0.0213679	0.176878
ABC transporters	ABCA9, ABCB10, ABCB6, ABCB7, ABCB8, ABCD1, ABCD2, ABCD3	ABCB10, ABCA9	0.0241911	0.180223
Apoptosis	AIFM1, AIFM2, AIFM3, BAD, BAK1, BAX, BBC3, BCL2, BCL2A1, BCL2L1, BCL2L10, BCL2L11, BCL2L13, BCL2L2, BID, BIK, BNIP3, BNIP3L, BOK, CASP3, CASP8, CASP9, CHCHD2, CYCS, DIABLO, ENDOG, GHITM, HTRA2, IFI27, MCL1, PMAIP1, RTL10, SEPTIN4, SPHK2, STYXL1	BBC3, PMAIP1, BCL2L1, BOK	0.0231802	0.180223
CIV subunits	COX4I1, COX4I2, COX5A, COX5B, COX6A1, COX6A2, COX6B1, COX6B2, COX6C, COX7A1, COX7A2, COX7A2L, COX7B, COX7B2, COX7C, COX8A, COX8C, MT-CO1, MT-CO2, MT-CO3, NDUFA4	MT-CO2, MT-CO1, MT-CO3	0.0267431	0.181124
Folate and 1-C metabolism	ALDH1L1, ALDH1L2, ALDH7A1, AMT, CHDH, DMGDH, FPGS, GTPBP3, MTFMT, MTHFD1L, MTHFD2, MTHFD2L, MTHFS, MTO1, QDPR, SARDH, SFXN1, SFXN3, SHMT2, SLC25A32, SLC25A38	MTHFD2, SFXN3, SHMT2	0.0267431	0.181124
mtDNA repair	APEX1, EXOG, LIG3, OGG1, POLB, POLG, PRIMPOL, RECQL4, UNG	UNG, RECQL4	0.0304647	0.197359
Sulfur metabolism	ETHE1, GOT2, MPST, MSRA, MSRB2, SLC25A14, SLC25A30, SQOR, SUOX, TST, TSTD1	ETHE1, MSRA	0.0446612	0.277271
Protein import and sorting	AGK, AIFM1, CHCHD4, DNAJC11, DNAJC15, DNAJC19, GFER, GRPEL1, GRPEL2, IMMP1L, IMMP2L, MIPEP, MTX1, MTX2, NRDC, OXA1L, PAM16, PMPCA, PMPCB, ROMO1, SAMM50, TIMM10, TIMM10B, TIMM13, TIMM17A, TIMM17B, TIMM21, TIMM22, TIMM23, TIMM29, TIMM44, TIMM50, TIMM8A, TIMM8B, TIMM9, TOMM20, TOMM20L, TOMM22, TOMM34, TOMM40, TOMM40L, TOMM5, TOMM6, TOMM7, TOMM70, UQCRC1, UQCRC2, XPNPEP3	TOMM34, MIPEP, TIMM8A, GRPEL2	0.0628899	0.360408
Heme-containing proteins	CYB5B, CYC1, CYCS, CYP11A1, CYP11B1, CYP11B2, CYP24A1, CYP27A1, CYP27B1, MT-CO1, MT-CYB, SDHC, SDHD	MT-CYB, MT-CO1	0.0607904	0.360408
Carbohydrate metabolism	ABHD11, ACAA2, ACAT1, ACLY, ACO2, ACOD1, AUH, BDH1, CLYBL, CS, D2HGDH, DCXR, DLAT, DLD, DLST, FAHD1, FH, GLYCTK, GOT2, GPD2, HADHB, HMGCL, HMGCS2, IDH2, IDH3A, IDH3B, IDH3G, L2HGDH, LDHAL6B, LDHD, MCEE, MDH2, ME2, ME3, MMUT, MPC1, MPC1L, MPC2, MRPS36, NEU4, OGDH, OGDHL, OXCT1, OXCT2, PC, PCCA, PCCB, PCK2, PDHA1, PDHA2, PDHB, PDHX, PDK1, PDK2, PDK3, PDK4, PDP1, PDP2, PDPR, RPIA, SDHA, SDHB, SDHC, …	SLC25A13, ME2, OXCT1, PCK2, ABHD11	0.0787489	0.404606
Glycine metabolism	ALDH7A1, AMT, CHDH, DLD, DMGDH, ETFA, ETFB, ETFDH, GCAT, GCSH, GLDC, GLYAT, SARDH, SHMT2, SLC25A38	GLDC, SHMT2	0.0785606	0.404606
Detoxification	ABHD10, ACSM2A, ACSM5, AIFM2, AKR1B10, AKR7A2, ALDH1B1, ALDH2, ALDH3A2, ALDH7A1, ALDH9A1, BPHL, CAT, CBR3, CYB5B, CYB5R3, DHRS2, EPHX2, GLRX2, GLYAT, GPX1, GPX4, GSR, GSTK1, GSTZ1, HAGH, MAOA, MAOB, MGST1, MPST, MSRA, MSRB2, MSRB3, MTARC1, MTARC2, NIT1, NIT2, OXR1, PRDX2, PRDX3, PRDX4, PRDX5, PRDX6, PRXL2A, SELENOO, SOD1, SOD2, TST, TXN2, TXNRD1, TXNRD2	BPHL, CBR3, OXR1, MSRA	0.0751613	0.404606
mtDNA stability and decay	ENDOG, EXOG, MGME1	MGME1	0.0910105	0.452019
mt-rRNA modifications	METTL15, METTL17, METTL5, MRM1, MRM2, MRM3, MTPAP, MYG1, NGRN, NSUN4, RCC1L, RPUSD3, RPUSD4, TFB1M, TRIT1, TRMT2B, TRMT61B, TRUB2	TFB1M, TRMT2B	0.107721	0.504547
Mitochondrial dynamics and surveillance	AHCYL1, AIFM1, AIFM2, AIFM3, APOO, APOOL, ARL2, ARMC10, ARMCX1, ARMCX3, ATAD3A, ATAD3B, ATP5MD, ATP5ME, ATP5MG, BAD, BAK1, BAX, BBC3, BCL2, BCL2A1, BCL2L1, BCL2L10, BCL2L11, BCL2L13, BCL2L2, BID, BIK, BNIP3, BNIP3L, BOK, CASP3, CASP8, CASP9, CHCHD2, CHCHD3, CHCHD6, CYCS, DIABLO, DNAJC11, DNM1L, ENDOG, FIS1, FKBP8, FUNDC1, FUNDC2, GHITM, HTRA2, IFI27, IMMT, MARCHF5, MCL1, MFF, MFN1, MFN2, MGARP, M…	BBC3, PMAIP1, MTFR2, BCL2L1, BOK, MYO19	0.108359	0.504547
Glycine cleavage system	AMT, DLD, GCSH, GLDC	GLDC	0.119469	0.508597
Vitamin B12 metabolism	MMAA, MMAB, MMADHC, MMUT	MMAB	0.119467	0.508597
Cytochromes	CYB5B, CYC1, CYCS, MT-CYB	MT-CYB	0.119469	0.508597
Protein import, sorting and homeostasis	AFG1L, AFG3L2, AGK, AIFM1, ATAD1, ATP23, CASP3, CASP8, CASP9, CHCHD4, CLPB, CLPP, CLPX, DNAJA3, DNAJC11, DNAJC15, DNAJC19, DNAJC4, DNLZ, FKBP10, GFER, GRPEL1, GRPEL2, HSPD1, HSPE1, HTRA2, IDE, IMMP1L, IMMP2L, LACTB, LAP3, LONP1, MAIP1, METAP1D, MIPEP, MTX1, MTX2, MUL1, NLN, NRDC, OMA1, OXA1L, PAM16, PARK7, PARL, PDF, PHB, PHB2, PITRM1, PMPCA, PMPCB, PRSS35, ROMO1, SAMM50, SPG7, STOML2, TIMM10, TI…	TOMM34, MIPEP, LACTB, TIMM8A, GRPEL2	0.132691	0.549193
CV subunits	ATP5F1A, ATP5F1B, ATP5F1C, ATP5F1D, ATP5F1E, ATP5IF1, ATP5MC1, ATP5MC2, ATP5MC3, ATP5MD, ATP5ME, ATP5MF, ATP5MG, ATP5MPL, ATP5PB, ATP5PD, ATP5PF, ATP5PO, DMAC2L, MT-ATP6, MT-ATP8	MT-ATP6, MT-ATP8	0.139139	0.560316
Biotin utilizing proteins	ACACA, ACACB, MCCC1, PC, PCCA	ACACA	0.147037	0.561757
Sideroflexins	SFXN1, SFXN2, SFXN3, SFXN4, SFXN5	SFXN3	0.147037	0.561757
Amino acid metabolism	AADAT, AASS, ABAT, ACAA2, ACAD8, ACADSB, ACAT1, ADHFE1, AGMAT, AGXT, AGXT2, AKR7A2, ALDH18A1, ALDH4A1, ALDH5A1, ALDH6A1, ALDH7A1, ALDH9A1, AMT, ARG2, AUH, BCAT2, BCKDHA, BCKDHB, BCKDK, CA5A, CA5B, CHDH, COMT, CPS1, DBT, DGLUCY, DHTKD1, DLD, DLST, DMGDH, ECHS1, ETFA, ETFB, ETFDH, GCAT, GCDH, GCSH, GLDC, GLS, GLS2, GLUD1, GLUD2, GLYAT, GOT2, GPT2, GRHPR, HADH, HADHA, HADHB, HIBADH, HIBCH, HMGCL, HO…	SLC25A13, SFXN3, AADAT, GLDC, SHMT2	0.151928	0.565931
CI subunits	MT-ND1, MT-ND2, MT-ND3, MT-ND4, MT-ND4L, MT-ND5, MT-ND6, NDUFA1, NDUFA10, NDUFA11, NDUFA12, NDUFA13, NDUFA2, NDUFA3, NDUFA5, NDUFA6, NDUFA7, NDUFA8, NDUFA9, NDUFAB1, NDUFB1, NDUFB10, NDUFB11, NDUFB2, NDUFB3, NDUFB4, NDUFB5, NDUFB6, NDUFB7, NDUFB8, NDUFB9, NDUFC1, NDUFC2, NDUFS1, NDUFS2, NDUFS3, NDUFS4, NDUFS5, NDUFS6, NDUFS7, NDUFS8, NDUFV1, NDUFV2, NDUFV3	MT-ND6, MT-ND2, MT-ND3	0.15861	0.57172
Xenobiotic metabolism	ABHD10, ACSM2A, ACSM5, AKR1B10, AKR7A2, ALDH1B1, ALDH2, BPHL, CBR3, CYB5B, CYB5R3, DHRS2, EPHX2, GLYAT, GSTK1, GSTZ1, MAOA, MAOB, MGST1, MPST, MTARC1, MTARC2, TST	BPHL, CBR3	0.161156	0.57172
Import motor	DNAJC15, DNAJC19, GRPEL1, GRPEL2, PAM16, TIMM44	GRPEL2	0.173742	0.57528
Malate-aspartate shuttle	GOT2, MDH2, SLC25A10, SLC25A11, SLC25A12, SLC25A13	SLC25A13	0.173742	0.57528
cAMP-PKA signaling	ADCY10, AKAP1, AKAP10, PDE2A, PRKACA, SPHKAP	AKAP1	0.173742	0.57528
Complex V	ATP5F1A, ATP5F1B, ATP5F1C, ATP5F1D, ATP5F1E, ATP5IF1, ATP5MC1, ATP5MC2, ATP5MC3, ATP5MD, ATP5ME, ATP5MF, ATP5MG, ATP5MPL, ATP5PB, ATP5PD, ATP5PF, ATP5PO, ATPAF1, ATPAF2, ATPSCKMT, DMAC2L, FMC1, MT-ATP6, MT-ATP8, TMEM70	MT-ATP6, MT-ATP8	0.195001	0.619629
Urea cycle	CA5A, CA5B, CPS1, NAGS, OTC, SLC25A13, SLC25A15	SLC25A13	0.199612	0.619629
Trafficking	ARMC10, ARMCX1, ARMCX3, MGARP, MYO19, RHOT1, RHOT2	MYO19	0.199612	0.619629
Transcription	MRPL12, MTERF1, MTRES1, POLRMT, TEFM, TFAM, TFB2M, TOP1MT	TFAM	0.224669	0.619928
Preprotein cleavage	IMMP1L, IMMP2L, MIPEP, PMPCA, PMPCB, UQCRC1, UQCRC2, XPNPEP3	MIPEP	0.224672	0.619928
Protein homeostasis	AFG1L, AFG3L2, ATAD1, ATP23, CASP3, CASP8, CASP9, CLPB, CLPP, CLPX, DNAJA3, DNAJC4, DNLZ, FKBP10, HSPD1, HSPE1, HTRA2, IDE, IMMP1L, IMMP2L, LACTB, LAP3, LONP1, MAIP1, METAP1D, MIPEP, MUL1, NLN, NRDC, OMA1, PARK7, PARL, PDF, PHB, PHB2, PITRM1, PMPCA, PMPCB, PRSS35, SPG7, STOML2, TIMM10, TIMM10B, TIMM13, TIMM8A, TIMM8B, TIMM9, TRAP1, USP30, XPNPEP3, YME1L1	MIPEP, LACTB, TIMM8A	0.21402	0.619928
Proteases	AFG1L, AFG3L2, ATAD1, ATP23, CASP3, CASP9, CLPB, CLPP, CLPX, HTRA2, IDE, IMMP1L, IMMP2L, LACTB, LAP3, LONP1, METAP1D, MIPEP, NLN, OMA1, PARL, PITRM1, PMPCA, PMPCB, SPG7, USP30, XPNPEP3, YME1L1	MIPEP, LACTB	0.218187	0.619928
Ketone metabolism	ACAA2, ACAT1, BDH1, HADHB, HMGCL, HMGCS2, OXCT1, OXCT2	OXCT1	0.224672	0.619928
ROS and glutathione metabolism	AIFM2, ALDH3A2, ALDH7A1, ALDH9A1, CAT, GLRX2, GPX1, GPX4, GSR, HAGH, MGST1, MSRA, MSRB2, MSRB3, NIT1, OXR1, PRDX2, PRDX3, PRDX4, PRDX5, PRDX6, PRXL2A, SOD1, SOD2, TXN2, TXNRD1, TXNRD2	OXR1, MSRA	0.206605	0.619928
TOM	TOMM20, TOMM22, TOMM34, TOMM40, TOMM40L, TOMM5, TOMM6, TOMM7, TOMM70	TOMM34	0.248948	0.639539
CIV assembly factors	CEP89, CMC1, CMC2, COA1, COA3, COA4, COA5, COA6, COA7, COA8, COX10, COX11, COX14, COX15, COX16, COX17, COX18, COX19, COX20, HIGD1A, PET100, PET117, PNKD, SCO1, SCO2, SMIM20, SURF1, TACO1, TIMM21, TMEM177	CEP89, COX20	0.241477	0.639539
Gluconeogenesis	MDH2, MPC1, MPC1L, MPC2, PC, PCK2, SLC25A1, SLC25A10, SLC25A11	PCK2	0.248948	0.639539
Type II fatty acid synthesis	ACACA, ACSF3, CBR4, HSD17B8, HTD2, MCAT, MECR, NDUFAB1, OXSM	ACACA	0.248948	0.639539
CIII subunits	CYC1, MT-CYB, UQCR10, UQCR11, UQCRB, UQCRC1, UQCRC2, UQCRFS1, UQCRH, UQCRQ	MT-CYB	0.272464	0.676619
Nucleotide import	SLC25A23, SLC25A24, SLC25A25, SLC25A31, SLC25A33, SLC25A36, SLC25A4, SLC25A41, SLC25A5, SLC25A6	SLC25A24	0.272464	0.676619
Mitochondrial central dogma	AARS2, ALKBH1, ANGEL2, APEX1, ATAD3A, ATAD3B, AURKAIP1, C12orf65, CARS2, CDK5RAP1, CHCHD1, COA3, COX14, DAP3, DARS2, DDX28, DHX30, DNA2, DUS2, EARS2, ELAC2, ENDOG, ERAL1, EXD2, EXOG, FARS2, FASTK, FASTKD1, FASTKD2, FASTKD3, FASTKD5, GADD45GIP1, GARS1, GATB, GATC, GFM1, GFM2, GRSF1, GTPBP10, GTPBP3, GUF1, HARS2, HEMK1, HSD17B10, IARS2, KARS1, LACTB2, LARS2, LIG3, LRPPRC, MALSU1, MARS2, METAP1D, ME…	TFB1M, POLQ, UNG, TFAM, MGME1, MRPL15, DNA2, RECQL4, TRMT2B	0.299615	0.720041
mtDNA nucleoid	ATAD3A, ATAD3B, MTERF1, MTERF2, POLDIP2, POLG, POLG2, POLRMT, SSBP1, TFAM, TWNK	TFAM	0.295245	0.720041
Metals and cofactors	ABAT, ABCB10, ABCB6, ABCB7, ACO2, AIFM3, ALAS1, ALAS2, BOLA1, BOLA3, CHCHD7, CISD1, CISD3, COASY, COQ10A, COQ10B, COQ2, COQ3, COQ4, COQ5, COQ6, COQ7, COQ8A, COQ8B, COQ9, COX10, COX11, COX15, COX17, COX19, CPOX, CPT1A, CPT1B, CPT1C, CPT2, CYB5B, CYC1, CYCS, CYP11A1, CYP11B1, CYP11B2, CYP24A1, CYP27A1, CYP27B1, DNA2, ETFDH, FABP1, FAM210B, FDX1, FDX2, FDXR, FECH, FTH1, FTMT, FXN, GLRX2, GLRX5, GRPE…	ABCB10, DNA2, GRPEL2, MT-CYB, MT-CO1	0.335269	0.792938
Complex I	ACAD9, AIFM1, COA1, DMAC1, DMAC2, ECSIT, FOXRED1, LYRM2, MT-ND1, MT-ND2, MT-ND3, MT-ND4, MT-ND4L, MT-ND5, MT-ND6, NDUFA1, NDUFA10, NDUFA11, NDUFA12, NDUFA13, NDUFA2, NDUFA3, NDUFA5, NDUFA6, NDUFA7, NDUFA8, NDUFA9, NDUFAB1, NDUFAF1, NDUFAF2, NDUFAF3, NDUFAF4, NDUFAF5, NDUFAF6, NDUFAF7, NDUFAF8, NDUFB1, NDUFB10, NDUFB11, NDUFB2, NDUFB3, NDUFB4, NDUFB5, NDUFB6, NDUFB7, NDUFB8, NDUFB9, NDUFC1, NDUFC2…	MT-ND6, MT-ND2, MT-ND3	0.341508	0.795073
Chaperones	DNAJA3, DNLZ, FKBP10, HSPD1, HSPE1, MAIP1, NRDC, PHB, PHB2, TIMM10, TIMM10B, TIMM13, TIMM8A, TIMM8B, TIMM9, TRAP1	TIMM8A	0.398888	0.821502
Complex III	BCS1L, CYC1, LYRM7, MT-CYB, TTC19, UQCC1, UQCC2, UQCC3, UQCR10, UQCR11, UQCRB, UQCRC1, UQCRC2, UQCRFS1, UQCRH, UQCRQ	MT-CYB	0.398888	0.821502
Fatty acid oxidation	ACAA2, ACACB, ACAD10, ACAD11, ACADL, ACADM, ACADS, ACADSB, ACADVL, ACAT1, ACOT11, ACSF2, ACSL1, ACSL6, ACSM1, ACSM2A, ACSM2B, ACSM3, ACSM4, ACSM5, ACSS1, AMACR, CPT1A, CPT1B, CPT1C, CPT2, CRAT, CROT, DECR1, ECHS1, ECI1, ECI2, ETFA, ETFB, ETFDH, HADH, HADHA, HADHB, HSD17B10, MCEE, MMUT, PCCA, PCCB, SLC25A20	CROT, ACOT11	0.402481	0.821502
Cardiolipin synthesis	AGPAT4, AGPAT5, CRLS1, GPAM, GPAT2, HADHA, PGS1, PLD6, PLSCR3, PNPLA8, PRELID1, PRELID3A, PTPMT1, TAMM41, TAZ, TRIAP1	AGPAT5	0.398888	0.821502
Cholesterol, bile acid, steroid synthesis	CYP11A1, CYP11B1, CYP11B2, CYP27A1, DHRS1, FDX1, FDXR, HINT2, HSD17B10, HSD17B8, OSBPL1A, SCP2, STAR, TSPO	OSBPL1A	0.359396	0.821502
Lysine metabolism	AADAT, AASS, ACAA2, ACAT1, ALDH7A1, DHTKD1, DLD, DLST, ECHS1, ETFA, ETFB, ETFDH, GCDH, HADH, HADHB, SLC25A29	AADAT	0.398888	0.821502
Heme synthesis and processing	ABCB10, ABCB6, ABCB7, ALAS1, ALAS2, COX10, COX15, CPOX, FABP1, FDX1, FDX2, FDXR, FECH, HCCS, PPOX, SLC25A38	ABCB10	0.398888	0.821502
Electron carriers	CHDH, CYB5B, CYC1, CYCS, DHODH, ETFA, ETFB, ETFBKMT, ETFDH, ETFRF1, GPD2, MT-CYB, PRODH, PRODH2, SQOR	MT-CYB	0.379456	0.821502
Fission	ARMC10, DNM1L, FIS1, MFF, MIEF1, MIEF2, MTFP1, MTFR1, MTFR2, MUL1, OMA1, RAB24, SLC25A46, SPIRE1, STX17	MTFR2	0.379456	0.821502
mtRNA metabolism	ALKBH1, ANGEL2, CDK5RAP1, DDX28, DHX30, DUS2, ELAC2, ENDOG, ERAL1, FASTK, FASTKD1, FASTKD2, FASTKD3, FASTKD5, GRSF1, GTPBP3, HSD17B10, LACTB2, LRPPRC, METTL15, METTL17, METTL5, METTL8, MRM1, MRM2, MRM3, MRPL12, MRPL47, MRPS7, MRPS9, MTERF1, MTO1, MTPAP, MTRES1, MYG1, NGRN, NOA1, NSUN2, NSUN3, NSUN4, OSGEPL1, PDE12, PNPT1, POLRMT, PPA2, PRORP, PTCD1, PTCD2, PUS1, QTRT1, RCC1L, REXO2, RMND1, RNASEH…	TFB1M, TFAM, TRMT2B	0.426468	0.858699
SLC25A family	MTCH1, MTCH2, SLC25A1, SLC25A10, SLC25A11, SLC25A12, SLC25A13, SLC25A14, SLC25A15, SLC25A16, SLC25A18, SLC25A19, SLC25A20, SLC25A21, SLC25A22, SLC25A23, SLC25A24, SLC25A25, SLC25A26, SLC25A27, SLC25A28, SLC25A29, SLC25A3, SLC25A30, SLC25A31, SLC25A32, SLC25A33, SLC25A34, SLC25A35, SLC25A36, SLC25A37, SLC25A38, SLC25A39, SLC25A4, SLC25A40, SLC25A41, SLC25A42, SLC25A43, SLC25A44, SLC25A45, SLC25A46…	SLC25A13, SLC25A24	0.477125	0.947888
mt-tRNA modifications	ALKBH1, CDK5RAP1, DUS2, GTPBP3, HSD17B10, MTO1, NSUN2, NSUN3, OSGEPL1, PUS1, QTRT1, RPUSD4, THG1L, TRIT1, TRMT1, TRMT10C, TRMT2B, TRMT5, TRMT61B, TRMU, TRNT1, YRDC	TRMT2B	0.503353	0.986837
mtDNA modifications	METTL4		1	1
mtRNA granules	ALKBH1, DDX28, DHX30, ERAL1, FASTK, FASTKD1, FASTKD2, FASTKD5, GRSF1, HSD17B10, MRM1, MRM2, MRPL47, MRPS7, MRPS9, MTPAP, NOA1, PRORP, PTCD1, PTCD2, PUS1, RMND1, RPUSD3, RPUSD4, SUPV3L1, TFB1M, TRMT10C, TRUB2	TFB1M	0.589666	1
Polycistronic mtRNA processing	ELAC2, FASTK, FASTKD1, FASTKD2, FASTKD3, FASTKD5, GRSF1, HSD17B10, PRORP, PTCD2, TBRG4, TRMT10C, YBEY		1	1
mt-mRNA modifications	ANGEL2, MTPAP, MYG1, PDE12		1	1
mtRNA stability and decay	ENDOG, FASTK, FASTKD1, FASTKD2, FASTKD3, FASTKD5, GRSF1, LACTB2, LRPPRC, MTPAP, PDE12, PNPT1, REXO2, RNASEH1, SLIRP, SUPV3L1, TBRG4		1	1
Translation	AARS2, AURKAIP1, C12orf65, CARS2, CHCHD1, COA3, COX14, DAP3, DARS2, DDX28, DHX30, EARS2, ERAL1, EXD2, FARS2, FASTKD2, GADD45GIP1, GARS1, GATB, GATC, GFM1, GFM2, GRSF1, GTPBP10, GUF1, HARS2, HEMK1, IARS2, KARS1, LARS2, LRPPRC, MALSU1, MARS2, METAP1D, METTL17, MIEF1, MPV17L2, MRM2, MRM3, MRPL1, MRPL10, MRPL11, MRPL12, MRPL13, MRPL14, MRPL15, MRPL16, MRPL17, MRPL18, MRPL19, MRPL2, MRPL20, MRPL21, MR…	TFB1M, MRPL15	0.956756	1
Mitochondrial ribosome	AURKAIP1, CHCHD1, DAP3, GADD45GIP1, MRPL1, MRPL10, MRPL11, MRPL12, MRPL13, MRPL14, MRPL15, MRPL16, MRPL17, MRPL18, MRPL19, MRPL2, MRPL20, MRPL21, MRPL22, MRPL23, MRPL24, MRPL27, MRPL28, MRPL3, MRPL30, MRPL32, MRPL33, MRPL34, MRPL35, MRPL36, MRPL37, MRPL38, MRPL39, MRPL4, MRPL40, MRPL41, MRPL42, MRPL43, MRPL44, MRPL45, MRPL46, MRPL47, MRPL48, MRPL49, MRPL50, MRPL51, MRPL52, MRPL53, MRPL54, MRPL55,…	MRPL15	0.928771	1
Mitochondrial ribosome assembly	DDX28, DHX30, ERAL1, FASTKD2, GRSF1, GTPBP10, MALSU1, METTL17, MIEF1, MPV17L2, MRM2, MRM3, MTERF3, MTERF4, MTG1, MTG2, NGRN, NOA1, NSUN4, PTCD3, RBFA, TFB1M, TRMT61B, YBEY	TFB1M	0.533974	1
Translation factors	C12orf65, COA3, COX14, GFM1, GFM2, HEMK1, MRPL58, MRRF, MTIF2, MTIF3, MTRF1, MTRF1L, TACO1, TIMM21, TSFM, TUFM		1	1
mt-tRNA synthetases	AARS2, CARS2, DARS2, EARS2, FARS2, GARS1, GATB, GATC, HARS2, IARS2, KARS1, LARS2, MARS2, NARS2, PARS2, QRSL1, RARS2, SARS2, TARS2, VARS2, WARS2, YARS2		1	1
fMet processing	METAP1D, MTFMT, PDF		1	1
SAM	MTX1, MTX2, SAMM50		1	1
MIA40	AIFM1, CHCHD4, GFER		1	1
TIM22 carrier pathway	AGK, TIMM22, TIMM29		1	1
TIM23 presequence pathway	ROMO1, TIMM17A, TIMM17B, TIMM21, TIMM23, TIMM50		1	1
OXA	OXA1L		1	1
OXPHOS assembly factors	ACAD9, AIFM1, ATPAF1, ATPAF2, ATPSCKMT, BCS1L, CEP89, CMC1, CMC2, COA1, COA3, COA4, COA5, COA6, COA7, COA8, COX10, COX11, COX14, COX15, COX16, COX17, COX18, COX19, COX20, COX7A2L, DMAC1, DMAC2, ECSIT, FMC1, FOXRED1, HIGD1A, HIGD2A, LYRM2, LYRM7, NDUFAF1, NDUFAF2, NDUFAF3, NDUFAF4, NDUFAF5, NDUFAF6, NDUFAF7, NDUFAF8, NUBPL, PET100, PET117, PNKD, RAB5IF, SCO1, SCO2, SDHAF1, SDHAF2, SDHAF3, SDHAF4, …	CEP89, COX20	0.632423	1
CI assembly factors	ACAD9, AIFM1, COA1, DMAC1, DMAC2, ECSIT, FOXRED1, LYRM2, NDUFAF1, NDUFAF2, NDUFAF3, NDUFAF4, NDUFAF5, NDUFAF6, NDUFAF7, NDUFAF8, NUBPL, TIMMDC1, TMEM126A, TMEM126B, TMEM186, TMEM70		1	1
Complex II	SDHA, SDHAF1, SDHAF2, SDHAF3, SDHAF4, SDHB, SDHC, SDHD		1	1
CII subunits	SDHA, SDHB, SDHC, SDHD		1	1
CII assembly factors	SDHAF1, SDHAF2, SDHAF3, SDHAF4		1	1
CIII assembly factors	BCS1L, LYRM7, TTC19, UQCC1, UQCC2, UQCC3		1	1
CV assembly factors	ATPAF1, ATPAF2, ATPSCKMT, FMC1, TMEM70		1	1
Respirasome assembly	COX7A2L, HIGD1A, HIGD2A, RAB5IF		1	1
Cytochrome C	CYCS, HCCS		1	1
Glycerol phosphate shuttle	GPD2		1	1
Pyruvate metabolism	DLAT, DLD, MPC1, MPC1L, MPC2, PDHA1, PDHA2, PDHB, PDHX, PDK1, PDK2, PDK3, PDK4, PDP1, PDP2, PDPR		1	1
TCA cycle	ACO2, CS, DLD, DLST, FH, IDH2, IDH3A, IDH3B, IDH3G, MDH2, MRPS36, OGDH, OGDHL, SDHA, SDHB, SDHC, SDHD, SUCLA2, SUCLG1, SUCLG2		1	1
Itaconate metabolism	ACOD1, AUH, CLYBL, SUCLA2, SUCLG1, SUCLG2		1	1
Propanoate metabolism	MCEE, MMUT, PCCA, PCCB		1	1
Lipoate insertion	GCSH, LIAS, LIPT1, LIPT2		1	1
Eicosanoid metabolism	MGST3, PTGES2, ZADH2		1	1
Branched-chain amino acid metabolism	ACAD8, ACADSB, ACAT1, ALDH6A1, AUH, BCAT2, BCKDHA, BCKDHB, BCKDK, DBT, DLD, ECHS1, ETFA, ETFB, ETFDH, HADHA, HIBADH, HIBCH, HMGCL, HSD17B10, IVD, MCCC1, MCCC2, PPM1K, SLC25A44		1	1
Branched-chain amino acid dehydrogenase complex	BCKDHA, BCKDHB, BCKDK, DBT, DLD, PPM1K		1	1
Glutamate metabolism	GLS, GLS2, GLUD1, GLUD2, GOT2, GPT2, NAT8L, SLC25A12		1	1
Proline metabolism	ALDH18A1, ALDH4A1, OAT, PRODH, PYCR1, PYCR2		1	1
Glyoxylate metabolism	AGXT, AGXT2, ALDH4A1, GOT2, GRHPR, HOGA1, LDHB, PRODH2		1	1
GABA metabolism	ABAT, ADHFE1, AKR7A2, ALDH5A1, ALDH9A1, GLUD1, GLUD2		1	1
Catechol metabolism	COMT, MAOA, MAOB		1	1
Kynurenine metabolism	GOT2, KMO, KYAT3		1	1
Nucleotide metabolism	AK2, AK3, AK4, ANTKMT, CKMT1A, CKMT1B, CKMT2, CMPK2, DGUOK, DHODH, DTYMK, DUT, FHIT, GATM, GUK1, HINT1, NME3, NME4, NME6, NT5DC2, NT5M, NUDT2, NUDT5, NUDT9, PAICS, PPA2, SLC25A23, SLC25A24, SLC25A25, SLC25A31, SLC25A33, SLC25A36, SLC25A4, SLC25A41, SLC25A5, SLC25A6, SUCLA2, SUCLG1, SUCLG2, TK2	SLC25A24	0.71992	1
Nucleotide synthesis and processing	AK2, AK3, AK4, CMPK2, DGUOK, DHODH, DTYMK, DUT, FHIT, GUK1, HINT1, NME3, NME4, NME6, NT5DC2, NT5M, NUDT2, NUDT5, NUDT9, PAICS, SUCLA2, SUCLG1, SUCLG2, TK2		1	1
Creatine metabolism	CKMT1A, CKMT1B, CKMT2, GATM		1	1
Carnitine synthesis and transport	CPT1A, CPT1B, CPT1C, CPT2, SLC25A20, TMLHE		1	1
Carnitine shuttle	CPT1A, CPT1B, CPT1C, CPT2, SLC25A20		1	1
Coenzyme A metabolism	COASY, NUDT19, NUDT8, PANK2, SLC25A42		1	1
Coenzyme Q metabolism	COQ10A, COQ10B, COQ2, COQ3, COQ4, COQ5, COQ6, COQ7, COQ8A, COQ8B, COQ9, PDSS1, PDSS2		1	1
Copper metabolism	CHCHD7, COX11, COX17, COX19, SCO1, SCO2, SLC25A3		1	1
Iron homeostasis	FAM210B, FTH1, FTMT, SLC25A28, SLC25A37		1	1
Fe-S cluster biosynthesis	ABCB7, BOLA1, BOLA3, CISD1, CISD3, FDX1, FDX2, FDXR, FXN, GLRX5, GRPEL1, GRPEL2, HSCB, HSPA9, IBA57, ISCA1, ISCA2, ISCU, LYRM4, NDUFAB1, NFS1, NFU1, NUBPL	GRPEL2	0.518907	1
Molybdenum cofactor synthesis and proteins	ABCB7, MOCS1, MTARC1, MTARC2, SUOX		1	1
NAD biosynthesis and metabolism	KMO, KYAT3, NADK2, NAXD, NAXE, NMNAT3, NNT, NOCT, NUDT13, SIRT3, SIRT4, SIRT5, SLC25A51, SLC25A52		1	1
Tetrahydobiopterin synthesis	PCBD2, QDPR, SPR		1	1
Fe-S-containing proteins	ABAT, ACO2, AIFM3, BOLA1, BOLA3, CISD1, CISD3, DNA2, ETFDH, FDX1, FDX2, FECH, GLRX2, GLRX5, ISCA1, ISCA2, ISCU, LIAS, NDUFS1, NDUFS2, NDUFS7, NDUFS8, NDUFV1, NDUFV2, NFS1, NFU1, NTHL1, NUBPL, RSAD1, SDHB, UQCRFS1	DNA2	0.627034	1
Choline and betaine metabolism	ALDH7A1, CHDH, DMGDH, ETFA, ETFB, ETFDH, SARDH		1	1
Vitamin A metabolism	AKR1B10, BCO2, DHRS4, RDH13, RDH14		1	1
Vitamin B1 metabolism	SLC25A19		1	1
Vitamin B2 metabolism	FLAD1, RFK, SLC25A32		1	1
Vitamin B6 metabolism	PLPBP, PNPO		1	1
Vitamin C metabolism	GLRX2, TXN2		1	1
Vitamin D metabolism	CYP24A1, CYP27B1, FDX1, FDXR		1	1
Amidoxime reducing complex	CYB5B, CYB5R3, MTARC1, MTARC2		1	1
Selenoproteins	GPX1, GPX4, SELENOO, TXNRD1, TXNRD2		1	1
Q-linked reactions, other	CHDH, DHODH, ETFA, ETFB, ETFBKMT, ETFDH, ETFRF1, GPD2, PRODH, PRODH2, SQOR		1	1
Mitochondrial permeability transition pore	PPIF, SLC25A31, SLC25A4, SLC25A5, SLC25A6, VDAC1, VDAC3		1	1
Immune response	ACOD1, C1QBP, IFI27, MAVS, NLRX1		1	1
Fusion	ARL2, MFN1, MFN2, MIGA1, MIGA2, MTCH2, OMA1, OPA1, PLD6		1	1
Organelle contact sites	AHCYL1, ATAD3A, ATAD3B, FKBP8, FUNDC2, MFN1, MFN2, MIGA2, PIGBOS1, RMDN3, SPIRE1, STX17, SYNJ2BP, VDAC1		1	1
Intramitochondrial membrane interactions	ATAD3A, ATAD3B, CHCHD3, DNAJC11, MTX1, MTX2, MTX3, SAMM50, SLC25A46		1	1
Mitophagy	BCL2L13, FKBP8, FUNDC1, MARCHF5, NIPSNAP1, NIPSNAP2, PARK7, PARL, PGAM5, PINK1, PRKN, TOMM7, USP30, VPS13D		1	1
Autophagy	BCL2L13, FKBP8, FUNDC1, MARCHF5, NBR1, NIPSNAP1, NIPSNAP2, PARK7, PARL, PGAM5, PINK1, PRKN, RAB24, SNAP29, STX17, TOMM7, USP30, VPS13D		1	1
Cristae formation	APOO, APOOL, ATP5MD, ATP5ME, ATP5MG, CHCHD3, CHCHD6, IMMT, MICOS10, MICOS13, OPA1		1	1
MICOS complex	APOO, APOOL, CHCHD3, CHCHD6, IMMT, MICOS10, MICOS13		1	1

## Sheet: mitocarta 36 vs 0
Table S3. Over-representation analysis results: enrichment for MitoCarta terms (version 3.0) via Fisher's exact test (down-regulated DEGs).
MitoPathway	Genes	int_genes	ora_pval	ora_fdr
mtDNA maintainance	APEX1, ATAD3A, ATAD3B, DNA2, ENDOG, EXOG, LIG3, METTL4, MGME1, MTERF1, MTERF2, MUTYH, OGG1, PIF1, POLB, POLDIP2, POLG, POLG2, POLQ, POLRMT, PPA2, PRIMPOL, RECQL4, RNASEH1, SSBP1, TFAM, TFB2M, TOP1MT, TOP3A, TWNK, UNG	POLQ, UNG, TFAM, MGME1, DNA2, RECQL4	0.0005748	0.0298064
Metabolism	AADAT, AASS, ABAT, ABCB10, ABCB6, ABCB7, ABHD10, ABHD11, ACAA1, ACAA2, ACACA, ACACB, ACAD10, ACAD11, ACAD8, ACADL, ACADM, ACADS, ACADSB, ACADVL, ACAT1, ACLY, ACO2, ACOD1, ACOT11, ACOT13, ACOT2, ACOT7, ACOT9, ACP6, ACSF2, ACSF3, ACSL1, ACSL6, ACSM1, ACSM2A, ACSM2B, ACSM3, ACSM4, ACSM5, ACSS1, ACSS3, ADHFE1, AGK, AGMAT, AGPAT4, AGPAT5, AGXT, AGXT2, AIFM2, AIFM3, AK2, AK3, AK4, AKR1B10, AKR7A2, ALAS…	SLC25A13, CROT, MTHFD2, ME2, OXCT1, SLC25A24, ACOT7, PCK2, LACTB, ETHE1, ABHD11, PHYH, LIAS, ACOT9, ALDH1L2, ALDH1B1, DNA2, HADH, OSBPL1A, MPC2, PDSS1, AGPAT5, CBR3, FDPS, ACOT11, GRPEL2, DTYMK, MSRA, GLDC, SHMT2	0.000737795	0.0298064
Signaling	ACOD1, ADCY10, AKAP1, AKAP10, BLOC1S1, C1QBP, CSKMT, DELE1, EFHD1, FUNDC2, IFI27, LETM1, LYPLA1, MACROD1, MAVS, MCRIP2, MCU, MCUB, MICU1, MICU2, MICU3, MRS2, MUL1, NLRX1, OCIAD2, PDE2A, PINK1, PPIF, PPTC7, PRKACA, RHOT1, RHOT2, SIRT3, SLC25A12, SLC25A13, SLC25A23, SLC25A24, SLC25A25, SLC25A3, SLC25A31, SLC25A4, SLC25A5, SLC25A6, SLC8B1, SMDT1, SPHKAP, VDAC1, VDAC3	SLC25A13, MCUB, SLC25A24, MICU1, EFHD1, AKAP1, OCIAD2	0.00120026	0.0298064
Calcium homeostasis	EFHD1, LETM1, MCU, MCUB, MICU1, MICU2, MICU3, PPIF, RHOT1, RHOT2, SLC25A12, SLC25A13, SLC25A23, SLC25A24, SLC25A25, SLC25A3, SLC25A31, SLC25A4, SLC25A5, SLC25A6, SLC8B1, SMDT1, VDAC1, VDAC3	SLC25A13, MCUB, SLC25A24, MICU1, EFHD1	0.00117396	0.0298064
EF hand proteins	EFHD1, MICU1, MICU2, MICU3, RHOT1, RHOT2, SLC25A12, SLC25A13, SLC25A23, SLC25A24, SLC25A25	SLC25A13, SLC25A24, MICU1, EFHD1	0.000377988	0.0298064
Apoptosis	AIFM1, AIFM2, AIFM3, BAD, BAK1, BAX, BBC3, BCL2, BCL2A1, BCL2L1, BCL2L10, BCL2L11, BCL2L13, BCL2L2, BID, BIK, BNIP3, BNIP3L, BOK, CASP3, CASP8, CASP9, CHCHD2, CYCS, DIABLO, ENDOG, GHITM, HTRA2, IFI27, MCL1, PMAIP1, RTL10, SEPTIN4, SPHK2, STYXL1	BBC3, PMAIP1, CASP3, BCL2L1, BCL2, BOK	0.00112702	0.0298064
TCA-associated	ABHD11, ACLY, D2HGDH, FAHD1, L2HGDH, ME2, ME3, MPC1, MPC1L, MPC2, PC, PCK2, SFXN5, SLC25A1, SLC25A11	ME2, PCK2, ABHD11, MPC2	0.00140042	0.029809
Lipid metabolism	ACAA1, ACAA2, ACACA, ACACB, ACAD10, ACAD11, ACADL, ACADM, ACADS, ACADSB, ACADVL, ACAT1, ACOT11, ACOT13, ACOT2, ACOT7, ACOT9, ACP6, ACSF2, ACSF3, ACSL1, ACSL6, ACSM1, ACSM2A, ACSM2B, ACSM3, ACSM4, ACSM5, ACSS1, ACSS3, AGK, AGPAT4, AGPAT5, AMACR, CBR4, CHPT1, CPT1A, CPT1B, CPT1C, CPT2, CRAT, CRLS1, CROT, CYB5R3, CYP11A1, CYP11B1, CYP11B2, CYP27A1, DBI, DECR1, DHRS1, ECH1, ECHDC1, ECHS1, ECI1, ECI2,…	CROT, ACOT7, LACTB, PHYH, LIAS, ACOT9, HADH, OSBPL1A, AGPAT5, FDPS, ACOT11	0.00352377	0.0656303
Mitochondrial dynamics and surveillance	AHCYL1, AIFM1, AIFM2, AIFM3, APOO, APOOL, ARL2, ARMC10, ARMCX1, ARMCX3, ATAD3A, ATAD3B, ATP5MD, ATP5ME, ATP5MG, BAD, BAK1, BAX, BBC3, BCL2, BCL2A1, BCL2L1, BCL2L10, BCL2L11, BCL2L13, BCL2L2, BID, BIK, BNIP3, BNIP3L, BOK, CASP3, CASP8, CASP9, CHCHD2, CHCHD3, CHCHD6, CYCS, DIABLO, DNAJC11, DNM1L, ENDOG, FIS1, FKBP8, FUNDC1, FUNDC2, GHITM, HTRA2, IFI27, IMMT, MARCHF5, MCL1, MFF, MFN1, MFN2, MGARP, M…	BBC3, PMAIP1, MTFR2, CASP3, BCL2L1, BCL2, BOK, PGAM5, MYO19	0.00972327	0.160974
mtDNA replication	DNA2, EXOG, LIG3, MGME1, POLG, POLG2, POLRMT, RNASEH1, SSBP1, TFAM, TFB2M, TOP1MT, TOP3A, TWNK	TFAM, MGME1, DNA2	0.0111023	0.165424
Calcium uniporter	MCU, MCUB, MICU1, MICU2, MICU3, SMDT1	MCUB, MICU1	0.016147	0.218718
mtDNA repair	APEX1, EXOG, LIG3, OGG1, POLB, POLG, PRIMPOL, RECQL4, UNG	UNG, RECQL4	0.0361896	0.337016
TOM	TOMM20, TOMM22, TOMM34, TOMM40, TOMM40L, TOMM5, TOMM6, TOMM7, TOMM70	TOMM34, TOMM40	0.0361896	0.337016
Gluconeogenesis	MDH2, MPC1, MPC1L, MPC2, PC, PCK2, SLC25A1, SLC25A10, SLC25A11	PCK2, MPC2	0.0361896	0.337016
Folate and 1-C metabolism	ALDH1L1, ALDH1L2, ALDH7A1, AMT, CHDH, DMGDH, FPGS, GTPBP3, MTFMT, MTHFD1L, MTHFD2, MTHFD2L, MTHFS, MTO1, QDPR, SARDH, SFXN1, SFXN3, SHMT2, SLC25A32, SLC25A38	MTHFD2, ALDH1L2, SHMT2	0.0339577	0.337016
Calcium cycle	LETM1, MCU, MCUB, MICU1, MICU2, MICU3, SLC25A3, SLC8B1, SMDT1	MCUB, MICU1	0.0361896	0.337016
Carbohydrate metabolism	ABHD11, ACAA2, ACAT1, ACLY, ACO2, ACOD1, AUH, BDH1, CLYBL, CS, D2HGDH, DCXR, DLAT, DLD, DLST, FAHD1, FH, GLYCTK, GOT2, GPD2, HADHB, HMGCL, HMGCS2, IDH2, IDH3A, IDH3B, IDH3G, L2HGDH, LDHAL6B, LDHD, MCEE, MDH2, ME2, ME3, MMUT, MPC1, MPC1L, MPC2, MRPS36, NEU4, OGDH, OGDHL, OXCT1, OXCT2, PC, PCCA, PCCB, PCK2, PDHA1, PDHA2, PDHB, PDHX, PDK1, PDK2, PDK3, PDK4, PDP1, PDP2, PDPR, RPIA, SDHA, SDHB, SDHC, …	SLC25A13, ME2, OXCT1, PCK2, ABHD11, MPC2	0.0395816	0.346921
Phospholipid metabolism	ACP6, AGK, AGPAT4, AGPAT5, CHPT1, GPAM, GPAT2, LACTB, OSBPL1A, PGS1, PISD, PNPLA8, PRDX6, PRELID1, PRELID3A, PRELID3B, PTPMT1, SERAC1, SPHK2, SPTLC2, STARD7, TAMM41, TRIAP1	LACTB, OSBPL1A, AGPAT5	0.0429969	0.355919
Sulfur metabolism	ETHE1, GOT2, MPST, MSRA, MSRB2, SLC25A14, SLC25A30, SQOR, SUOX, TST, TSTD1	ETHE1, MSRA	0.0528426	0.414397
Protein import, sorting and homeostasis	AFG1L, AFG3L2, AGK, AIFM1, ATAD1, ATP23, CASP3, CASP8, CASP9, CHCHD4, CLPB, CLPP, CLPX, DNAJA3, DNAJC11, DNAJC15, DNAJC19, DNAJC4, DNLZ, FKBP10, GFER, GRPEL1, GRPEL2, HSPD1, HSPE1, HTRA2, IDE, IMMP1L, IMMP2L, LACTB, LAP3, LONP1, MAIP1, METAP1D, MIPEP, MTX1, MTX2, MUL1, NLN, NRDC, OMA1, OXA1L, PAM16, PARK7, PARL, PDF, PHB, PHB2, PITRM1, PMPCA, PMPCB, PRSS35, ROMO1, SAMM50, SPG7, STOML2, TIMM10, TI…	TOMM34, MIPEP, LACTB, TOMM40, GRPEL2, CASP3	0.0758397	0.491309
Proteases	AFG1L, AFG3L2, ATAD1, ATP23, CASP3, CASP9, CLPB, CLPP, CLPX, HTRA2, IDE, IMMP1L, IMMP2L, LACTB, LAP3, LONP1, METAP1D, MIPEP, NLN, OMA1, PARL, PITRM1, PMPCA, PMPCB, SPG7, USP30, XPNPEP3, YME1L1	MIPEP, LACTB, CASP3	0.0701915	0.491309
Cholesterol-associated	FDPS, IDI1	FDPS	0.0675514	0.491309
Small molecule transport	ABCA9, ABCB10, ABCB6, ABCB7, ABCB8, ABCD1, ABCD2, ABCD3, CCDC51, LETMD1, MCU, MCUB, MICU1, MICU2, MICU3, MPC1, MPC1L, MPC2, MPV17, MPV17L, MRS2, MTCH1, MTCH2, ROMO1, SFXN1, SFXN2, SFXN3, SFXN4, SFXN5, SLC25A1, SLC25A10, SLC25A11, SLC25A12, SLC25A13, SLC25A14, SLC25A15, SLC25A16, SLC25A18, SLC25A19, SLC25A20, SLC25A21, SLC25A22, SLC25A23, SLC25A24, SLC25A25, SLC25A26, SLC25A27, SLC25A28, SLC25A29,…	SLC25A13, MCUB, SLC25A24, MICU1, MPC2, ABCA9	0.0725492	0.491309
Protein import and sorting	AGK, AIFM1, CHCHD4, DNAJC11, DNAJC15, DNAJC19, GFER, GRPEL1, GRPEL2, IMMP1L, IMMP2L, MIPEP, MTX1, MTX2, NRDC, OXA1L, PAM16, PMPCA, PMPCB, ROMO1, SAMM50, TIMM10, TIMM10B, TIMM13, TIMM17A, TIMM17B, TIMM21, TIMM22, TIMM23, TIMM29, TIMM44, TIMM50, TIMM8A, TIMM8B, TIMM9, TOMM20, TOMM20L, TOMM22, TOMM34, TOMM40, TOMM40L, TOMM5, TOMM6, TOMM7, TOMM70, UQCRC1, UQCRC2, XPNPEP3	TOMM34, MIPEP, TOMM40, GRPEL2	0.0822855	0.493337
CIV assembly factors	CEP89, CMC1, CMC2, COA1, COA3, COA4, COA5, COA6, COA7, COA8, COX10, COX11, COX14, COX15, COX16, COX17, COX18, COX19, COX20, HIGD1A, PET100, PET117, PNKD, SCO1, SCO2, SMIM20, SURF1, TACO1, TIMM21, TMEM177	CEP89, COA7, COX20	0.0827746	0.493337
Glycine metabolism	ALDH7A1, AMT, CHDH, DLD, DMGDH, ETFA, ETFB, ETFDH, GCAT, GCSH, GLDC, GLYAT, SARDH, SHMT2, SLC25A38	GLDC, SHMT2	0.0922273	0.528534
Mitochondrial central dogma	AARS2, ALKBH1, ANGEL2, APEX1, ATAD3A, ATAD3B, AURKAIP1, C12orf65, CARS2, CDK5RAP1, CHCHD1, COA3, COX14, DAP3, DARS2, DDX28, DHX30, DNA2, DUS2, EARS2, ELAC2, ENDOG, ERAL1, EXD2, EXOG, FARS2, FASTK, FASTKD1, FASTKD2, FASTKD3, FASTKD5, GADD45GIP1, GARS1, GATB, GATC, GFM1, GFM2, GRSF1, GTPBP10, GTPBP3, GUF1, HARS2, HEMK1, HSD17B10, IARS2, KARS1, LACTB2, LARS2, LIG3, LRPPRC, MALSU1, MARS2, METAP1D, ME…	TFB1M, NSUN2, POLQ, UNG, TFAM, DARS2, MRM2, MGME1, MRPL15, DNA2, RECQL4, MARS2	0.103275	0.54957
mtDNA stability and decay	ENDOG, EXOG, MGME1	MGME1	0.099597	0.54957
mt-rRNA modifications	METTL15, METTL17, METTL5, MRM1, MRM2, MRM3, MTPAP, MYG1, NGRN, NSUN4, RCC1L, RPUSD3, RPUSD4, TFB1M, TRIT1, TRMT2B, TRMT61B, TRUB2	TFB1M, MRM2	0.125737	0.627443
Lipoate insertion	GCSH, LIAS, LIPT1, LIPT2	LIAS	0.130542	0.627443
Glycine cleavage system	AMT, DLD, GCSH, GLDC	GLDC	0.130542	0.627443
Serine metabolism	AGXT, SDSL, SFXN1, SFXN3, SHMT2	SHMT2	0.160424	0.746972
mt-tRNA synthetases	AARS2, CARS2, DARS2, EARS2, FARS2, GARS1, GATB, GATC, HARS2, IARS2, KARS1, LARS2, MARS2, NARS2, PARS2, QRSL1, RARS2, SARS2, TARS2, VARS2, WARS2, YARS2	DARS2, MARS2	0.1739	0.752597
Import motor	DNAJC15, DNAJC19, GRPEL1, GRPEL2, PAM16, TIMM44	GRPEL2	0.189279	0.752597
Malate-aspartate shuttle	GOT2, MDH2, SLC25A10, SLC25A11, SLC25A12, SLC25A13	SLC25A13	0.189279	0.752597
Fatty acid oxidation	ACAA2, ACACB, ACAD10, ACAD11, ACADL, ACADM, ACADS, ACADSB, ACADVL, ACAT1, ACOT11, ACSF2, ACSL1, ACSL6, ACSM1, ACSM2A, ACSM2B, ACSM3, ACSM4, ACSM5, ACSS1, AMACR, CPT1A, CPT1B, CPT1C, CPT2, CRAT, CROT, DECR1, ECHS1, ECI1, ECI2, ETFA, ETFB, ETFDH, HADH, HADHA, HADHB, HSD17B10, MCEE, MMUT, PCCA, PCCB, SLC25A20	CROT, HADH, ACOT11	0.191938	0.752597
Xenobiotic metabolism	ABHD10, ACSM2A, ACSM5, AKR1B10, AKR7A2, ALDH1B1, ALDH2, BPHL, CBR3, CYB5B, CYB5R3, DHRS2, EPHX2, GLYAT, GSTK1, GSTZ1, MAOA, MAOB, MGST1, MPST, MTARC1, MTARC2, TST	ALDH1B1, CBR3	0.186367	0.752597
cAMP-PKA signaling	ADCY10, AKAP1, AKAP10, PDE2A, PRKACA, SPHKAP	AKAP1	0.189279	0.752597
Mitochondrial ribosome assembly	DDX28, DHX30, ERAL1, FASTKD2, GRSF1, GTPBP10, MALSU1, METTL17, MIEF1, MPV17L2, MRM2, MRM3, MTERF3, MTERF4, MTG1, MTG2, NGRN, NOA1, NSUN4, PTCD3, RBFA, TFB1M, TRMT61B, YBEY	TFB1M, MRM2	0.198964	0.760144
Transcription	MRPL12, MTERF1, MTRES1, POLRMT, TEFM, TFAM, TFB2M, TOP1MT	TFAM	0.244046	0.761428
mtRNA granules	ALKBH1, DDX28, DHX30, ERAL1, FASTK, FASTKD1, FASTKD2, FASTKD5, GRSF1, HSD17B10, MRM1, MRM2, MRPL47, MRPS7, MRPS9, MTPAP, NOA1, PRORP, PTCD1, PTCD2, PUS1, RMND1, RPUSD3, RPUSD4, SUPV3L1, TFB1M, TRMT10C, TRUB2	TFB1M, MRM2	0.250059	0.761428
Preprotein cleavage	IMMP1L, IMMP2L, MIPEP, PMPCA, PMPCB, UQCRC1, UQCRC2, XPNPEP3	MIPEP	0.24405	0.761428
Protein homeostasis	AFG1L, AFG3L2, ATAD1, ATP23, CASP3, CASP8, CASP9, CLPB, CLPP, CLPX, DNAJA3, DNAJC4, DNLZ, FKBP10, HSPD1, HSPE1, HTRA2, IDE, IMMP1L, IMMP2L, LACTB, LAP3, LONP1, MAIP1, METAP1D, MIPEP, MUL1, NLN, NRDC, OMA1, PARK7, PARL, PDF, PHB, PHB2, PITRM1, PMPCA, PMPCB, PRSS35, SPG7, STOML2, TIMM10, TIMM10B, TIMM13, TIMM8A, TIMM8B, TIMM9, TRAP1, USP30, XPNPEP3, YME1L1	MIPEP, LACTB, CASP3	0.255513	0.761428
Complex IV	CEP89, CMC1, CMC2, COA1, COA3, COA4, COA5, COA6, COA7, COA8, COX10, COX11, COX14, COX15, COX16, COX17, COX18, COX19, COX20, COX4I1, COX4I2, COX5A, COX5B, COX6A1, COX6A2, COX6B1, COX6B2, COX6C, COX7A1, COX7A2, COX7A2L, COX7B, COX7B2, COX7C, COX8A, COX8C, HIGD1A, MT-CO1, MT-CO2, MT-CO3, NDUFA4, PET100, PET117, PNKD, SCO1, SCO2, SMIM20, SURF1, TACO1, TIMM21, TMEM177	CEP89, COA7, COX20	0.255505	0.761428
Ketone metabolism	ACAA2, ACAT1, BDH1, HADHB, HMGCL, HMGCS2, OXCT1, OXCT2	OXCT1	0.24405	0.761428
Urea cycle	CA5A, CA5B, CPS1, NAGS, OTC, SLC25A13, SLC25A15	SLC25A13	0.217143	0.761428
Vitamin metabolism	ACACA, ACACB, AKR1B10, ALDH1L1, ALDH1L2, ALDH7A1, AMT, BCO2, CHDH, CYP24A1, CYP27B1, DHRS4, DMGDH, ETFA, ETFB, ETFDH, FDX1, FDXR, FLAD1, FPGS, GLRX2, GTPBP3, MCCC1, MMAA, MMAB, MMADHC, MMUT, MTFMT, MTHFD1L, MTHFD2, MTHFD2L, MTHFS, MTO1, PC, PCCA, PLPBP, PNPO, QDPR, RDH13, RDH14, RFK, SARDH, SFXN1, SFXN3, SHMT2, SLC25A19, SLC25A32, SLC25A38, TXN2	MTHFD2, ALDH1L2, SHMT2	0.236994	0.761428
Detoxification	ABHD10, ACSM2A, ACSM5, AIFM2, AKR1B10, AKR7A2, ALDH1B1, ALDH2, ALDH3A2, ALDH7A1, ALDH9A1, BPHL, CAT, CBR3, CYB5B, CYB5R3, DHRS2, EPHX2, GLRX2, GLYAT, GPX1, GPX4, GSR, GSTK1, GSTZ1, HAGH, MAOA, MAOB, MGST1, MPST, MSRA, MSRB2, MSRB3, MTARC1, MTARC2, NIT1, NIT2, OXR1, PRDX2, PRDX3, PRDX4, PRDX5, PRDX6, PRXL2A, SELENOO, SOD1, SOD2, TST, TXN2, TXNRD1, TXNRD2	ALDH1B1, CBR3, MSRA	0.255488	0.761428
ABC transporters	ABCA9, ABCB10, ABCB6, ABCB7, ABCB8, ABCD1, ABCD2, ABCD3	ABCA9	0.24405	0.761428
Trafficking	ARMC10, ARMCX1, ARMCX3, MGARP, MYO19, RHOT1, RHOT2	MYO19	0.217143	0.761428
mtRNA metabolism	ALKBH1, ANGEL2, CDK5RAP1, DDX28, DHX30, DUS2, ELAC2, ENDOG, ERAL1, FASTK, FASTKD1, FASTKD2, FASTKD3, FASTKD5, GRSF1, GTPBP3, HSD17B10, LACTB2, LRPPRC, METTL15, METTL17, METTL5, METTL8, MRM1, MRM2, MRM3, MRPL12, MRPL47, MRPS7, MRPS9, MTERF1, MTO1, MTPAP, MTRES1, MYG1, NGRN, NOA1, NSUN2, NSUN3, NSUN4, OSGEPL1, PDE12, PNPT1, POLRMT, PPA2, PRORP, PTCD1, PTCD2, PUS1, QTRT1, RCC1L, REXO2, RMND1, RNASEH…	TFB1M, NSUN2, TFAM, MRM2	0.264961	0.774102
Fe-S-containing proteins	ABAT, ACO2, AIFM3, BOLA1, BOLA3, CISD1, CISD3, DNA2, ETFDH, FDX1, FDX2, FECH, GLRX2, GLRX5, ISCA1, ISCA2, ISCU, LIAS, NDUFS1, NDUFS2, NDUFS7, NDUFS8, NDUFV1, NDUFV2, NFS1, NFU1, NTHL1, NUBPL, RSAD1, SDHB, UQCRFS1	LIAS, DNA2	0.288654	0.827105
Nucleotide import	SLC25A23, SLC25A24, SLC25A25, SLC25A31, SLC25A33, SLC25A36, SLC25A4, SLC25A41, SLC25A5, SLC25A6	SLC25A24	0.295122	0.829683
mtDNA nucleoid	ATAD3A, ATAD3B, MTERF1, MTERF2, POLDIP2, POLG, POLG2, POLRMT, SSBP1, TFAM, TWNK	TFAM	0.31935	0.88117
Coenzyme Q metabolism	COQ10A, COQ10B, COQ2, COQ3, COQ4, COQ5, COQ6, COQ7, COQ8A, COQ8B, COQ9, PDSS1, PDSS2	PDSS1	0.365338	0.989733
Cholesterol, bile acid, steroid synthesis	CYP11A1, CYP11B1, CYP11B2, CYP27A1, DHRS1, FDX1, FDXR, HINT2, HSD17B10, HSD17B8, OSBPL1A, SCP2, STAR, TSPO	OSBPL1A	0.387153	0.994584
Amino acid metabolism	AADAT, AASS, ABAT, ACAA2, ACAD8, ACADSB, ACAT1, ADHFE1, AGMAT, AGXT, AGXT2, AKR7A2, ALDH18A1, ALDH4A1, ALDH5A1, ALDH6A1, ALDH7A1, ALDH9A1, AMT, ARG2, AUH, BCAT2, BCKDHA, BCKDHB, BCKDK, CA5A, CA5B, CHDH, COMT, CPS1, DBT, DGLUCY, DHTKD1, DLD, DLST, DMGDH, ECHS1, ETFA, ETFB, ETFDH, GCAT, GCDH, GCSH, GLDC, GLS, GLS2, GLUD1, GLUD2, GLYAT, GOT2, GPT2, GRHPR, HADH, HADHA, HADHB, HIBADH, HIBCH, HMGCL, HO…	SLC25A13, HADH, GLDC, SHMT2	0.373922	0.994584
Mitophagy	BCL2L13, FKBP8, FUNDC1, MARCHF5, NIPSNAP1, NIPSNAP2, PARK7, PARL, PGAM5, PINK1, PRKN, TOMM7, USP30, VPS13D	PGAM5	0.387148	0.994584
OXPHOS assembly factors	ACAD9, AIFM1, ATPAF1, ATPAF2, ATPSCKMT, BCS1L, CEP89, CMC1, CMC2, COA1, COA3, COA4, COA5, COA6, COA7, COA8, COX10, COX11, COX14, COX15, COX16, COX17, COX18, COX19, COX20, COX7A2L, DMAC1, DMAC2, ECSIT, FMC1, FOXRED1, HIGD1A, HIGD2A, LYRM2, LYRM7, NDUFAF1, NDUFAF2, NDUFAF3, NDUFAF4, NDUFAF5, NDUFAF6, NDUFAF7, NDUFAF8, NUBPL, PET100, PET117, PNKD, RAB5IF, SCO1, SCO2, SDHAF1, SDHAF2, SDHAF3, SDHAF4, …	CEP89, COA7, COX20	0.415276	0.997745
Pyruvate metabolism	DLAT, DLD, MPC1, MPC1L, MPC2, PDHA1, PDHA2, PDHB, PDHX, PDK1, PDK2, PDK3, PDK4, PDP1, PDP2, PDPR	MPC2	0.428562	0.997745
Cardiolipin synthesis	AGPAT4, AGPAT5, CRLS1, GPAM, GPAT2, HADHA, PGS1, PLD6, PLSCR3, PNPLA8, PRELID1, PRELID3A, PTPMT1, TAMM41, TAZ, TRIAP1	AGPAT5	0.428562	0.997745
Lysine metabolism	AADAT, AASS, ACAA2, ACAT1, ALDH7A1, DHTKD1, DLD, DLST, ECHS1, ETFA, ETFB, ETFDH, GCDH, HADH, HADHB, SLC25A29	HADH	0.428562	0.997745
Nucleotide metabolism	AK2, AK3, AK4, ANTKMT, CKMT1A, CKMT1B, CKMT2, CMPK2, DGUOK, DHODH, DTYMK, DUT, FHIT, GATM, GUK1, HINT1, NME3, NME4, NME6, NT5DC2, NT5M, NUDT2, NUDT5, NUDT9, PAICS, PPA2, SLC25A23, SLC25A24, SLC25A25, SLC25A31, SLC25A33, SLC25A36, SLC25A4, SLC25A41, SLC25A5, SLC25A6, SUCLA2, SUCLG1, SUCLG2, TK2	SLC25A24, DTYMK	0.401681	0.997745
Fission	ARMC10, DNM1L, FIS1, MFF, MIEF1, MIEF2, MTFP1, MTFR1, MTFR2, MUL1, OMA1, RAB24, SLC25A46, SPIRE1, STX17	MTFR2	0.408219	0.997745
mtDNA modifications	METTL4		1	1
Polycistronic mtRNA processing	ELAC2, FASTK, FASTKD1, FASTKD2, FASTKD3, FASTKD5, GRSF1, HSD17B10, PRORP, PTCD2, TBRG4, TRMT10C, YBEY		1	1
mt-tRNA modifications	ALKBH1, CDK5RAP1, DUS2, GTPBP3, HSD17B10, MTO1, NSUN2, NSUN3, OSGEPL1, PUS1, QTRT1, RPUSD4, THG1L, TRIT1, TRMT1, TRMT10C, TRMT2B, TRMT5, TRMT61B, TRMU, TRNT1, YRDC	NSUN2	0.53675	1
mt-mRNA modifications	ANGEL2, MTPAP, MYG1, PDE12		1	1
mtRNA stability and decay	ENDOG, FASTK, FASTKD1, FASTKD2, FASTKD3, FASTKD5, GRSF1, LACTB2, LRPPRC, MTPAP, PDE12, PNPT1, REXO2, RNASEH1, SLIRP, SUPV3L1, TBRG4		1	1
Translation	AARS2, AURKAIP1, C12orf65, CARS2, CHCHD1, COA3, COX14, DAP3, DARS2, DDX28, DHX30, EARS2, ERAL1, EXD2, FARS2, FASTKD2, GADD45GIP1, GARS1, GATB, GATC, GFM1, GFM2, GRSF1, GTPBP10, GUF1, HARS2, HEMK1, IARS2, KARS1, LARS2, LRPPRC, MALSU1, MARS2, METAP1D, METTL17, MIEF1, MPV17L2, MRM2, MRM3, MRPL1, MRPL10, MRPL11, MRPL12, MRPL13, MRPL14, MRPL15, MRPL16, MRPL17, MRPL18, MRPL19, MRPL2, MRPL20, MRPL21, MR…	TFB1M, DARS2, MRM2, MRPL15, MARS2	0.618882	1
Mitochondrial ribosome	AURKAIP1, CHCHD1, DAP3, GADD45GIP1, MRPL1, MRPL10, MRPL11, MRPL12, MRPL13, MRPL14, MRPL15, MRPL16, MRPL17, MRPL18, MRPL19, MRPL2, MRPL20, MRPL21, MRPL22, MRPL23, MRPL24, MRPL27, MRPL28, MRPL3, MRPL30, MRPL32, MRPL33, MRPL34, MRPL35, MRPL36, MRPL37, MRPL38, MRPL39, MRPL4, MRPL40, MRPL41, MRPL42, MRPL43, MRPL44, MRPL45, MRPL46, MRPL47, MRPL48, MRPL49, MRPL50, MRPL51, MRPL52, MRPL53, MRPL54, MRPL55,…	MRPL15	0.945231	1
Translation factors	C12orf65, COA3, COX14, GFM1, GFM2, HEMK1, MRPL58, MRRF, MTIF2, MTIF3, MTRF1, MTRF1L, TACO1, TIMM21, TSFM, TUFM		1	1
fMet processing	METAP1D, MTFMT, PDF		1	1
SAM	MTX1, MTX2, SAMM50		1	1
MIA40	AIFM1, CHCHD4, GFER		1	1
TIM22 carrier pathway	AGK, TIMM22, TIMM29		1	1
TIM23 presequence pathway	ROMO1, TIMM17A, TIMM17B, TIMM21, TIMM23, TIMM50		1	1
OXA	OXA1L		1	1
Chaperones	DNAJA3, DNLZ, FKBP10, HSPD1, HSPE1, MAIP1, NRDC, PHB, PHB2, TIMM10, TIMM10B, TIMM13, TIMM8A, TIMM8B, TIMM9, TRAP1		1	1
OXPHOS	ACAD9, AIFM1, ATP5F1A, ATP5F1B, ATP5F1C, ATP5F1D, ATP5F1E, ATP5IF1, ATP5MC1, ATP5MC2, ATP5MC3, ATP5MD, ATP5ME, ATP5MF, ATP5MG, ATP5MPL, ATP5PB, ATP5PD, ATP5PF, ATP5PO, ATPAF1, ATPAF2, ATPSCKMT, BCS1L, CEP89, CMC1, CMC2, COA1, COA3, COA4, COA5, COA6, COA7, COA8, COX10, COX11, COX14, COX15, COX16, COX17, COX18, COX19, COX20, COX4I1, COX4I2, COX5A, COX5B, COX6A1, COX6A2, COX6B1, COX6B2, COX6C, COX7A…	CEP89, COA7, MT-ND6, COX20	0.835777	1
OXPHOS subunits	ATP5F1A, ATP5F1B, ATP5F1C, ATP5F1D, ATP5F1E, ATP5IF1, ATP5MC1, ATP5MC2, ATP5MC3, ATP5MD, ATP5ME, ATP5MF, ATP5MG, ATP5MPL, ATP5PB, ATP5PD, ATP5PF, ATP5PO, COX4I1, COX4I2, COX5A, COX5B, COX6A1, COX6A2, COX6B1, COX6B2, COX6C, COX7A1, COX7A2, COX7A2L, COX7B, COX7B2, COX7C, COX8A, COX8C, CYC1, CYCS, DMAC2L, HCCS, MT-ATP6, MT-ATP8, MT-CO1, MT-CO2, MT-CO3, MT-CYB, MT-ND1, MT-ND2, MT-ND3, MT-ND4, MT-ND4L…	MT-ND6	0.971815	1
Complex I	ACAD9, AIFM1, COA1, DMAC1, DMAC2, ECSIT, FOXRED1, LYRM2, MT-ND1, MT-ND2, MT-ND3, MT-ND4, MT-ND4L, MT-ND5, MT-ND6, NDUFA1, NDUFA10, NDUFA11, NDUFA12, NDUFA13, NDUFA2, NDUFA3, NDUFA5, NDUFA6, NDUFA7, NDUFA8, NDUFA9, NDUFAB1, NDUFAF1, NDUFAF2, NDUFAF3, NDUFAF4, NDUFAF5, NDUFAF6, NDUFAF7, NDUFAF8, NDUFB1, NDUFB10, NDUFB11, NDUFB2, NDUFB3, NDUFB4, NDUFB5, NDUFB6, NDUFB7, NDUFB8, NDUFB9, NDUFC1, NDUFC2…	MT-ND6	0.900675	1
CI subunits	MT-ND1, MT-ND2, MT-ND3, MT-ND4, MT-ND4L, MT-ND5, MT-ND6, NDUFA1, NDUFA10, NDUFA11, NDUFA12, NDUFA13, NDUFA2, NDUFA3, NDUFA5, NDUFA6, NDUFA7, NDUFA8, NDUFA9, NDUFAB1, NDUFB1, NDUFB10, NDUFB11, NDUFB2, NDUFB3, NDUFB4, NDUFB5, NDUFB6, NDUFB7, NDUFB8, NDUFB9, NDUFC1, NDUFC2, NDUFS1, NDUFS2, NDUFS3, NDUFS4, NDUFS5, NDUFS6, NDUFS7, NDUFS8, NDUFV1, NDUFV2, NDUFV3	MT-ND6	0.785464	1
CI assembly factors	ACAD9, AIFM1, COA1, DMAC1, DMAC2, ECSIT, FOXRED1, LYRM2, NDUFAF1, NDUFAF2, NDUFAF3, NDUFAF4, NDUFAF5, NDUFAF6, NDUFAF7, NDUFAF8, NUBPL, TIMMDC1, TMEM126A, TMEM126B, TMEM186, TMEM70		1	1
Complex II	SDHA, SDHAF1, SDHAF2, SDHAF3, SDHAF4, SDHB, SDHC, SDHD		1	1
CII subunits	SDHA, SDHB, SDHC, SDHD		1	1
CII assembly factors	SDHAF1, SDHAF2, SDHAF3, SDHAF4		1	1
Complex III	BCS1L, CYC1, LYRM7, MT-CYB, TTC19, UQCC1, UQCC2, UQCC3, UQCR10, UQCR11, UQCRB, UQCRC1, UQCRC2, UQCRFS1, UQCRH, UQCRQ		1	1
CIII subunits	CYC1, MT-CYB, UQCR10, UQCR11, UQCRB, UQCRC1, UQCRC2, UQCRFS1, UQCRH, UQCRQ		1	1
CIII assembly factors	BCS1L, LYRM7, TTC19, UQCC1, UQCC2, UQCC3		1	1
CIV subunits	COX4I1, COX4I2, COX5A, COX5B, COX6A1, COX6A2, COX6B1, COX6B2, COX6C, COX7A1, COX7A2, COX7A2L, COX7B, COX7B2, COX7C, COX8A, COX8C, MT-CO1, MT-CO2, MT-CO3, NDUFA4		1	1
Complex V	ATP5F1A, ATP5F1B, ATP5F1C, ATP5F1D, ATP5F1E, ATP5IF1, ATP5MC1, ATP5MC2, ATP5MC3, ATP5MD, ATP5ME, ATP5MF, ATP5MG, ATP5MPL, ATP5PB, ATP5PD, ATP5PF, ATP5PO, ATPAF1, ATPAF2, ATPSCKMT, DMAC2L, FMC1, MT-ATP6, MT-ATP8, TMEM70		1	1
CV subunits	ATP5F1A, ATP5F1B, ATP5F1C, ATP5F1D, ATP5F1E, ATP5IF1, ATP5MC1, ATP5MC2, ATP5MC3, ATP5MD, ATP5ME, ATP5MF, ATP5MG, ATP5MPL, ATP5PB, ATP5PD, ATP5PF, ATP5PO, DMAC2L, MT-ATP6, MT-ATP8		1	1
CV assembly factors	ATPAF1, ATPAF2, ATPSCKMT, FMC1, TMEM70		1	1
Respirasome assembly	COX7A2L, HIGD1A, HIGD2A, RAB5IF		1	1
Cytochrome C	CYCS, HCCS		1	1
Glycerol phosphate shuttle	GPD2		1	1
TCA cycle	ACO2, CS, DLD, DLST, FH, IDH2, IDH3A, IDH3B, IDH3G, MDH2, MRPS36, OGDH, OGDHL, SDHA, SDHB, SDHC, SDHD, SUCLA2, SUCLG1, SUCLG2		1	1
Itaconate metabolism	ACOD1, AUH, CLYBL, SUCLA2, SUCLG1, SUCLG2		1	1
Propanoate metabolism	MCEE, MMUT, PCCA, PCCB		1	1
Type II fatty acid synthesis	ACACA, ACSF3, CBR4, HSD17B8, HTD2, MCAT, MECR, NDUFAB1, OXSM		1	1
Eicosanoid metabolism	MGST3, PTGES2, ZADH2		1	1
Branched-chain amino acid metabolism	ACAD8, ACADSB, ACAT1, ALDH6A1, AUH, BCAT2, BCKDHA, BCKDHB, BCKDK, DBT, DLD, ECHS1, ETFA, ETFB, ETFDH, HADHA, HIBADH, HIBCH, HMGCL, HSD17B10, IVD, MCCC1, MCCC2, PPM1K, SLC25A44		1	1
Branched-chain amino acid dehydrogenase complex	BCKDHA, BCKDHB, BCKDK, DBT, DLD, PPM1K		1	1
Glutamate metabolism	GLS, GLS2, GLUD1, GLUD2, GOT2, GPT2, NAT8L, SLC25A12		1	1
Proline metabolism	ALDH18A1, ALDH4A1, OAT, PRODH, PYCR1, PYCR2		1	1
Glyoxylate metabolism	AGXT, AGXT2, ALDH4A1, GOT2, GRHPR, HOGA1, LDHB, PRODH2		1	1
GABA metabolism	ABAT, ADHFE1, AKR7A2, ALDH5A1, ALDH9A1, GLUD1, GLUD2		1	1
Catechol metabolism	COMT, MAOA, MAOB		1	1
Kynurenine metabolism	GOT2, KMO, KYAT3		1	1
Nucleotide synthesis and processing	AK2, AK3, AK4, CMPK2, DGUOK, DHODH, DTYMK, DUT, FHIT, GUK1, HINT1, NME3, NME4, NME6, NT5DC2, NT5M, NUDT2, NUDT5, NUDT9, PAICS, SUCLA2, SUCLG1, SUCLG2, TK2	DTYMK	0.568055	1
Creatine metabolism	CKMT1A, CKMT1B, CKMT2, GATM		1	1
Metals and cofactors	ABAT, ABCB10, ABCB6, ABCB7, ACO2, AIFM3, ALAS1, ALAS2, BOLA1, BOLA3, CHCHD7, CISD1, CISD3, COASY, COQ10A, COQ10B, COQ2, COQ3, COQ4, COQ5, COQ6, COQ7, COQ8A, COQ8B, COQ9, COX10, COX11, COX15, COX17, COX19, CPOX, CPT1A, CPT1B, CPT1C, CPT2, CYB5B, CYC1, CYCS, CYP11A1, CYP11B1, CYP11B2, CYP24A1, CYP27A1, CYP27B1, DNA2, ETFDH, FABP1, FAM210B, FDX1, FDX2, FDXR, FECH, FTH1, FTMT, FXN, GLRX2, GLRX5, GRPE…	LIAS, DNA2, PDSS1, GRPEL2	0.607311	1
Carnitine synthesis and transport	CPT1A, CPT1B, CPT1C, CPT2, SLC25A20, TMLHE		1	1
Carnitine shuttle	CPT1A, CPT1B, CPT1C, CPT2, SLC25A20		1	1
Coenzyme A metabolism	COASY, NUDT19, NUDT8, PANK2, SLC25A42		1	1
Copper metabolism	CHCHD7, COX11, COX17, COX19, SCO1, SCO2, SLC25A3		1	1
Iron homeostasis	FAM210B, FTH1, FTMT, SLC25A28, SLC25A37		1	1
Heme synthesis and processing	ABCB10, ABCB6, ABCB7, ALAS1, ALAS2, COX10, COX15, CPOX, FABP1, FDX1, FDX2, FDXR, FECH, HCCS, PPOX, SLC25A38		1	1
Fe-S cluster biosynthesis	ABCB7, BOLA1, BOLA3, CISD1, CISD3, FDX1, FDX2, FDXR, FXN, GLRX5, GRPEL1, GRPEL2, HSCB, HSPA9, IBA57, ISCA1, ISCA2, ISCU, LYRM4, NDUFAB1, NFS1, NFU1, NUBPL	GRPEL2	0.552676	1
Molybdenum cofactor synthesis and proteins	ABCB7, MOCS1, MTARC1, MTARC2, SUOX		1	1
NAD biosynthesis and metabolism	KMO, KYAT3, NADK2, NAXD, NAXE, NMNAT3, NNT, NOCT, NUDT13, SIRT3, SIRT4, SIRT5, SLC25A51, SLC25A52		1	1
Tetrahydobiopterin synthesis	PCBD2, QDPR, SPR		1	1
Heme-containing proteins	CYB5B, CYC1, CYCS, CYP11A1, CYP11B1, CYP11B2, CYP24A1, CYP27A1, CYP27B1, MT-CO1, MT-CYB, SDHC, SDHD		1	1
Choline and betaine metabolism	ALDH7A1, CHDH, DMGDH, ETFA, ETFB, ETFDH, SARDH		1	1
Biotin utilizing proteins	ACACA, ACACB, MCCC1, PC, PCCA		1	1
Vitamin A metabolism	AKR1B10, BCO2, DHRS4, RDH13, RDH14		1	1
Vitamin B1 metabolism	SLC25A19		1	1
Vitamin B2 metabolism	FLAD1, RFK, SLC25A32		1	1
Vitamin B6 metabolism	PLPBP, PNPO		1	1
Vitamin B12 metabolism	MMAA, MMAB, MMADHC, MMUT		1	1
Vitamin C metabolism	GLRX2, TXN2		1	1
Vitamin D metabolism	CYP24A1, CYP27B1, FDX1, FDXR		1	1
ROS and glutathione metabolism	AIFM2, ALDH3A2, ALDH7A1, ALDH9A1, CAT, GLRX2, GPX1, GPX4, GSR, HAGH, MGST1, MSRA, MSRB2, MSRB3, NIT1, OXR1, PRDX2, PRDX3, PRDX4, PRDX5, PRDX6, PRXL2A, SOD1, SOD2, TXN2, TXNRD1, TXNRD2	MSRA	0.611086	1
Amidoxime reducing complex	CYB5B, CYB5R3, MTARC1, MTARC2		1	1
Selenoproteins	GPX1, GPX4, SELENOO, TXNRD1, TXNRD2		1	1
Electron carriers	CHDH, CYB5B, CYC1, CYCS, DHODH, ETFA, ETFB, ETFBKMT, ETFDH, ETFRF1, GPD2, MT-CYB, PRODH, PRODH2, SQOR		1	1
Cytochromes	CYB5B, CYC1, CYCS, MT-CYB		1	1
Q-linked reactions, other	CHDH, DHODH, ETFA, ETFB, ETFBKMT, ETFDH, ETFRF1, GPD2, PRODH, PRODH2, SQOR		1	1
SLC25A family	MTCH1, MTCH2, SLC25A1, SLC25A10, SLC25A11, SLC25A12, SLC25A13, SLC25A14, SLC25A15, SLC25A16, SLC25A18, SLC25A19, SLC25A20, SLC25A21, SLC25A22, SLC25A23, SLC25A24, SLC25A25, SLC25A26, SLC25A27, SLC25A28, SLC25A29, SLC25A3, SLC25A30, SLC25A31, SLC25A32, SLC25A33, SLC25A34, SLC25A35, SLC25A36, SLC25A37, SLC25A38, SLC25A39, SLC25A4, SLC25A40, SLC25A41, SLC25A42, SLC25A43, SLC25A44, SLC25A45, SLC25A46…	SLC25A13, SLC25A24	0.527028	1
Sideroflexins	SFXN1, SFXN2, SFXN3, SFXN4, SFXN5		1	1
Mitochondrial permeability transition pore	PPIF, SLC25A31, SLC25A4, SLC25A5, SLC25A6, VDAC1, VDAC3		1	1
Immune response	ACOD1, C1QBP, IFI27, MAVS, NLRX1		1	1
Fusion	ARL2, MFN1, MFN2, MIGA1, MIGA2, MTCH2, OMA1, OPA1, PLD6		1	1
Organelle contact sites	AHCYL1, ATAD3A, ATAD3B, FKBP8, FUNDC2, MFN1, MFN2, MIGA2, PIGBOS1, RMDN3, SPIRE1, STX17, SYNJ2BP, VDAC1		1	1
Intramitochondrial membrane interactions	ATAD3A, ATAD3B, CHCHD3, DNAJC11, MTX1, MTX2, MTX3, SAMM50, SLC25A46		1	1
Autophagy	BCL2L13, FKBP8, FUNDC1, MARCHF5, NBR1, NIPSNAP1, NIPSNAP2, PARK7, PARL, PGAM5, PINK1, PRKN, RAB24, SNAP29, STX17, TOMM7, USP30, VPS13D	PGAM5	0.467168	1
Cristae formation	APOO, APOOL, ATP5MD, ATP5ME, ATP5MG, CHCHD3, CHCHD6, IMMT, MICOS10, MICOS13, OPA1		1	1
MICOS complex	APOO, APOOL, CHCHD3, CHCHD6, IMMT, MICOS10, MICOS13		1	1

## Sheet: mitocarta 48 vs 0
Table S3. Over-representation analysis results: enrichment for MitoCarta terms (version 3.0) via Fisher's exact test (down-regulated DEGs).
MitoPathway	Genes	int_genes	ora_pval	ora_fdr
Metabolism	AADAT, AASS, ABAT, ABCB10, ABCB6, ABCB7, ABHD10, ABHD11, ACAA1, ACAA2, ACACA, ACACB, ACAD10, ACAD11, ACAD8, ACADL, ACADM, ACADS, ACADSB, ACADVL, ACAT1, ACLY, ACO2, ACOD1, ACOT11, ACOT13, ACOT2, ACOT7, ACOT9, ACP6, ACSF2, ACSF3, ACSL1, ACSL6, ACSM1, ACSM2A, ACSM2B, ACSM3, ACSM4, ACSM5, ACSS1, ACSS3, ADHFE1, AGK, AGMAT, AGPAT4, AGPAT5, AGXT, AGXT2, AIFM2, AIFM3, AK2, AK3, AK4, AKR1B10, AKR7A2, ALAS…	SLC25A13, SLC25A5, CROT, AIFM2, CS, MTHFD2, MCCC1, ME2, OXCT1, SLC25A24, ACOT7, PCK2, DHODH, BCKDK, LACTB, ETHE1, ABHD11, SFXN3, NIT2, PRDX6, ACOT9, PAICS, ABCB10, BPHL, SQOR, DNA2, HADH, OSBPL1A, MPC2, GUK1, SFXN5, PTGES2, SLC25A25, PDSS1, NOCT, AGPAT5, CBR3, ACOT11, GRPEL2, FTH1, GLYCTK, DTYMK, PRELID1, MSRA, GLDC, SHMT2, SLC25A10	2.27506e-08	3.38984e-06
Small molecule transport	ABCA9, ABCB10, ABCB6, ABCB7, ABCB8, ABCD1, ABCD2, ABCD3, CCDC51, LETMD1, MCU, MCUB, MICU1, MICU2, MICU3, MPC1, MPC1L, MPC2, MPV17, MPV17L, MRS2, MTCH1, MTCH2, ROMO1, SFXN1, SFXN2, SFXN3, SFXN4, SFXN5, SLC25A1, SLC25A10, SLC25A11, SLC25A12, SLC25A13, SLC25A14, SLC25A15, SLC25A16, SLC25A18, SLC25A19, SLC25A20, SLC25A21, SLC25A22, SLC25A23, SLC25A24, SLC25A25, SLC25A26, SLC25A27, SLC25A28, SLC25A29,…	SLC25A13, SLC25A5, MCUB, SLC25A39, SLC25A24, MICU1, SFXN3, MTCH2, ABCB10, MPC2, SFXN5, SLC25A25, ABCA9, MCU, MICU2, UCP2, SLC25A10	7.18773e-08	5.35486e-06
Mitochondrial central dogma	AARS2, ALKBH1, ANGEL2, APEX1, ATAD3A, ATAD3B, AURKAIP1, C12orf65, CARS2, CDK5RAP1, CHCHD1, COA3, COX14, DAP3, DARS2, DDX28, DHX30, DNA2, DUS2, EARS2, ELAC2, ENDOG, ERAL1, EXD2, EXOG, FARS2, FASTK, FASTKD1, FASTKD2, FASTKD3, FASTKD5, GADD45GIP1, GARS1, GATB, GATC, GFM1, GFM2, GRSF1, GTPBP10, GTPBP3, GUF1, HARS2, HEMK1, HSD17B10, IARS2, KARS1, LACTB2, LARS2, LIG3, LRPPRC, MALSU1, MARS2, METAP1D, ME…	ELAC2, TFB1M, NSUN2, POLQ, UNG, APEX1, RBFA, TFAM, MRPL37, DARS2, MRPS2, MRM2, MRPS7, MGME1, MRPL15, PNPT1, DNA2, PIF1, MRPL24, RECQL4, RPUSD4, MRPL13, PUS1, TOP3A, MRPS11, MRPL54, TRMT2B, ATAD3A, PDF	1.48497e-07	7.37535e-06
mtDNA maintainance	APEX1, ATAD3A, ATAD3B, DNA2, ENDOG, EXOG, LIG3, METTL4, MGME1, MTERF1, MTERF2, MUTYH, OGG1, PIF1, POLB, POLDIP2, POLG, POLG2, POLQ, POLRMT, PPA2, PRIMPOL, RECQL4, RNASEH1, SSBP1, TFAM, TFB2M, TOP1MT, TOP3A, TWNK, UNG	POLQ, UNG, APEX1, TFAM, MGME1, DNA2, PIF1, RECQL4, TOP3A, ATAD3A	3.12719e-07	9.31902e-06
Calcium homeostasis	EFHD1, LETM1, MCU, MCUB, MICU1, MICU2, MICU3, PPIF, RHOT1, RHOT2, SLC25A12, SLC25A13, SLC25A23, SLC25A24, SLC25A25, SLC25A3, SLC25A31, SLC25A4, SLC25A5, SLC25A6, SLC8B1, SMDT1, VDAC1, VDAC3	SLC25A13, SLC25A5, MCUB, SLC25A24, MICU1, EFHD1, SLC25A25, MCU, MICU2	2.80547e-07	9.31902e-06
Signaling	ACOD1, ADCY10, AKAP1, AKAP10, BLOC1S1, C1QBP, CSKMT, DELE1, EFHD1, FUNDC2, IFI27, LETM1, LYPLA1, MACROD1, MAVS, MCRIP2, MCU, MCUB, MICU1, MICU2, MICU3, MRS2, MUL1, NLRX1, OCIAD2, PDE2A, PINK1, PPIF, PPTC7, PRKACA, RHOT1, RHOT2, SIRT3, SLC25A12, SLC25A13, SLC25A23, SLC25A24, SLC25A25, SLC25A3, SLC25A31, SLC25A4, SLC25A5, SLC25A6, SLC8B1, SMDT1, SPHKAP, VDAC1, VDAC3	SLC25A13, SLC25A5, MCUB, SLC25A24, MICU1, C1QBP, EFHD1, AKAP1, OCIAD2, SLC25A25, MCU, MICU2	4.67921e-07	1.162e-05
Mitochondrial dynamics and surveillance	AHCYL1, AIFM1, AIFM2, AIFM3, APOO, APOOL, ARL2, ARMC10, ARMCX1, ARMCX3, ATAD3A, ATAD3B, ATP5MD, ATP5ME, ATP5MG, BAD, BAK1, BAX, BBC3, BCL2, BCL2A1, BCL2L1, BCL2L10, BCL2L11, BCL2L13, BCL2L2, BID, BIK, BNIP3, BNIP3L, BOK, CASP3, CASP8, CASP9, CHCHD2, CHCHD3, CHCHD6, CYCS, DIABLO, DNAJC11, DNM1L, ENDOG, FIS1, FKBP8, FUNDC1, FUNDC2, GHITM, HTRA2, IFI27, IMMT, MARCHF5, MCL1, MFF, MFN1, MFN2, MGARP, M…	BID, BAK1, AIFM2, BBC3, CHCHD3, MTCH2, MTX2, PMAIP1, MTFR2, CASP3, BCL2L1, BCL2, BOK, ATAD3A, ARL2, PGAM5, MYO19	1.45636e-06	3.09997e-05
EF hand proteins	EFHD1, MICU1, MICU2, MICU3, RHOT1, RHOT2, SLC25A12, SLC25A13, SLC25A23, SLC25A24, SLC25A25	SLC25A13, SLC25A24, MICU1, EFHD1, SLC25A25, MICU2	2.02775e-06	3.77669e-05
Apoptosis	AIFM1, AIFM2, AIFM3, BAD, BAK1, BAX, BBC3, BCL2, BCL2A1, BCL2L1, BCL2L10, BCL2L11, BCL2L13, BCL2L2, BID, BIK, BNIP3, BNIP3L, BOK, CASP3, CASP8, CASP9, CHCHD2, CYCS, DIABLO, ENDOG, GHITM, HTRA2, IFI27, MCL1, PMAIP1, RTL10, SEPTIN4, SPHK2, STYXL1	BID, BAK1, AIFM2, BBC3, PMAIP1, CASP3, BCL2L1, BCL2, BOK	9.98976e-06	0.000165386
Calcium uniporter	MCU, MCUB, MICU1, MICU2, MICU3, SMDT1	MCUB, MICU1, MCU, MICU2	4.24753e-05	0.000632882
Protein import, sorting and homeostasis	AFG1L, AFG3L2, AGK, AIFM1, ATAD1, ATP23, CASP3, CASP8, CASP9, CHCHD4, CLPB, CLPP, CLPX, DNAJA3, DNAJC11, DNAJC15, DNAJC19, DNAJC4, DNLZ, FKBP10, GFER, GRPEL1, GRPEL2, HSPD1, HSPE1, HTRA2, IDE, IMMP1L, IMMP2L, LACTB, LAP3, LONP1, MAIP1, METAP1D, MIPEP, MTX1, MTX2, MUL1, NLN, NRDC, OMA1, OXA1L, PAM16, PARK7, PARL, PDF, PHB, PHB2, PITRM1, PMPCA, PMPCB, PRSS35, ROMO1, SAMM50, SPG7, STOML2, TIMM10, TI…	LAP3, TOMM34, MIPEP, LACTB, TIMM8A, MTX2, TOMM40, TIMM10, GRPEL2, CASP3, PHB, PDF	0.000237451	0.00321638
TCA-associated	ABHD11, ACLY, D2HGDH, FAHD1, L2HGDH, ME2, ME3, MPC1, MPC1L, MPC2, PC, PCK2, SFXN5, SLC25A1, SLC25A11	ME2, PCK2, ABHD11, MPC2, SFXN5	0.000266828	0.00331312
Calcium cycle	LETM1, MCU, MCUB, MICU1, MICU2, MICU3, SLC25A3, SLC8B1, SMDT1	MCUB, MICU1, MCU, MICU2	0.000322421	0.00369544
Carbohydrate metabolism	ABHD11, ACAA2, ACAT1, ACLY, ACO2, ACOD1, AUH, BDH1, CLYBL, CS, D2HGDH, DCXR, DLAT, DLD, DLST, FAHD1, FH, GLYCTK, GOT2, GPD2, HADHB, HMGCL, HMGCS2, IDH2, IDH3A, IDH3B, IDH3G, L2HGDH, LDHAL6B, LDHD, MCEE, MDH2, ME2, ME3, MMUT, MPC1, MPC1L, MPC2, MRPS36, NEU4, OGDH, OGDHL, OXCT1, OXCT2, PC, PCCA, PCCB, PCK2, PDHA1, PDHA2, PDHB, PDHX, PDK1, PDK2, PDK3, PDK4, PDP1, PDP2, PDPR, RPIA, SDHA, SDHB, SDHC, …	SLC25A13, CS, ME2, OXCT1, PCK2, ABHD11, MPC2, SFXN5, GLYCTK, SLC25A10	0.000889585	0.00946773
mtRNA metabolism	ALKBH1, ANGEL2, CDK5RAP1, DDX28, DHX30, DUS2, ELAC2, ENDOG, ERAL1, FASTK, FASTKD1, FASTKD2, FASTKD3, FASTKD5, GRSF1, GTPBP3, HSD17B10, LACTB2, LRPPRC, METTL15, METTL17, METTL5, METTL8, MRM1, MRM2, MRM3, MRPL12, MRPL47, MRPS7, MRPS9, MTERF1, MTO1, MTPAP, MTRES1, MYG1, NGRN, NOA1, NSUN2, NSUN3, NSUN4, OSGEPL1, PDE12, PNPT1, POLRMT, PPA2, PRORP, PTCD1, PTCD2, PUS1, QTRT1, RCC1L, REXO2, RMND1, RNASEH…	ELAC2, TFB1M, NSUN2, TFAM, MRM2, MRPS7, PNPT1, RPUSD4, PUS1, TRMT2B	0.0012206	0.0101038
Protein homeostasis	AFG1L, AFG3L2, ATAD1, ATP23, CASP3, CASP8, CASP9, CLPB, CLPP, CLPX, DNAJA3, DNAJC4, DNLZ, FKBP10, HSPD1, HSPE1, HTRA2, IDE, IMMP1L, IMMP2L, LACTB, LAP3, LONP1, MAIP1, METAP1D, MIPEP, MUL1, NLN, NRDC, OMA1, PARK7, PARL, PDF, PHB, PHB2, PITRM1, PMPCA, PMPCB, PRSS35, SPG7, STOML2, TIMM10, TIMM10B, TIMM13, TIMM8A, TIMM8B, TIMM9, TRAP1, USP30, XPNPEP3, YME1L1	LAP3, MIPEP, LACTB, TIMM8A, TIMM10, CASP3, PHB, PDF	0.00116932	0.0101038
Nucleotide metabolism	AK2, AK3, AK4, ANTKMT, CKMT1A, CKMT1B, CKMT2, CMPK2, DGUOK, DHODH, DTYMK, DUT, FHIT, GATM, GUK1, HINT1, NME3, NME4, NME6, NT5DC2, NT5M, NUDT2, NUDT5, NUDT9, PAICS, PPA2, SLC25A23, SLC25A24, SLC25A25, SLC25A31, SLC25A33, SLC25A36, SLC25A4, SLC25A41, SLC25A5, SLC25A6, SUCLA2, SUCLG1, SUCLG2, TK2	SLC25A5, SLC25A24, DHODH, PAICS, GUK1, SLC25A25, DTYMK	0.00121587	0.0101038
SLC25A family	MTCH1, MTCH2, SLC25A1, SLC25A10, SLC25A11, SLC25A12, SLC25A13, SLC25A14, SLC25A15, SLC25A16, SLC25A18, SLC25A19, SLC25A20, SLC25A21, SLC25A22, SLC25A23, SLC25A24, SLC25A25, SLC25A26, SLC25A27, SLC25A28, SLC25A29, SLC25A3, SLC25A30, SLC25A31, SLC25A32, SLC25A33, SLC25A34, SLC25A35, SLC25A36, SLC25A37, SLC25A38, SLC25A39, SLC25A4, SLC25A40, SLC25A41, SLC25A42, SLC25A43, SLC25A44, SLC25A45, SLC25A46…	SLC25A13, SLC25A5, SLC25A39, SLC25A24, MTCH2, SLC25A25, UCP2, SLC25A10	0.00116932	0.0101038
mtDNA replication	DNA2, EXOG, LIG3, MGME1, POLG, POLG2, POLRMT, RNASEH1, SSBP1, TFAM, TFB2M, TOP1MT, TOP3A, TWNK	TFAM, MGME1, DNA2, TOP3A	0.00216575	0.0168586
Phospholipid metabolism	ACP6, AGK, AGPAT4, AGPAT5, CHPT1, GPAM, GPAT2, LACTB, OSBPL1A, PGS1, PISD, PNPLA8, PRDX6, PRELID1, PRELID3A, PRELID3B, PTPMT1, SERAC1, SPHK2, SPTLC2, STARD7, TAMM41, TRIAP1	LACTB, PRDX6, OSBPL1A, AGPAT5, PRELID1	0.0022629	0.0168586
Protein import and sorting	AGK, AIFM1, CHCHD4, DNAJC11, DNAJC15, DNAJC19, GFER, GRPEL1, GRPEL2, IMMP1L, IMMP2L, MIPEP, MTX1, MTX2, NRDC, OXA1L, PAM16, PMPCA, PMPCB, ROMO1, SAMM50, TIMM10, TIMM10B, TIMM13, TIMM17A, TIMM17B, TIMM21, TIMM22, TIMM23, TIMM29, TIMM44, TIMM50, TIMM8A, TIMM8B, TIMM9, TOMM20, TOMM20L, TOMM22, TOMM34, TOMM40, TOMM40L, TOMM5, TOMM6, TOMM7, TOMM70, UQCRC1, UQCRC2, XPNPEP3	TOMM34, MIPEP, TIMM8A, MTX2, TOMM40, TIMM10, GRPEL2	0.00359493	0.0255069
mtDNA repair	APEX1, EXOG, LIG3, OGG1, POLB, POLG, PRIMPOL, RECQL4, UNG	UNG, APEX1, RECQL4	0.00505022	0.0313534
Gluconeogenesis	MDH2, MPC1, MPC1L, MPC2, PC, PCK2, SLC25A1, SLC25A10, SLC25A11	PCK2, MPC2, SLC25A10	0.00505022	0.0313534
Intramitochondrial membrane interactions	ATAD3A, ATAD3B, CHCHD3, DNAJC11, MTX1, MTX2, MTX3, SAMM50, SLC25A46	CHCHD3, MTX2, ATAD3A	0.00505022	0.0313534
mtRNA granules	ALKBH1, DDX28, DHX30, ERAL1, FASTK, FASTKD1, FASTKD2, FASTKD5, GRSF1, HSD17B10, MRM1, MRM2, MRPL47, MRPS7, MRPS9, MTPAP, NOA1, PRORP, PTCD1, PTCD2, PUS1, RMND1, RPUSD3, RPUSD4, SUPV3L1, TFB1M, TRMT10C, TRUB2	TFB1M, MRM2, MRPS7, RPUSD4, PUS1	0.00556017	0.0331386
mt-rRNA modifications	METTL15, METTL17, METTL5, MRM1, MRM2, MRM3, MTPAP, MYG1, NGRN, NSUN4, RCC1L, RPUSD3, RPUSD4, TFB1M, TRIT1, TRMT2B, TRMT61B, TRUB2	TFB1M, MRM2, RPUSD4, TRMT2B	0.00579396	0.0332038
Nucleotide import	SLC25A23, SLC25A24, SLC25A25, SLC25A31, SLC25A33, SLC25A36, SLC25A4, SLC25A41, SLC25A5, SLC25A6	SLC25A5, SLC25A24, SLC25A25	0.00699192	0.0385851
Sulfur metabolism	ETHE1, GOT2, MPST, MSRA, MSRB2, SLC25A14, SLC25A30, SQOR, SUOX, TST, TSTD1	ETHE1, SQOR, MSRA	0.00931783	0.0495842
mt-tRNA modifications	ALKBH1, CDK5RAP1, DUS2, GTPBP3, HSD17B10, MTO1, NSUN2, NSUN3, OSGEPL1, PUS1, QTRT1, RPUSD4, THG1L, TRIT1, TRMT1, TRMT10C, TRMT2B, TRMT5, TRMT61B, TRMU, TRNT1, YRDC	NSUN2, RPUSD4, PUS1, TRMT2B	0.0121332	0.0623395
Translation	AARS2, AURKAIP1, C12orf65, CARS2, CHCHD1, COA3, COX14, DAP3, DARS2, DDX28, DHX30, EARS2, ERAL1, EXD2, FARS2, FASTKD2, GADD45GIP1, GARS1, GATB, GATC, GFM1, GFM2, GRSF1, GTPBP10, GUF1, HARS2, HEMK1, IARS2, KARS1, LARS2, LRPPRC, MALSU1, MARS2, METAP1D, METTL17, MIEF1, MPV17L2, MRM2, MRM3, MRPL1, MRPL10, MRPL11, MRPL12, MRPL13, MRPL14, MRPL15, MRPL16, MRPL17, MRPL18, MRPL19, MRPL2, MRPL20, MRPL21, MR…	TFB1M, RBFA, MRPL37, DARS2, MRPS2, MRM2, MRPS7, MRPL15, MRPL24, MRPL13, MRPS11, MRPL54, PDF	0.0134077	0.0665914
Lipid metabolism	ACAA1, ACAA2, ACACA, ACACB, ACAD10, ACAD11, ACADL, ACADM, ACADS, ACADSB, ACADVL, ACAT1, ACOT11, ACOT13, ACOT2, ACOT7, ACOT9, ACP6, ACSF2, ACSF3, ACSL1, ACSL6, ACSM1, ACSM2A, ACSM2B, ACSM3, ACSM4, ACSM5, ACSS1, ACSS3, AGK, AGPAT4, AGPAT5, AMACR, CBR4, CHPT1, CPT1A, CPT1B, CPT1C, CPT2, CRAT, CRLS1, CROT, CYB5R3, CYP11A1, CYP11B1, CYP11B2, CYP27A1, DBI, DECR1, DHRS1, ECH1, ECHDC1, ECHS1, ECI1, ECI2,…	CROT, ACOT7, LACTB, PRDX6, ACOT9, HADH, OSBPL1A, PTGES2, AGPAT5, ACOT11, PRELID1	0.0141373	0.0679501
Serine metabolism	AGXT, SDSL, SFXN1, SFXN3, SHMT2	SFXN3, SHMT2	0.016013	0.0723011
Sideroflexins	SFXN1, SFXN2, SFXN3, SFXN4, SFXN5	SFXN3, SFXN5	0.016013	0.0723011
Nucleotide synthesis and processing	AK2, AK3, AK4, CMPK2, DGUOK, DHODH, DTYMK, DUT, FHIT, GUK1, HINT1, NME3, NME4, NME6, NT5DC2, NT5M, NUDT2, NUDT5, NUDT9, PAICS, SUCLA2, SUCLG1, SUCLG2, TK2	DHODH, PAICS, GUK1, DTYMK	0.0165012	0.072314
Detoxification	ABHD10, ACSM2A, ACSM5, AIFM2, AKR1B10, AKR7A2, ALDH1B1, ALDH2, ALDH3A2, ALDH7A1, ALDH9A1, BPHL, CAT, CBR3, CYB5B, CYB5R3, DHRS2, EPHX2, GLRX2, GLYAT, GPX1, GPX4, GSR, GSTK1, GSTZ1, HAGH, MAOA, MAOB, MGST1, MPST, MSRA, MSRB2, MSRB3, MTARC1, MTARC2, NIT1, NIT2, OXR1, PRDX2, PRDX3, PRDX4, PRDX5, PRDX6, PRXL2A, SELENOO, SOD1, SOD2, TST, TXN2, TXNRD1, TXNRD2	AIFM2, NIT2, PRDX6, BPHL, CBR3, MSRA	0.0190325	0.081024
Mitochondrial ribosome	AURKAIP1, CHCHD1, DAP3, GADD45GIP1, MRPL1, MRPL10, MRPL11, MRPL12, MRPL13, MRPL14, MRPL15, MRPL16, MRPL17, MRPL18, MRPL19, MRPL2, MRPL20, MRPL21, MRPL22, MRPL23, MRPL24, MRPL27, MRPL28, MRPL3, MRPL30, MRPL32, MRPL33, MRPL34, MRPL35, MRPL36, MRPL37, MRPL38, MRPL39, MRPL4, MRPL40, MRPL41, MRPL42, MRPL43, MRPL44, MRPL45, MRPL46, MRPL47, MRPL48, MRPL49, MRPL50, MRPL51, MRPL52, MRPL53, MRPL54, MRPL55,…	MRPL37, MRPS2, MRPS7, MRPL15, MRPL24, MRPL13, MRPS11, MRPL54	0.0225795	0.0934542
Malate-aspartate shuttle	GOT2, MDH2, SLC25A10, SLC25A11, SLC25A12, SLC25A13	SLC25A13, SLC25A10	0.0233587	0.0940661
Chaperones	DNAJA3, DNLZ, FKBP10, HSPD1, HSPE1, MAIP1, NRDC, PHB, PHB2, TIMM10, TIMM10B, TIMM13, TIMM8A, TIMM8B, TIMM9, TRAP1	TIMM8A, TIMM10, PHB	0.0270753	0.106164
Proteases	AFG1L, AFG3L2, ATAD1, ATP23, CASP3, CASP9, CLPB, CLPP, CLPX, HTRA2, IDE, IMMP1L, IMMP2L, LACTB, LAP3, LONP1, METAP1D, MIPEP, NLN, OMA1, PARL, PITRM1, PMPCA, PMPCB, SPG7, USP30, XPNPEP3, YME1L1	LAP3, MIPEP, LACTB, CASP3	0.0278889	0.10655
CIV assembly factors	CEP89, CMC1, CMC2, COA1, COA3, COA4, COA5, COA6, COA7, COA8, COX10, COX11, COX14, COX15, COX16, COX17, COX18, COX19, COX20, HIGD1A, PET100, PET117, PNKD, SCO1, SCO2, SMIM20, SURF1, TACO1, TIMM21, TMEM177	CMC2, CEP89, COA4, COX20	0.0349699	0.130263
ABC transporters	ABCA9, ABCB10, ABCB6, ABCB7, ABCB8, ABCD1, ABCD2, ABCD3	ABCB10, ABCA9	0.0412496	0.149907
TOM	TOMM20, TOMM22, TOMM34, TOMM40, TOMM40L, TOMM5, TOMM6, TOMM7, TOMM70	TOMM34, TOMM40	0.0515923	0.178773
Fusion	ARL2, MFN1, MFN2, MIGA1, MIGA2, MTCH2, OMA1, OPA1, PLD6	MTCH2, ARL2	0.0515923	0.178773
Folate and 1-C metabolism	ALDH1L1, ALDH1L2, ALDH7A1, AMT, CHDH, DMGDH, FPGS, GTPBP3, MTFMT, MTHFD1L, MTHFD2, MTHFD2L, MTHFS, MTO1, QDPR, SARDH, SFXN1, SFXN3, SHMT2, SLC25A32, SLC25A38	MTHFD2, SFXN3, SHMT2	0.0551575	0.186783
OXPHOS assembly factors	ACAD9, AIFM1, ATPAF1, ATPAF2, ATPSCKMT, BCS1L, CEP89, CMC1, CMC2, COA1, COA3, COA4, COA5, COA6, COA7, COA8, COX10, COX11, COX14, COX15, COX16, COX17, COX18, COX19, COX20, COX7A2L, DMAC1, DMAC2, ECSIT, FMC1, FOXRED1, HIGD1A, HIGD2A, LYRM2, LYRM7, NDUFAF1, NDUFAF2, NDUFAF3, NDUFAF4, NDUFAF5, NDUFAF6, NDUFAF7, NDUFAF8, NUBPL, PET100, PET117, PNKD, RAB5IF, SCO1, SCO2, SDHAF1, SDHAF2, SDHAF3, SDHAF4, …	CMC2, CEP89, ACAD9, COA4, COX20, NDUFAF8	0.0642754	0.212823
mtDNA nucleoid	ATAD3A, ATAD3B, MTERF1, MTERF2, POLDIP2, POLG, POLG2, POLRMT, SSBP1, TFAM, TWNK	TFAM, ATAD3A	0.0746146	0.236544
Q-linked reactions, other	CHDH, DHODH, ETFA, ETFB, ETFBKMT, ETFDH, ETFRF1, GPD2, PRODH, PRODH2, SQOR	DHODH, SQOR	0.0746146	0.236544
Mitochondrial ribosome assembly	DDX28, DHX30, ERAL1, FASTKD2, GRSF1, GTPBP10, MALSU1, METTL17, MIEF1, MPV17L2, MRM2, MRM3, MTERF3, MTERF4, MTG1, MTG2, NGRN, NOA1, NSUN4, PTCD3, RBFA, TFB1M, TRMT61B, YBEY	TFB1M, RBFA, MRM2	0.0766275	0.237865
Amino acid metabolism	AADAT, AASS, ABAT, ACAA2, ACAD8, ACADSB, ACAT1, ADHFE1, AGMAT, AGXT, AGXT2, AKR7A2, ALDH18A1, ALDH4A1, ALDH5A1, ALDH6A1, ALDH7A1, ALDH9A1, AMT, ARG2, AUH, BCAT2, BCKDHA, BCKDHB, BCKDK, CA5A, CA5B, CHDH, COMT, CPS1, DBT, DGLUCY, DHTKD1, DLD, DLST, DMGDH, ECHS1, ETFA, ETFB, ETFDH, GCAT, GCDH, GCSH, GLDC, GLS, GLS2, GLUD1, GLUD2, GLYAT, GOT2, GPT2, GRHPR, HADH, HADHA, HADHB, HIBADH, HIBCH, HMGCL, HO…	SLC25A13, MCCC1, BCKDK, SFXN3, HADH, GLDC, SHMT2	0.0824021	0.25057
ROS and glutathione metabolism	AIFM2, ALDH3A2, ALDH7A1, ALDH9A1, CAT, GLRX2, GPX1, GPX4, GSR, HAGH, MGST1, MSRA, MSRB2, MSRB3, NIT1, OXR1, PRDX2, PRDX3, PRDX4, PRDX5, PRDX6, PRXL2A, SOD1, SOD2, TXN2, TXNRD1, TXNRD2	AIFM2, PRDX6, MSRA	0.101161	0.301459
mtDNA stability and decay	ENDOG, EXOG, MGME1	MGME1	0.120088	0.331355
fMet processing	METAP1D, MTFMT, PDF	PDF	0.120088	0.331355
SAM	MTX1, MTX2, SAMM50	MTX2	0.120088	0.331355
Eicosanoid metabolism	MGST3, PTGES2, ZADH2	PTGES2	0.120088	0.331355
Glycine metabolism	ALDH7A1, AMT, CHDH, DLD, DMGDH, ETFA, ETFB, ETFDH, GCAT, GCSH, GLDC, GLYAT, SARDH, SHMT2, SLC25A38	GLDC, SHMT2	0.127809	0.340064
Electron carriers	CHDH, CYB5B, CYC1, CYCS, DHODH, ETFA, ETFB, ETFBKMT, ETFDH, ETFRF1, GPD2, MT-CYB, PRODH, PRODH2, SQOR	DHODH, SQOR	0.127809	0.340064
Complex I	ACAD9, AIFM1, COA1, DMAC1, DMAC2, ECSIT, FOXRED1, LYRM2, MT-ND1, MT-ND2, MT-ND3, MT-ND4, MT-ND4L, MT-ND5, MT-ND6, NDUFA1, NDUFA10, NDUFA11, NDUFA12, NDUFA13, NDUFA2, NDUFA3, NDUFA5, NDUFA6, NDUFA7, NDUFA8, NDUFA9, NDUFAB1, NDUFAF1, NDUFAF2, NDUFAF3, NDUFAF4, NDUFAF5, NDUFAF6, NDUFAF7, NDUFAF8, NDUFB1, NDUFB10, NDUFB11, NDUFB2, NDUFB3, NDUFB4, NDUFB5, NDUFB6, NDUFB7, NDUFB8, NDUFB9, NDUFC1, NDUFC2…	NDUFS6, NDUFB6, ACAD9, MT-ND6, NDUFAF8	0.14121	0.365306
Cardiolipin synthesis	AGPAT4, AGPAT5, CRLS1, GPAM, GPAT2, HADHA, PGS1, PLD6, PLSCR3, PNPLA8, PRELID1, PRELID3A, PTPMT1, TAMM41, TAZ, TRIAP1	AGPAT5, PRELID1	0.1422	0.365306
Vitamin metabolism	ACACA, ACACB, AKR1B10, ALDH1L1, ALDH1L2, ALDH7A1, AMT, BCO2, CHDH, CYP24A1, CYP27B1, DHRS4, DMGDH, ETFA, ETFB, ETFDH, FDX1, FDXR, FLAD1, FPGS, GLRX2, GTPBP3, MCCC1, MMAA, MMAB, MMADHC, MMUT, MTFMT, MTHFD1L, MTHFD2, MTHFD2L, MTHFS, MTO1, PC, PCCA, PLPBP, PNPO, QDPR, RDH13, RDH14, RFK, SARDH, SFXN1, SFXN3, SHMT2, SLC25A19, SLC25A32, SLC25A38, TXN2	MTHFD2, MCCC1, SFXN3, SHMT2	0.147293	0.371978
Glycine cleavage system	AMT, DLD, GCSH, GLDC	GLDC	0.156824	0.389447
Complex IV	CEP89, CMC1, CMC2, COA1, COA3, COA4, COA5, COA6, COA7, COA8, COX10, COX11, COX14, COX15, COX16, COX17, COX18, COX19, COX20, COX4I1, COX4I2, COX5A, COX5B, COX6A1, COX6A2, COX6B1, COX6B2, COX6C, COX7A1, COX7A2, COX7A2L, COX7B, COX7B2, COX7C, COX8A, COX8C, HIGD1A, MT-CO1, MT-CO2, MT-CO3, NDUFA4, PET100, PET117, PNKD, SCO1, SCO2, SMIM20, SURF1, TACO1, TIMM21, TMEM177	CMC2, CEP89, COA4, COX20	0.163186	0.398602
Iron homeostasis	FAM210B, FTH1, FTMT, SLC25A28, SLC25A37	FTH1	0.192027	0.447063
Biotin utilizing proteins	ACACA, ACACB, MCCC1, PC, PCCA	MCCC1	0.192027	0.447063
Immune response	ACOD1, C1QBP, IFI27, MAVS, NLRX1	C1QBP	0.192027	0.447063
Import motor	DNAJC15, DNAJC19, GRPEL1, GRPEL2, PAM16, TIMM44	GRPEL2	0.225761	0.502064
Branched-chain amino acid dehydrogenase complex	BCKDHA, BCKDHB, BCKDK, DBT, DLD, PPM1K	BCKDK	0.225761	0.502064
cAMP-PKA signaling	ADCY10, AKAP1, AKAP10, PDE2A, PRKACA, SPHKAP	AKAP1	0.225761	0.502064
CI assembly factors	ACAD9, AIFM1, COA1, DMAC1, DMAC2, ECSIT, FOXRED1, LYRM2, NDUFAF1, NDUFAF2, NDUFAF3, NDUFAF4, NDUFAF5, NDUFAF6, NDUFAF7, NDUFAF8, NUBPL, TIMMDC1, TMEM126A, TMEM126B, TMEM186, TMEM70	ACAD9, NDUFAF8	0.233558	0.511767
Urea cycle	CA5A, CA5B, CPS1, NAGS, OTC, SLC25A13, SLC25A15	SLC25A13	0.258086	0.526779
Xenobiotic metabolism	ABHD10, ACSM2A, ACSM5, AKR1B10, AKR7A2, ALDH1B1, ALDH2, BPHL, CBR3, CYB5B, CYB5R3, DHRS2, EPHX2, GLYAT, GSTK1, GSTZ1, MAOA, MAOB, MGST1, MPST, MTARC1, MTARC2, TST	BPHL, CBR3	0.249207	0.526779
Mitochondrial permeability transition pore	PPIF, SLC25A31, SLC25A4, SLC25A5, SLC25A6, VDAC1, VDAC3	SLC25A5	0.258086	0.526779
Trafficking	ARMC10, ARMCX1, ARMCX3, MGARP, MYO19, RHOT1, RHOT2	MYO19	0.258086	0.526779
MICOS complex	APOO, APOOL, CHCHD3, CHCHD6, IMMT, MICOS10, MICOS13	CHCHD3	0.258079	0.526779
Transcription	MRPL12, MTERF1, MTRES1, POLRMT, TEFM, TFAM, TFB2M, TOP1MT	TFAM	0.289059	0.53838
Preprotein cleavage	IMMP1L, IMMP2L, MIPEP, PMPCA, PMPCB, UQCRC1, UQCRC2, XPNPEP3	MIPEP	0.289063	0.53838
OXPHOS	ACAD9, AIFM1, ATP5F1A, ATP5F1B, ATP5F1C, ATP5F1D, ATP5F1E, ATP5IF1, ATP5MC1, ATP5MC2, ATP5MC3, ATP5MD, ATP5ME, ATP5MF, ATP5MG, ATP5MPL, ATP5PB, ATP5PD, ATP5PF, ATP5PO, ATPAF1, ATPAF2, ATPSCKMT, BCS1L, CEP89, CMC1, CMC2, COA1, COA3, COA4, COA5, COA6, COA7, COA8, COX10, COX11, COX14, COX15, COX16, COX17, COX18, COX19, COX20, COX4I1, COX4I2, COX5A, COX5B, COX6A1, COX6A2, COX6B1, COX6B2, COX6C, COX7A…	CMC2, CEP89, NDUFS6, NDUFB6, ACAD9, COA4, MT-ND6, COX20, NDUFAF8	0.274901	0.53838
CI subunits	MT-ND1, MT-ND2, MT-ND3, MT-ND4, MT-ND4L, MT-ND5, MT-ND6, NDUFA1, NDUFA10, NDUFA11, NDUFA12, NDUFA13, NDUFA2, NDUFA3, NDUFA5, NDUFA6, NDUFA7, NDUFA8, NDUFA9, NDUFAB1, NDUFB1, NDUFB10, NDUFB11, NDUFB2, NDUFB3, NDUFB4, NDUFB5, NDUFB6, NDUFB7, NDUFB8, NDUFB9, NDUFC1, NDUFC2, NDUFS1, NDUFS2, NDUFS3, NDUFS4, NDUFS5, NDUFS6, NDUFS7, NDUFS8, NDUFV1, NDUFV2, NDUFV3	NDUFS6, NDUFB6, MT-ND6	0.278264	0.53838
Ketone metabolism	ACAA2, ACAT1, BDH1, HADHB, HMGCL, HMGCS2, OXCT1, OXCT2	OXCT1	0.289063	0.53838
Fatty acid oxidation	ACAA2, ACACB, ACAD10, ACAD11, ACADL, ACADM, ACADS, ACADSB, ACADVL, ACAT1, ACOT11, ACSF2, ACSL1, ACSL6, ACSM1, ACSM2A, ACSM2B, ACSM3, ACSM4, ACSM5, ACSS1, AMACR, CPT1A, CPT1B, CPT1C, CPT2, CRAT, CROT, DECR1, ECHS1, ECI1, ECI2, ETFA, ETFB, ETFDH, HADH, HADHA, HADHB, HSD17B10, MCEE, MMUT, PCCA, PCCB, SLC25A20	CROT, HADH, ACOT11	0.278255	0.53838
Branched-chain amino acid metabolism	ACAD8, ACADSB, ACAT1, ALDH6A1, AUH, BCAT2, BCKDHA, BCKDHB, BCKDK, DBT, DLD, ECHS1, ETFA, ETFB, ETFDH, HADHA, HIBADH, HIBCH, HMGCL, HSD17B10, IVD, MCCC1, MCCC2, PPM1K, SLC25A44	MCCC1, BCKDK	0.280599	0.53838
Cristae formation	APOO, APOOL, ATP5MD, ATP5ME, ATP5MG, CHCHD3, CHCHD6, IMMT, MICOS10, MICOS13, OPA1	CHCHD3	0.374424	0.688754
Metals and cofactors	ABAT, ABCB10, ABCB6, ABCB7, ACO2, AIFM3, ALAS1, ALAS2, BOLA1, BOLA3, CHCHD7, CISD1, CISD3, COASY, COQ10A, COQ10B, COQ2, COQ3, COQ4, COQ5, COQ6, COQ7, COQ8A, COQ8B, COQ9, COX10, COX11, COX15, COX17, COX19, CPOX, CPT1A, CPT1B, CPT1C, CPT2, CYB5B, CYC1, CYCS, CYP11A1, CYP11B1, CYP11B2, CYP24A1, CYP27A1, CYP27B1, DNA2, ETFDH, FABP1, FAM210B, FDX1, FDX2, FDXR, FECH, FTH1, FTMT, FXN, GLRX2, GLRX5, GRPE…	ABCB10, DNA2, PDSS1, NOCT, GRPEL2, FTH1	0.400688	0.728079
Polycistronic mtRNA processing	ELAC2, FASTK, FASTKD1, FASTKD2, FASTKD3, FASTKD5, GRSF1, HSD17B10, PRORP, PTCD2, TBRG4, TRMT10C, YBEY	ELAC2	0.425594	0.754932
Coenzyme Q metabolism	COQ10A, COQ10B, COQ2, COQ3, COQ4, COQ5, COQ6, COQ7, COQ8A, COQ8B, COQ9, PDSS1, PDSS2	PDSS1	0.425599	0.754932
Cholesterol, bile acid, steroid synthesis	CYP11A1, CYP11B1, CYP11B2, CYP27A1, DHRS1, FDX1, FDXR, HINT2, HSD17B10, HSD17B8, OSBPL1A, SCP2, STAR, TSPO	OSBPL1A	0.449584	0.761228
NAD biosynthesis and metabolism	KMO, KYAT3, NADK2, NAXD, NAXE, NMNAT3, NNT, NOCT, NUDT13, SIRT3, SIRT4, SIRT5, SLC25A51, SLC25A52	NOCT	0.449584	0.761228
Organelle contact sites	AHCYL1, ATAD3A, ATAD3B, FKBP8, FUNDC2, MFN1, MFN2, MIGA2, PIGBOS1, RMDN3, SPIRE1, STX17, SYNJ2BP, VDAC1	ATAD3A	0.449584	0.761228
Mitophagy	BCL2L13, FKBP8, FUNDC1, MARCHF5, NIPSNAP1, NIPSNAP2, PARK7, PARL, PGAM5, PINK1, PRKN, TOMM7, USP30, VPS13D	PGAM5	0.449579	0.761228
Fission	ARMC10, DNM1L, FIS1, MFF, MIEF1, MIEF2, MTFP1, MTFR1, MTFR2, MUL1, OMA1, RAB24, SLC25A46, SPIRE1, STX17	MTFR2	0.472568	0.791154
Pyruvate metabolism	DLAT, DLD, MPC1, MPC1L, MPC2, PDHA1, PDHA2, PDHB, PDHX, PDK1, PDK2, PDK3, PDK4, PDP1, PDP2, PDPR	MPC2	0.494593	0.801026
Lysine metabolism	AADAT, AASS, ACAA2, ACAT1, ALDH7A1, DHTKD1, DLD, DLST, ECHS1, ETFA, ETFB, ETFDH, GCDH, HADH, HADHB, SLC25A29	HADH	0.494593	0.801026
Heme synthesis and processing	ABCB10, ABCB6, ABCB7, ALAS1, ALAS2, COX10, COX15, CPOX, FABP1, FDX1, FDX2, FDXR, FECH, HCCS, PPOX, SLC25A38	ABCB10	0.494593	0.801026
mtRNA stability and decay	ENDOG, FASTK, FASTKD1, FASTKD2, FASTKD3, FASTKD5, GRSF1, LACTB2, LRPPRC, MTPAP, PDE12, PNPT1, REXO2, RNASEH1, SLIRP, SUPV3L1, TBRG4	PNPT1	0.515698	0.826226
Autophagy	BCL2L13, FKBP8, FUNDC1, MARCHF5, NBR1, NIPSNAP1, NIPSNAP2, PARK7, PARL, PGAM5, PINK1, PRKN, RAB24, SNAP29, STX17, TOMM7, USP30, VPS13D	PGAM5	0.535916	0.849484
TCA cycle	ACO2, CS, DLD, DLST, FH, IDH2, IDH3A, IDH3B, IDH3G, MDH2, MRPS36, OGDH, OGDHL, SDHA, SDHB, SDHC, SDHD, SUCLA2, SUCLG1, SUCLG2	CS	0.573874	0.900075
mt-tRNA synthetases	AARS2, CARS2, DARS2, EARS2, FARS2, GARS1, GATB, GATC, HARS2, IARS2, KARS1, LARS2, MARS2, NARS2, PARS2, QRSL1, RARS2, SARS2, TARS2, VARS2, WARS2, YARS2	DARS2	0.608709	0.944767
Fe-S cluster biosynthesis	ABCB7, BOLA1, BOLA3, CISD1, CISD3, FDX1, FDX2, FDXR, FXN, GLRX5, GRPEL1, GRPEL2, HSCB, HSPA9, IBA57, ISCA1, ISCA2, ISCU, LYRM4, NDUFAB1, NFS1, NFU1, NUBPL	GRPEL2	0.625063	0.960149
mtDNA modifications	METTL4		1	1
mt-mRNA modifications	ANGEL2, MTPAP, MYG1, PDE12		1	1
Translation factors	C12orf65, COA3, COX14, GFM1, GFM2, HEMK1, MRPL58, MRRF, MTIF2, MTIF3, MTRF1, MTRF1L, TACO1, TIMM21, TSFM, TUFM		1	1
MIA40	AIFM1, CHCHD4, GFER		1	1
TIM22 carrier pathway	AGK, TIMM22, TIMM29		1	1
TIM23 presequence pathway	ROMO1, TIMM17A, TIMM17B, TIMM21, TIMM23, TIMM50		1	1
OXA	OXA1L		1	1
OXPHOS subunits	ATP5F1A, ATP5F1B, ATP5F1C, ATP5F1D, ATP5F1E, ATP5IF1, ATP5MC1, ATP5MC2, ATP5MC3, ATP5MD, ATP5ME, ATP5MF, ATP5MG, ATP5MPL, ATP5PB, ATP5PD, ATP5PF, ATP5PO, COX4I1, COX4I2, COX5A, COX5B, COX6A1, COX6A2, COX6B1, COX6B2, COX6C, COX7A1, COX7A2, COX7A2L, COX7B, COX7B2, COX7C, COX8A, COX8C, CYC1, CYCS, DMAC2L, HCCS, MT-ATP6, MT-ATP8, MT-CO1, MT-CO2, MT-CO3, MT-CYB, MT-ND1, MT-ND2, MT-ND3, MT-ND4, MT-ND4L…	NDUFS6, NDUFB6, MT-ND6	0.80356	1
Complex II	SDHA, SDHAF1, SDHAF2, SDHAF3, SDHAF4, SDHB, SDHC, SDHD		1	1
CII subunits	SDHA, SDHB, SDHC, SDHD		1	1
CII assembly factors	SDHAF1, SDHAF2, SDHAF3, SDHAF4		1	1
Complex III	BCS1L, CYC1, LYRM7, MT-CYB, TTC19, UQCC1, UQCC2, UQCC3, UQCR10, UQCR11, UQCRB, UQCRC1, UQCRC2, UQCRFS1, UQCRH, UQCRQ		1	1
CIII subunits	CYC1, MT-CYB, UQCR10, UQCR11, UQCRB, UQCRC1, UQCRC2, UQCRFS1, UQCRH, UQCRQ		1	1
CIII assembly factors	BCS1L, LYRM7, TTC19, UQCC1, UQCC2, UQCC3		1	1
CIV subunits	COX4I1, COX4I2, COX5A, COX5B, COX6A1, COX6A2, COX6B1, COX6B2, COX6C, COX7A1, COX7A2, COX7A2L, COX7B, COX7B2, COX7C, COX8A, COX8C, MT-CO1, MT-CO2, MT-CO3, NDUFA4		1	1
Complex V	ATP5F1A, ATP5F1B, ATP5F1C, ATP5F1D, ATP5F1E, ATP5IF1, ATP5MC1, ATP5MC2, ATP5MC3, ATP5MD, ATP5ME, ATP5MF, ATP5MG, ATP5MPL, ATP5PB, ATP5PD, ATP5PF, ATP5PO, ATPAF1, ATPAF2, ATPSCKMT, DMAC2L, FMC1, MT-ATP6, MT-ATP8, TMEM70		1	1
CV subunits	ATP5F1A, ATP5F1B, ATP5F1C, ATP5F1D, ATP5F1E, ATP5IF1, ATP5MC1, ATP5MC2, ATP5MC3, ATP5MD, ATP5ME, ATP5MF, ATP5MG, ATP5MPL, ATP5PB, ATP5PD, ATP5PF, ATP5PO, DMAC2L, MT-ATP6, MT-ATP8		1	1
CV assembly factors	ATPAF1, ATPAF2, ATPSCKMT, FMC1, TMEM70		1	1
Respirasome assembly	COX7A2L, HIGD1A, HIGD2A, RAB5IF		1	1
Cytochrome C	CYCS, HCCS		1	1
Glycerol phosphate shuttle	GPD2		1	1
Itaconate metabolism	ACOD1, AUH, CLYBL, SUCLA2, SUCLG1, SUCLG2		1	1
Propanoate metabolism	MCEE, MMUT, PCCA, PCCB		1	1
Type II fatty acid synthesis	ACACA, ACSF3, CBR4, HSD17B8, HTD2, MCAT, MECR, NDUFAB1, OXSM		1	1
Lipoate insertion	GCSH, LIAS, LIPT1, LIPT2		1	1
Cholesterol-associated	FDPS, IDI1		1	1
Glutamate metabolism	GLS, GLS2, GLUD1, GLUD2, GOT2, GPT2, NAT8L, SLC25A12		1	1
Proline metabolism	ALDH18A1, ALDH4A1, OAT, PRODH, PYCR1, PYCR2		1	1
Glyoxylate metabolism	AGXT, AGXT2, ALDH4A1, GOT2, GRHPR, HOGA1, LDHB, PRODH2		1	1
GABA metabolism	ABAT, ADHFE1, AKR7A2, ALDH5A1, ALDH9A1, GLUD1, GLUD2		1	1
Catechol metabolism	COMT, MAOA, MAOB		1	1
Kynurenine metabolism	GOT2, KMO, KYAT3		1	1
Creatine metabolism	CKMT1A, CKMT1B, CKMT2, GATM		1	1
Carnitine synthesis and transport	CPT1A, CPT1B, CPT1C, CPT2, SLC25A20, TMLHE		1	1
Carnitine shuttle	CPT1A, CPT1B, CPT1C, CPT2, SLC25A20		1	1
Coenzyme A metabolism	COASY, NUDT19, NUDT8, PANK2, SLC25A42		1	1
Copper metabolism	CHCHD7, COX11, COX17, COX19, SCO1, SCO2, SLC25A3		1	1
Molybdenum cofactor synthesis and proteins	ABCB7, MOCS1, MTARC1, MTARC2, SUOX		1	1
Tetrahydobiopterin synthesis	PCBD2, QDPR, SPR		1	1
Fe-S-containing proteins	ABAT, ACO2, AIFM3, BOLA1, BOLA3, CISD1, CISD3, DNA2, ETFDH, FDX1, FDX2, FECH, GLRX2, GLRX5, ISCA1, ISCA2, ISCU, LIAS, NDUFS1, NDUFS2, NDUFS7, NDUFS8, NDUFV1, NDUFV2, NFS1, NFU1, NTHL1, NUBPL, RSAD1, SDHB, UQCRFS1	DNA2	0.733481	1
Heme-containing proteins	CYB5B, CYC1, CYCS, CYP11A1, CYP11B1, CYP11B2, CYP24A1, CYP27A1, CYP27B1, MT-CO1, MT-CYB, SDHC, SDHD		1	1
Choline and betaine metabolism	ALDH7A1, CHDH, DMGDH, ETFA, ETFB, ETFDH, SARDH		1	1
Vitamin A metabolism	AKR1B10, BCO2, DHRS4, RDH13, RDH14		1	1
Vitamin B1 metabolism	SLC25A19		1	1
Vitamin B2 metabolism	FLAD1, RFK, SLC25A32		1	1
Vitamin B6 metabolism	PLPBP, PNPO		1	1
Vitamin B12 metabolism	MMAA, MMAB, MMADHC, MMUT		1	1
Vitamin C metabolism	GLRX2, TXN2		1	1
Vitamin D metabolism	CYP24A1, CYP27B1, FDX1, FDXR		1	1
Amidoxime reducing complex	CYB5B, CYB5R3, MTARC1, MTARC2		1	1
Selenoproteins	GPX1, GPX4, SELENOO, TXNRD1, TXNRD2		1	1
Cytochromes	CYB5B, CYC1, CYCS, MT-CYB		1	1

## Sheet: mitocarta 72 vs 0
Table S3. Over-representation analysis results: enrichment for MitoCarta terms (version 3.0) via Fisher's exact test (down-regulated DEGs).
MitoPathway	Genes	int_genes	ora_pval	ora_fdr
Metabolism	AADAT, AASS, ABAT, ABCB10, ABCB6, ABCB7, ABHD10, ABHD11, ACAA1, ACAA2, ACACA, ACACB, ACAD10, ACAD11, ACAD8, ACADL, ACADM, ACADS, ACADSB, ACADVL, ACAT1, ACLY, ACO2, ACOD1, ACOT11, ACOT13, ACOT2, ACOT7, ACOT9, ACP6, ACSF2, ACSF3, ACSL1, ACSL6, ACSM1, ACSM2A, ACSM2B, ACSM3, ACSM4, ACSM5, ACSS1, ACSS3, ADHFE1, AGK, AGMAT, AGPAT4, AGPAT5, AGXT, AGXT2, AIFM2, AIFM3, AK2, AK3, AK4, AKR1B10, AKR7A2, ALAS…	SLC25A5, CROT, AIFM2, CS, MTHFD2, HSD17B10, ME2, OXCT1, SLC25A24, DLD, ACOT7, PCK2, DHODH, BCKDK, LACTB, DECR1, ETHE1, ABHD11, SFXN3, EHHADH, NIT2, MECR, PRDX6, ACOT9, PAICS, COQ3, ALDH1B1, HINT2, BPHL, SQOR, DNA2, HADH, SDSL, MPC2, SLC25A25, PDSS1, GLUD1, NOCT, ME3, AGPAT5, CBR3, FDXR, ACOT11, GRPEL2, PDP1, FTH1, GLYCTK, DTYMK, PRELID1, HINT1, MSRA, GLDC, FAHD1, SHMT2, SLC25A10, ECI2, CISD3	7.17041e-12	1.06839e-09
mtDNA maintainance	APEX1, ATAD3A, ATAD3B, DNA2, ENDOG, EXOG, LIG3, METTL4, MGME1, MTERF1, MTERF2, MUTYH, OGG1, PIF1, POLB, POLDIP2, POLG, POLG2, POLQ, POLRMT, PPA2, PRIMPOL, RECQL4, RNASEH1, SSBP1, TFAM, TFB2M, TOP1MT, TOP3A, TWNK, UNG	LIG3, POLQ, UNG, APEX1, METTL4, TWNK, TFAM, MGME1, DNA2, PIF1, RECQL4, PRIMPOL, ATAD3A	2.88344e-10	2.14816e-08
Mitochondrial central dogma	AARS2, ALKBH1, ANGEL2, APEX1, ATAD3A, ATAD3B, AURKAIP1, C12orf65, CARS2, CDK5RAP1, CHCHD1, COA3, COX14, DAP3, DARS2, DDX28, DHX30, DNA2, DUS2, EARS2, ELAC2, ENDOG, ERAL1, EXD2, EXOG, FARS2, FASTK, FASTKD1, FASTKD2, FASTKD3, FASTKD5, GADD45GIP1, GARS1, GATB, GATC, GFM1, GFM2, GRSF1, GTPBP10, GTPBP3, GUF1, HARS2, HEMK1, HSD17B10, IARS2, KARS1, LACTB2, LARS2, LIG3, LRPPRC, MALSU1, MARS2, METAP1D, ME…	LIG3, TFB1M, POLQ, GATB, IARS2, HSD17B10, UNG, APEX1, RBFA, METTL4, TWNK, TFAM, MRPL37, DARS2, MRPS2, MRM2, TSFM, MGME1, ERAL1, MRPS9, TBRG4, MRPL15, PNPT1, DNA2, PIF1, MRPL24, MRPL39, RECQL4, PRIMPOL, RPUSD4, MRPL1, MRPL52, MRPL54, ATAD3A	1.35303e-09	6.72003e-08
Calcium homeostasis	EFHD1, LETM1, MCU, MCUB, MICU1, MICU2, MICU3, PPIF, RHOT1, RHOT2, SLC25A12, SLC25A13, SLC25A23, SLC25A24, SLC25A25, SLC25A3, SLC25A31, SLC25A4, SLC25A5, SLC25A6, SLC8B1, SMDT1, VDAC1, VDAC3	SLC25A5, MCUB, SLC25A24, MICU1, EFHD1, SLC25A25, MCU, MICU2	6.37813e-06	0.000237585
mtDNA repair	APEX1, EXOG, LIG3, OGG1, POLB, POLG, PRIMPOL, RECQL4, UNG	LIG3, UNG, APEX1, RECQL4, PRIMPOL	1.9849e-05	0.000591501
TCA-associated	ABHD11, ACLY, D2HGDH, FAHD1, L2HGDH, ME2, ME3, MPC1, MPC1L, MPC2, PC, PCK2, SFXN5, SLC25A1, SLC25A11	ME2, PCK2, ABHD11, MPC2, ME3, FAHD1	2.89944e-05	0.000720028
Signaling	ACOD1, ADCY10, AKAP1, AKAP10, BLOC1S1, C1QBP, CSKMT, DELE1, EFHD1, FUNDC2, IFI27, LETM1, LYPLA1, MACROD1, MAVS, MCRIP2, MCU, MCUB, MICU1, MICU2, MICU3, MRS2, MUL1, NLRX1, OCIAD2, PDE2A, PINK1, PPIF, PPTC7, PRKACA, RHOT1, RHOT2, SIRT3, SLC25A12, SLC25A13, SLC25A23, SLC25A24, SLC25A25, SLC25A3, SLC25A31, SLC25A4, SLC25A5, SLC25A6, SLC8B1, SMDT1, SPHKAP, VDAC1, VDAC3	SLC25A5, MCUB, SLC25A24, MICU1, C1QBP, EFHD1, OCIAD2, SLC25A25, MCU, MICU2	4.53739e-05	0.000965816
Calcium uniporter	MCU, MCUB, MICU1, MICU2, MICU3, SMDT1	MCUB, MICU1, MCU, MICU2	5.69444e-05	0.00100518
EF hand proteins	EFHD1, MICU1, MICU2, MICU3, RHOT1, RHOT2, SLC25A12, SLC25A13, SLC25A23, SLC25A24, SLC25A25	SLC25A24, MICU1, EFHD1, SLC25A25, MICU2	6.74618e-05	0.00100518
Mitochondrial dynamics and surveillance	AHCYL1, AIFM1, AIFM2, AIFM3, APOO, APOOL, ARL2, ARMC10, ARMCX1, ARMCX3, ATAD3A, ATAD3B, ATP5MD, ATP5ME, ATP5MG, BAD, BAK1, BAX, BBC3, BCL2, BCL2A1, BCL2L1, BCL2L10, BCL2L11, BCL2L13, BCL2L2, BID, BIK, BNIP3, BNIP3L, BOK, CASP3, CASP8, CASP9, CHCHD2, CHCHD3, CHCHD6, CYCS, DIABLO, DNAJC11, DNM1L, ENDOG, FIS1, FKBP8, FUNDC1, FUNDC2, GHITM, HTRA2, IFI27, IMMT, MARCHF5, MCL1, MFF, MFN1, MFN2, MGARP, M…	BID, AIFM2, BBC3, MTCH2, MTX2, PMAIP1, MTFR2, CASP3, BCL2L1, BCL2, BOK, MIEF2, ATAD3A, PGAM5, MYO19	6.51848e-05	0.00100518
Carbohydrate metabolism	ABHD11, ACAA2, ACAT1, ACLY, ACO2, ACOD1, AUH, BDH1, CLYBL, CS, D2HGDH, DCXR, DLAT, DLD, DLST, FAHD1, FH, GLYCTK, GOT2, GPD2, HADHB, HMGCL, HMGCS2, IDH2, IDH3A, IDH3B, IDH3G, L2HGDH, LDHAL6B, LDHD, MCEE, MDH2, ME2, ME3, MMUT, MPC1, MPC1L, MPC2, MRPS36, NEU4, OGDH, OGDHL, OXCT1, OXCT2, PC, PCCA, PCCB, PCK2, PDHA1, PDHA2, PDHB, PDHX, PDK1, PDK2, PDK3, PDK4, PDP1, PDP2, PDPR, RPIA, SDHA, SDHB, SDHC, …	CS, ME2, OXCT1, DLD, PCK2, ABHD11, MPC2, ME3, PDP1, GLYCTK, FAHD1, SLC25A10	9.57159e-05	0.00129652
Small molecule transport	ABCA9, ABCB10, ABCB6, ABCB7, ABCB8, ABCD1, ABCD2, ABCD3, CCDC51, LETMD1, MCU, MCUB, MICU1, MICU2, MICU3, MPC1, MPC1L, MPC2, MPV17, MPV17L, MRS2, MTCH1, MTCH2, ROMO1, SFXN1, SFXN2, SFXN3, SFXN4, SFXN5, SLC25A1, SLC25A10, SLC25A11, SLC25A12, SLC25A13, SLC25A14, SLC25A15, SLC25A16, SLC25A18, SLC25A19, SLC25A20, SLC25A21, SLC25A22, SLC25A23, SLC25A24, SLC25A25, SLC25A26, SLC25A27, SLC25A28, SLC25A29,…	SLC25A5, MCUB, SLC25A24, MICU1, SFXN3, MTCH2, MPC2, SLC25A25, ABCA9, MCU, MICU2, UCP2, SLC25A10	0.000106928	0.00132769
Lipid metabolism	ACAA1, ACAA2, ACACA, ACACB, ACAD10, ACAD11, ACADL, ACADM, ACADS, ACADSB, ACADVL, ACAT1, ACOT11, ACOT13, ACOT2, ACOT7, ACOT9, ACP6, ACSF2, ACSF3, ACSL1, ACSL6, ACSM1, ACSM2A, ACSM2B, ACSM3, ACSM4, ACSM5, ACSS1, ACSS3, AGK, AGPAT4, AGPAT5, AMACR, CBR4, CHPT1, CPT1A, CPT1B, CPT1C, CPT2, CRAT, CRLS1, CROT, CYB5R3, CYP11A1, CYP11B1, CYP11B2, CYP27A1, DBI, DECR1, DHRS1, ECH1, ECHDC1, ECHS1, ECI1, ECI2,…	CROT, HSD17B10, ACOT7, LACTB, DECR1, EHHADH, MECR, PRDX6, ACOT9, HINT2, HADH, AGPAT5, FDXR, ACOT11, PRELID1, ECI2	0.000133013	0.00141564
Apoptosis	AIFM1, AIFM2, AIFM3, BAD, BAK1, BAX, BBC3, BCL2, BCL2A1, BCL2L1, BCL2L10, BCL2L11, BCL2L13, BCL2L2, BID, BIK, BNIP3, BNIP3L, BOK, CASP3, CASP8, CASP9, CHCHD2, CYCS, DIABLO, ENDOG, GHITM, HTRA2, IFI27, MCL1, PMAIP1, RTL10, SEPTIN4, SPHK2, STYXL1	BID, AIFM2, BBC3, PMAIP1, CASP3, BCL2L1, BCL2, BOK	0.000131133	0.00141564
mtDNA replication	DNA2, EXOG, LIG3, MGME1, POLG, POLG2, POLRMT, RNASEH1, SSBP1, TFAM, TFB2M, TOP1MT, TOP3A, TWNK	LIG3, TWNK, TFAM, MGME1, DNA2	0.000260973	0.00259233
Calcium cycle	LETM1, MCU, MCUB, MICU1, MICU2, MICU3, SLC25A3, SLC8B1, SMDT1	MCUB, MICU1, MCU, MICU2	0.000428826	0.00399344
Protein import, sorting and homeostasis	AFG1L, AFG3L2, AGK, AIFM1, ATAD1, ATP23, CASP3, CASP8, CASP9, CHCHD4, CLPB, CLPP, CLPX, DNAJA3, DNAJC11, DNAJC15, DNAJC19, DNAJC4, DNLZ, FKBP10, GFER, GRPEL1, GRPEL2, HSPD1, HSPE1, HTRA2, IDE, IMMP1L, IMMP2L, LACTB, LAP3, LONP1, MAIP1, METAP1D, MIPEP, MTX1, MTX2, MUL1, NLN, NRDC, OMA1, OXA1L, PAM16, PARK7, PARL, PDF, PHB, PHB2, PITRM1, PMPCA, PMPCB, PRSS35, ROMO1, SAMM50, SPG7, STOML2, TIMM10, TI…	LAP3, TOMM34, MIPEP, LACTB, TIMM8A, MTX2, TOMM40, TIMM10, HSPD1, GRPEL2, CASP3, PHB	0.000464977	0.00407539
Translation	AARS2, AURKAIP1, C12orf65, CARS2, CHCHD1, COA3, COX14, DAP3, DARS2, DDX28, DHX30, EARS2, ERAL1, EXD2, FARS2, FASTKD2, GADD45GIP1, GARS1, GATB, GATC, GFM1, GFM2, GRSF1, GTPBP10, GUF1, HARS2, HEMK1, IARS2, KARS1, LARS2, LRPPRC, MALSU1, MARS2, METAP1D, METTL17, MIEF1, MPV17L2, MRM2, MRM3, MRPL1, MRPL10, MRPL11, MRPL12, MRPL13, MRPL14, MRPL15, MRPL16, MRPL17, MRPL18, MRPL19, MRPL2, MRPL20, MRPL21, MR…	TFB1M, GATB, IARS2, RBFA, MRPL37, DARS2, MRPS2, MRM2, TSFM, ERAL1, MRPS9, MRPL15, MRPL24, MRPL39, MRPL1, MRPL52, MRPL54	0.000647168	0.00535711
Serine metabolism	AGXT, SDSL, SFXN1, SFXN3, SHMT2	SFXN3, SDSL, SHMT2	0.000848867	0.0066569
mtRNA granules	ALKBH1, DDX28, DHX30, ERAL1, FASTK, FASTKD1, FASTKD2, FASTKD5, GRSF1, HSD17B10, MRM1, MRM2, MRPL47, MRPS7, MRPS9, MTPAP, NOA1, PRORP, PTCD1, PTCD2, PUS1, RMND1, RPUSD3, RPUSD4, SUPV3L1, TFB1M, TRMT10C, TRUB2	TFB1M, HSD17B10, MRM2, ERAL1, MRPS9, RPUSD4	0.00131938	0.00982935
Protein homeostasis	AFG1L, AFG3L2, ATAD1, ATP23, CASP3, CASP8, CASP9, CLPB, CLPP, CLPX, DNAJA3, DNAJC4, DNLZ, FKBP10, HSPD1, HSPE1, HTRA2, IDE, IMMP1L, IMMP2L, LACTB, LAP3, LONP1, MAIP1, METAP1D, MIPEP, MUL1, NLN, NRDC, OMA1, PARK7, PARL, PDF, PHB, PHB2, PITRM1, PMPCA, PMPCB, PRSS35, SPG7, STOML2, TIMM10, TIMM10B, TIMM13, TIMM8A, TIMM8B, TIMM9, TRAP1, USP30, XPNPEP3, YME1L1	LAP3, MIPEP, LACTB, TIMM8A, TIMM10, HSPD1, CASP3, PHB	0.0018749	0.0126982
Nucleotide metabolism	AK2, AK3, AK4, ANTKMT, CKMT1A, CKMT1B, CKMT2, CMPK2, DGUOK, DHODH, DTYMK, DUT, FHIT, GATM, GUK1, HINT1, NME3, NME4, NME6, NT5DC2, NT5M, NUDT2, NUDT5, NUDT9, PAICS, PPA2, SLC25A23, SLC25A24, SLC25A25, SLC25A31, SLC25A33, SLC25A36, SLC25A4, SLC25A41, SLC25A5, SLC25A6, SUCLA2, SUCLG1, SUCLG2, TK2	SLC25A5, SLC25A24, DHODH, PAICS, SLC25A25, DTYMK, HINT1	0.00186516	0.0126982
Chaperones	DNAJA3, DNLZ, FKBP10, HSPD1, HSPE1, MAIP1, NRDC, PHB, PHB2, TIMM10, TIMM10B, TIMM13, TIMM8A, TIMM8B, TIMM9, TRAP1	TIMM8A, TIMM10, HSPD1, PHB	0.00481033	0.0311626
Protein import and sorting	AGK, AIFM1, CHCHD4, DNAJC11, DNAJC15, DNAJC19, GFER, GRPEL1, GRPEL2, IMMP1L, IMMP2L, MIPEP, MTX1, MTX2, NRDC, OXA1L, PAM16, PMPCA, PMPCB, ROMO1, SAMM50, TIMM10, TIMM10B, TIMM13, TIMM17A, TIMM17B, TIMM21, TIMM22, TIMM23, TIMM29, TIMM44, TIMM50, TIMM8A, TIMM8B, TIMM9, TOMM20, TOMM20L, TOMM22, TOMM34, TOMM40, TOMM40L, TOMM5, TOMM6, TOMM7, TOMM70, UQCRC1, UQCRC2, XPNPEP3	TOMM34, MIPEP, TIMM8A, MTX2, TOMM40, TIMM10, GRPEL2	0.00539358	0.0334851
Gluconeogenesis	MDH2, MPC1, MPC1L, MPC2, PC, PCK2, SLC25A1, SLC25A10, SLC25A11	PCK2, MPC2, SLC25A10	0.00622395	0.0370947
mtRNA metabolism	ALKBH1, ANGEL2, CDK5RAP1, DDX28, DHX30, DUS2, ELAC2, ENDOG, ERAL1, FASTK, FASTKD1, FASTKD2, FASTKD3, FASTKD5, GRSF1, GTPBP3, HSD17B10, LACTB2, LRPPRC, METTL15, METTL17, METTL5, METTL8, MRM1, MRM2, MRM3, MRPL12, MRPL47, MRPS7, MRPS9, MTERF1, MTO1, MTPAP, MTRES1, MYG1, NGRN, NOA1, NSUN2, NSUN3, NSUN4, OSGEPL1, PDE12, PNPT1, POLRMT, PPA2, PRORP, PTCD1, PTCD2, PUS1, QTRT1, RCC1L, REXO2, RMND1, RNASEH…	TFB1M, HSD17B10, TFAM, MRM2, ERAL1, MRPS9, TBRG4, PNPT1, RPUSD4	0.00701041	0.040175
Detoxification	ABHD10, ACSM2A, ACSM5, AIFM2, AKR1B10, AKR7A2, ALDH1B1, ALDH2, ALDH3A2, ALDH7A1, ALDH9A1, BPHL, CAT, CBR3, CYB5B, CYB5R3, DHRS2, EPHX2, GLRX2, GLYAT, GPX1, GPX4, GSR, GSTK1, GSTZ1, HAGH, MAOA, MAOB, MGST1, MPST, MSRA, MSRB2, MSRB3, MTARC1, MTARC2, NIT1, NIT2, OXR1, PRDX2, PRDX3, PRDX4, PRDX5, PRDX6, PRXL2A, SELENOO, SOD1, SOD2, TST, TXN2, TXNRD1, TXNRD2	AIFM2, NIT2, PRDX6, ALDH1B1, BPHL, CBR3, MSRA	0.00754731	0.04165
Nucleotide import	SLC25A23, SLC25A24, SLC25A25, SLC25A31, SLC25A33, SLC25A36, SLC25A4, SLC25A41, SLC25A5, SLC25A6	SLC25A5, SLC25A24, SLC25A25	0.00859597	0.0457428
CIV assembly factors	CEP89, CMC1, CMC2, COA1, COA3, COA4, COA5, COA6, COA7, COA8, COX10, COX11, COX14, COX15, COX16, COX17, COX18, COX19, COX20, HIGD1A, PET100, PET117, PNKD, SCO1, SCO2, SMIM20, SURF1, TACO1, TIMM21, TMEM177	CMC2, CEP89, COA7, COA4, COX20	0.0102136	0.0524768
mtDNA nucleoid	ATAD3A, ATAD3B, MTERF1, MTERF2, POLDIP2, POLG, POLG2, POLRMT, SSBP1, TFAM, TWNK	TWNK, TFAM, ATAD3A	0.0114278	0.0532105
Glycine cleavage system	AMT, DLD, GCSH, GLDC	DLD, GLDC	0.0114197	0.0532105
Sulfur metabolism	ETHE1, GOT2, MPST, MSRA, MSRB2, SLC25A14, SLC25A30, SQOR, SUOX, TST, TSTD1	ETHE1, SQOR, MSRA	0.0114278	0.0532105
Mitochondrial ribosome	AURKAIP1, CHCHD1, DAP3, GADD45GIP1, MRPL1, MRPL10, MRPL11, MRPL12, MRPL13, MRPL14, MRPL15, MRPL16, MRPL17, MRPL18, MRPL19, MRPL2, MRPL20, MRPL21, MRPL22, MRPL23, MRPL24, MRPL27, MRPL28, MRPL3, MRPL30, MRPL32, MRPL33, MRPL34, MRPL35, MRPL36, MRPL37, MRPL38, MRPL39, MRPL4, MRPL40, MRPL41, MRPL42, MRPL43, MRPL44, MRPL45, MRPL46, MRPL47, MRPL48, MRPL49, MRPL50, MRPL51, MRPL52, MRPL53, MRPL54, MRPL55,…	MRPL37, MRPS2, MRPS9, MRPL15, MRPL24, MRPL39, MRPL1, MRPL52, MRPL54	0.0122571	0.0553427
Fatty acid oxidation	ACAA2, ACACB, ACAD10, ACAD11, ACADL, ACADM, ACADS, ACADSB, ACADVL, ACAT1, ACOT11, ACSF2, ACSL1, ACSL6, ACSM1, ACSM2A, ACSM2B, ACSM3, ACSM4, ACSM5, ACSS1, AMACR, CPT1A, CPT1B, CPT1C, CPT2, CRAT, CROT, DECR1, ECHS1, ECI1, ECI2, ETFA, ETFB, ETFDH, HADH, HADHA, HADHB, HSD17B10, MCEE, MMUT, PCCA, PCCB, SLC25A20	CROT, HSD17B10, DECR1, HADH, ACOT11, ECI2	0.0134273	0.0588432
Phospholipid metabolism	ACP6, AGK, AGPAT4, AGPAT5, CHPT1, GPAM, GPAT2, LACTB, OSBPL1A, PGS1, PISD, PNPLA8, PRDX6, PRELID1, PRELID3A, PRELID3B, PTPMT1, SERAC1, SPHK2, SPTLC2, STARD7, TAMM41, TRIAP1	LACTB, PRDX6, AGPAT5, PRELID1	0.0182312	0.0776127
Amino acid metabolism	AADAT, AASS, ABAT, ACAA2, ACAD8, ACADSB, ACAT1, ADHFE1, AGMAT, AGXT, AGXT2, AKR7A2, ALDH18A1, ALDH4A1, ALDH5A1, ALDH6A1, ALDH7A1, ALDH9A1, AMT, ARG2, AUH, BCAT2, BCKDHA, BCKDHB, BCKDK, CA5A, CA5B, CHDH, COMT, CPS1, DBT, DGLUCY, DHTKD1, DLD, DLST, DMGDH, ECHS1, ETFA, ETFB, ETFDH, GCAT, GCDH, GCSH, GLDC, GLS, GLS2, GLUD1, GLUD2, GLYAT, GOT2, GPT2, GRHPR, HADH, HADHA, HADHB, HIBADH, HIBCH, HMGCL, HO…	HSD17B10, DLD, BCKDK, SFXN3, HADH, SDSL, GLUD1, GLDC, SHMT2	0.019977	0.0826825
Mitochondrial ribosome assembly	DDX28, DHX30, ERAL1, FASTKD2, GRSF1, GTPBP10, MALSU1, METTL17, MIEF1, MPV17L2, MRM2, MRM3, MTERF3, MTERF4, MTG1, MTG2, NGRN, NOA1, NSUN4, PTCD3, RBFA, TFB1M, TRMT61B, YBEY	TFB1M, RBFA, MRM2, ERAL1	0.021116	0.082797
Nucleotide synthesis and processing	AK2, AK3, AK4, CMPK2, DGUOK, DHODH, DTYMK, DUT, FHIT, GUK1, HINT1, NME3, NME4, NME6, NT5DC2, NT5M, NUDT2, NUDT5, NUDT9, PAICS, SUCLA2, SUCLG1, SUCLG2, TK2	DHODH, PAICS, DTYMK, HINT1	0.021116	0.082797
Cholesterol, bile acid, steroid synthesis	CYP11A1, CYP11B1, CYP11B2, CYP27A1, DHRS1, FDX1, FDXR, HINT2, HSD17B10, HSD17B8, OSBPL1A, SCP2, STAR, TSPO	HSD17B10, HINT2, FDXR	0.0227977	0.087099
Branched-chain amino acid dehydrogenase complex	BCKDHA, BCKDHB, BCKDK, DBT, DLD, PPM1K	DLD, BCKDK	0.0268801	0.0976862
SLC25A family	MTCH1, MTCH2, SLC25A1, SLC25A10, SLC25A11, SLC25A12, SLC25A13, SLC25A14, SLC25A15, SLC25A16, SLC25A18, SLC25A19, SLC25A20, SLC25A21, SLC25A22, SLC25A23, SLC25A24, SLC25A25, SLC25A26, SLC25A27, SLC25A28, SLC25A29, SLC25A3, SLC25A30, SLC25A31, SLC25A32, SLC25A33, SLC25A34, SLC25A35, SLC25A36, SLC25A37, SLC25A38, SLC25A39, SLC25A4, SLC25A40, SLC25A41, SLC25A42, SLC25A43, SLC25A44, SLC25A45, SLC25A46…	SLC25A5, SLC25A24, MTCH2, SLC25A25, UCP2, SLC25A10	0.0263192	0.0976862
Glycine metabolism	ALDH7A1, AMT, CHDH, DLD, DMGDH, ETFA, ETFB, ETFDH, GCAT, GCSH, GLDC, GLYAT, SARDH, SHMT2, SLC25A38	DLD, GLDC, SHMT2	0.0275622	0.0977803
OXPHOS assembly factors	ACAD9, AIFM1, ATPAF1, ATPAF2, ATPSCKMT, BCS1L, CEP89, CMC1, CMC2, COA1, COA3, COA4, COA5, COA6, COA7, COA8, COX10, COX11, COX14, COX15, COX16, COX17, COX18, COX19, COX20, COX7A2L, DMAC1, DMAC2, ECSIT, FMC1, FOXRED1, HIGD1A, HIGD2A, LYRM2, LYRM7, NDUFAF1, NDUFAF2, NDUFAF3, NDUFAF4, NDUFAF5, NDUFAF6, NDUFAF7, NDUFAF8, NUBPL, PET100, PET117, PNKD, RAB5IF, SCO1, SCO2, SDHAF1, SDHAF2, SDHAF3, SDHAF4, …	CMC2, CEP89, COA7, ACAD9, NDUFAF3, COA4, COX20	0.0328888	0.111373
Pyruvate metabolism	DLAT, DLD, MPC1, MPC1L, MPC2, PDHA1, PDHA2, PDHB, PDHX, PDK1, PDK2, PDK3, PDK4, PDP1, PDP2, PDPR	DLD, MPC2, PDP1	0.0328127	0.111373
Proteases	AFG1L, AFG3L2, ATAD1, ATP23, CASP3, CASP9, CLPB, CLPP, CLPX, HTRA2, IDE, IMMP1L, IMMP2L, LACTB, LAP3, LONP1, METAP1D, MIPEP, NLN, OMA1, PARL, PITRM1, PMPCA, PMPCB, SPG7, USP30, XPNPEP3, YME1L1	LAP3, MIPEP, LACTB, CASP3	0.0353362	0.117002
mtDNA modifications	METTL4	METTL4	0.0449799	0.142596
mt-rRNA modifications	METTL15, METTL17, METTL5, MRM1, MRM2, MRM3, MTPAP, MYG1, NGRN, NSUN4, RCC1L, RPUSD3, RPUSD4, TFB1M, TRIT1, TRMT2B, TRMT61B, TRUB2	TFB1M, MRM2, RPUSD4	0.0447446	0.142596
TOM	TOMM20, TOMM22, TOMM34, TOMM40, TOMM40L, TOMM5, TOMM6, TOMM7, TOMM70	TOMM34, TOMM40	0.0589914	0.179382
Intramitochondrial membrane interactions	ATAD3A, ATAD3B, CHCHD3, DNAJC11, MTX1, MTX2, MTX3, SAMM50, SLC25A46	MTX2, ATAD3A	0.0589914	0.179382
Folate and 1-C metabolism	ALDH1L1, ALDH1L2, ALDH7A1, AMT, CHDH, DMGDH, FPGS, GTPBP3, MTFMT, MTHFD1L, MTHFD2, MTHFD2L, MTHFS, MTO1, QDPR, SARDH, SFXN1, SFXN3, SHMT2, SLC25A32, SLC25A38	MTHFD2, SFXN3, SHMT2	0.0660748	0.196903
mt-tRNA synthetases	AARS2, CARS2, DARS2, EARS2, FARS2, GARS1, GATB, GATC, HARS2, IARS2, KARS1, LARS2, MARS2, NARS2, PARS2, QRSL1, RARS2, SARS2, TARS2, VARS2, WARS2, YARS2	GATB, IARS2, DARS2	0.0740377	0.216306
Complex IV	CEP89, CMC1, CMC2, COA1, COA3, COA4, COA5, COA6, COA7, COA8, COX10, COX11, COX14, COX15, COX16, COX17, COX18, COX19, COX20, COX4I1, COX4I2, COX5A, COX5B, COX6A1, COX6A2, COX6B1, COX6B2, COX6C, COX7A1, COX7A2, COX7A2L, COX7B, COX7B2, COX7C, COX8A, COX8C, HIGD1A, MT-CO1, MT-CO2, MT-CO3, NDUFA4, PET100, PET117, PNKD, SCO1, SCO2, SMIM20, SURF1, TACO1, TIMM21, TMEM177	CMC2, CEP89, COA7, COA4, COX20	0.0783538	0.224514
Fe-S cluster biosynthesis	ABCB7, BOLA1, BOLA3, CISD1, CISD3, FDX1, FDX2, FDXR, FXN, GLRX5, GRPEL1, GRPEL2, HSCB, HSPA9, IBA57, ISCA1, ISCA2, ISCU, LYRM4, NDUFAB1, NFS1, NFU1, NUBPL	FDXR, GRPEL2, CISD3	0.0824157	0.227406
Xenobiotic metabolism	ABHD10, ACSM2A, ACSM5, AKR1B10, AKR7A2, ALDH1B1, ALDH2, BPHL, CBR3, CYB5B, CYB5R3, DHRS2, EPHX2, GLYAT, GSTK1, GSTZ1, MAOA, MAOB, MGST1, MPST, MTARC1, MTARC2, TST	ALDH1B1, BPHL, CBR3	0.082409	0.227406
Q-linked reactions, other	CHDH, DHODH, ETFA, ETFB, ETFBKMT, ETFDH, ETFRF1, GPD2, PRODH, PRODH2, SQOR	DHODH, SQOR	0.0849597	0.230164
Branched-chain amino acid metabolism	ACAD8, ACADSB, ACAT1, ALDH6A1, AUH, BCAT2, BCKDHA, BCKDHB, BCKDK, DBT, DLD, ECHS1, ETFA, ETFB, ETFDH, HADHA, HIBADH, HIBCH, HMGCL, HSD17B10, IVD, MCCC1, MCCC2, PPM1K, SLC25A44	HSD17B10, DLD, BCKDK	0.100297	0.266861
Polycistronic mtRNA processing	ELAC2, FASTK, FASTKD1, FASTKD2, FASTKD3, FASTKD5, GRSF1, HSD17B10, PRORP, PTCD2, TBRG4, TRMT10C, YBEY	HSD17B10, TBRG4	0.113635	0.291933
Coenzyme Q metabolism	COQ10A, COQ10B, COQ2, COQ3, COQ4, COQ5, COQ6, COQ7, COQ8A, COQ8B, COQ9, PDSS1, PDSS2	COQ3, PDSS1	0.113638	0.291933
ROS and glutathione metabolism	AIFM2, ALDH3A2, ALDH7A1, ALDH9A1, CAT, GLRX2, GPX1, GPX4, GSR, HAGH, MGST1, MSRA, MSRB2, MSRB3, NIT1, OXR1, PRDX2, PRDX3, PRDX4, PRDX5, PRDX6, PRXL2A, SOD1, SOD2, TXN2, TXNRD1, TXNRD2	AIFM2, PRDX6, MSRA	0.119563	0.301947
mtDNA stability and decay	ENDOG, EXOG, MGME1	MGME1	0.128963	0.315009
SAM	MTX1, MTX2, SAMM50	MTX2	0.128963	0.315009
Electron carriers	CHDH, CYB5B, CYC1, CYCS, DHODH, ETFA, ETFB, ETFBKMT, ETFDH, ETFRF1, GPD2, MT-CYB, PRODH, PRODH2, SQOR	DHODH, SQOR	0.14435	0.341399
Fission	ARMC10, DNM1L, FIS1, MFF, MIEF1, MIEF2, MTFP1, MTFR1, MTFR2, MUL1, OMA1, RAB24, SLC25A46, SPIRE1, STX17	MTFR2, MIEF2	0.14435	0.341399
Cardiolipin synthesis	AGPAT4, AGPAT5, CRLS1, GPAM, GPAT2, HADHA, PGS1, PLD6, PLSCR3, PNPLA8, PRELID1, PRELID3A, PTPMT1, TAMM41, TAZ, TRIAP1	AGPAT5, PRELID1	0.160284	0.36742
Lysine metabolism	AADAT, AASS, ACAA2, ACAT1, ALDH7A1, DHTKD1, DLD, DLST, ECHS1, ETFA, ETFB, ETFDH, GCDH, HADH, HADHB, SLC25A29	DLD, HADH	0.160284	0.36742
Vitamin D metabolism	CYP24A1, CYP27B1, FDX1, FDXR	FDXR	0.168145	0.379599
mtRNA stability and decay	ENDOG, FASTK, FASTKD1, FASTKD2, FASTKD3, FASTKD5, GRSF1, LACTB2, LRPPRC, MTPAP, PDE12, PNPT1, REXO2, RNASEH1, SLIRP, SUPV3L1, TBRG4	TBRG4, PNPT1	0.176516	0.389308
Vitamin metabolism	ACACA, ACACB, AKR1B10, ALDH1L1, ALDH1L2, ALDH7A1, AMT, BCO2, CHDH, CYP24A1, CYP27B1, DHRS4, DMGDH, ETFA, ETFB, ETFDH, FDX1, FDXR, FLAD1, FPGS, GLRX2, GTPBP3, MCCC1, MMAA, MMAB, MMADHC, MMUT, MTFMT, MTHFD1L, MTHFD2, MTHFD2L, MTHFS, MTO1, PC, PCCA, PLPBP, PNPO, QDPR, RDH13, RDH14, RFK, SARDH, SFXN1, SFXN3, SHMT2, SLC25A19, SLC25A32, SLC25A38, TXN2	MTHFD2, SFXN3, FDXR, SHMT2	0.177671	0.389308
Metals and cofactors	ABAT, ABCB10, ABCB6, ABCB7, ACO2, AIFM3, ALAS1, ALAS2, BOLA1, BOLA3, CHCHD7, CISD1, CISD3, COASY, COQ10A, COQ10B, COQ2, COQ3, COQ4, COQ5, COQ6, COQ7, COQ8A, COQ8B, COQ9, COX10, COX11, COX15, COX17, COX19, CPOX, CPT1A, CPT1B, CPT1C, CPT2, CYB5B, CYC1, CYCS, CYP11A1, CYP11B1, CYP11B2, CYP24A1, CYP27A1, CYP27B1, DNA2, ETFDH, FABP1, FAM210B, FDX1, FDX2, FDXR, FECH, FTH1, FTMT, FXN, GLRX2, GLRX5, GRPE…	COQ3, DNA2, PDSS1, NOCT, FDXR, GRPEL2, FTH1, CISD3	0.184411	0.398221
Iron homeostasis	FAM210B, FTH1, FTMT, SLC25A28, SLC25A37	FTH1	0.205564	0.425403
Sideroflexins	SFXN1, SFXN2, SFXN3, SFXN4, SFXN5	SFXN3	0.205564	0.425403
Immune response	ACOD1, C1QBP, IFI27, MAVS, NLRX1	C1QBP	0.205564	0.425403
TCA cycle	ACO2, CS, DLD, DLST, FH, IDH2, IDH3A, IDH3B, IDH3G, MDH2, MRPS36, OGDH, OGDHL, SDHA, SDHB, SDHC, SDHD, SUCLA2, SUCLG1, SUCLG2	CS, DLD	0.226434	0.462174
Import motor	DNAJC15, DNAJC19, GRPEL1, GRPEL2, PAM16, TIMM44	GRPEL2	0.241301	0.479384
Malate-aspartate shuttle	GOT2, MDH2, SLC25A10, SLC25A11, SLC25A12, SLC25A13	SLC25A10	0.241301	0.479384
mt-tRNA modifications	ALKBH1, CDK5RAP1, DUS2, GTPBP3, HSD17B10, MTO1, NSUN2, NSUN3, OSGEPL1, PUS1, QTRT1, RPUSD4, THG1L, TRIT1, TRMT1, TRMT10C, TRMT2B, TRMT5, TRMT61B, TRMU, TRNT1, YRDC	HSD17B10, RPUSD4	0.260241	0.503583
CI assembly factors	ACAD9, AIFM1, COA1, DMAC1, DMAC2, ECSIT, FOXRED1, LYRM2, NDUFAF1, NDUFAF2, NDUFAF3, NDUFAF4, NDUFAF5, NDUFAF6, NDUFAF7, NDUFAF8, NUBPL, TIMMDC1, TMEM126A, TMEM126B, TMEM186, TMEM70	ACAD9, NDUFAF3	0.260241	0.503583
GABA metabolism	ABAT, ADHFE1, AKR7A2, ALDH5A1, ALDH9A1, GLUD1, GLUD2	GLUD1	0.275431	0.512989
Mitochondrial permeability transition pore	PPIF, SLC25A31, SLC25A4, SLC25A5, SLC25A6, VDAC1, VDAC3	SLC25A5	0.275431	0.512989
Trafficking	ARMC10, ARMCX1, ARMCX3, MGARP, MYO19, RHOT1, RHOT2	MYO19	0.275431	0.512989
Transcription	MRPL12, MTERF1, MTRES1, POLRMT, TEFM, TFAM, TFB2M, TOP1MT	TFAM	0.308021	0.539951
Preprotein cleavage	IMMP1L, IMMP2L, MIPEP, PMPCA, PMPCB, UQCRC1, UQCRC2, XPNPEP3	MIPEP	0.308026	0.539951
Ketone metabolism	ACAA2, ACAT1, BDH1, HADHB, HMGCL, HMGCS2, OXCT1, OXCT2	OXCT1	0.308026	0.539951
Glutamate metabolism	GLS, GLS2, GLUD1, GLUD2, GOT2, GPT2, NAT8L, SLC25A12	GLUD1	0.308026	0.539951
ABC transporters	ABCA9, ABCB10, ABCB6, ABCB7, ABCB8, ABCD1, ABCD2, ABCD3	ABCA9	0.308026	0.539951
Type II fatty acid synthesis	ACACA, ACSF3, CBR4, HSD17B8, HTD2, MCAT, MECR, NDUFAB1, OXSM	MECR	0.339155	0.580851
Fusion	ARL2, MFN1, MFN2, MIGA1, MIGA2, MTCH2, OMA1, OPA1, PLD6	MTCH2	0.339155	0.580851
Complex I	ACAD9, AIFM1, COA1, DMAC1, DMAC2, ECSIT, FOXRED1, LYRM2, MT-ND1, MT-ND2, MT-ND3, MT-ND4, MT-ND4L, MT-ND5, MT-ND6, NDUFA1, NDUFA10, NDUFA11, NDUFA12, NDUFA13, NDUFA2, NDUFA3, NDUFA5, NDUFA6, NDUFA7, NDUFA8, NDUFA9, NDUFAB1, NDUFAF1, NDUFAF2, NDUFAF3, NDUFAF4, NDUFAF5, NDUFAF6, NDUFAF7, NDUFAF8, NDUFB1, NDUFB10, NDUFB11, NDUFB2, NDUFB3, NDUFB4, NDUFB5, NDUFB6, NDUFB7, NDUFB8, NDUFB9, NDUFC1, NDUFC2…	NDUFS6, ACAD9, NDUFAF3, MT-ND6	0.345537	0.585058
OXPHOS	ACAD9, AIFM1, ATP5F1A, ATP5F1B, ATP5F1C, ATP5F1D, ATP5F1E, ATP5IF1, ATP5MC1, ATP5MC2, ATP5MC3, ATP5MD, ATP5ME, ATP5MF, ATP5MG, ATP5MPL, ATP5PB, ATP5PD, ATP5PF, ATP5PO, ATPAF1, ATPAF2, ATPSCKMT, BCS1L, CEP89, CMC1, CMC2, COA1, COA3, COA4, COA5, COA6, COA7, COA8, COX10, COX11, COX14, COX15, COX16, COX17, COX18, COX19, COX20, COX4I1, COX4I2, COX5A, COX5B, COX6A1, COX6A2, COX6B1, COX6B2, COX6C, COX7A…	CMC2, CEP89, NDUFS6, COA7, ACAD9, NDUFAF3, COA4, MT-ND6, COX20	0.350224	0.58633
Fe-S-containing proteins	ABAT, ACO2, AIFM3, BOLA1, BOLA3, CISD1, CISD3, DNA2, ETFDH, FDX1, FDX2, FECH, GLRX2, GLRX5, ISCA1, ISCA2, ISCU, LIAS, NDUFS1, NDUFS2, NDUFS7, NDUFS8, NDUFV1, NDUFV2, NFS1, NFU1, NTHL1, NUBPL, RSAD1, SDHB, UQCRFS1	DNA2, CISD3	0.409382	0.677754
NAD biosynthesis and metabolism	KMO, KYAT3, NADK2, NAXD, NAXE, NMNAT3, NNT, NOCT, NUDT13, SIRT3, SIRT4, SIRT5, SLC25A51, SLC25A52	NOCT	0.47502	0.761054
Organelle contact sites	AHCYL1, ATAD3A, ATAD3B, FKBP8, FUNDC2, MFN1, MFN2, MIGA2, PIGBOS1, RMDN3, SPIRE1, STX17, SYNJ2BP, VDAC1	ATAD3A	0.47502	0.761054
Mitophagy	BCL2L13, FKBP8, FUNDC1, MARCHF5, NIPSNAP1, NIPSNAP2, PARK7, PARL, PGAM5, PINK1, PRKN, TOMM7, USP30, VPS13D	PGAM5	0.475014	0.761054
Translation factors	C12orf65, COA3, COX14, GFM1, GFM2, HEMK1, MRPL58, MRRF, MTIF2, MTIF3, MTRF1, MTRF1L, TACO1, TIMM21, TSFM, TUFM	TSFM	0.521196	0.817455
Heme synthesis and processing	ABCB10, ABCB6, ABCB7, ALAS1, ALAS2, COX10, COX15, CPOX, FABP1, FDX1, FDX2, FDXR, FECH, HCCS, PPOX, SLC25A38	FDXR	0.521196	0.817455
Autophagy	BCL2L13, FKBP8, FUNDC1, MARCHF5, NBR1, NIPSNAP1, NIPSNAP2, PARK7, PARL, PGAM5, PINK1, PRKN, RAB24, SNAP29, STX17, TOMM7, USP30, VPS13D	PGAM5	0.563306	0.874298
CI subunits	MT-ND1, MT-ND2, MT-ND3, MT-ND4, MT-ND4L, MT-ND5, MT-ND6, NDUFA1, NDUFA10, NDUFA11, NDUFA12, NDUFA13, NDUFA2, NDUFA3, NDUFA5, NDUFA6, NDUFA7, NDUFA8, NDUFA9, NDUFAB1, NDUFB1, NDUFB10, NDUFB11, NDUFB2, NDUFB3, NDUFB4, NDUFB5, NDUFB6, NDUFB7, NDUFB8, NDUFB9, NDUFC1, NDUFC2, NDUFS1, NDUFS2, NDUFS3, NDUFS4, NDUFS5, NDUFS6, NDUFS7, NDUFS8, NDUFV1, NDUFV2, NDUFV3	NDUFS6, MT-ND6	0.594575	0.913315
mt-mRNA modifications	ANGEL2, MTPAP, MYG1, PDE12		1	1
fMet processing	METAP1D, MTFMT, PDF		1	1
MIA40	AIFM1, CHCHD4, GFER		1	1
TIM22 carrier pathway	AGK, TIMM22, TIMM29		1	1
TIM23 presequence pathway	ROMO1, TIMM17A, TIMM17B, TIMM21, TIMM23, TIMM50		1	1
OXA	OXA1L		1	1
OXPHOS subunits	ATP5F1A, ATP5F1B, ATP5F1C, ATP5F1D, ATP5F1E, ATP5IF1, ATP5MC1, ATP5MC2, ATP5MC3, ATP5MD, ATP5ME, ATP5MF, ATP5MG, ATP5MPL, ATP5PB, ATP5PD, ATP5PF, ATP5PO, COX4I1, COX4I2, COX5A, COX5B, COX6A1, COX6A2, COX6B1, COX6B2, COX6C, COX7A1, COX7A2, COX7A2L, COX7B, COX7B2, COX7C, COX8A, COX8C, CYC1, CYCS, DMAC2L, HCCS, MT-ATP6, MT-ATP8, MT-CO1, MT-CO2, MT-CO3, MT-CYB, MT-ND1, MT-ND2, MT-ND3, MT-ND4, MT-ND4L…	NDUFS6, MT-ND6	0.946985	1
Complex II	SDHA, SDHAF1, SDHAF2, SDHAF3, SDHAF4, SDHB, SDHC, SDHD		1	1
CII subunits	SDHA, SDHB, SDHC, SDHD		1	1
CII assembly factors	SDHAF1, SDHAF2, SDHAF3, SDHAF4		1	1
Complex III	BCS1L, CYC1, LYRM7, MT-CYB, TTC19, UQCC1, UQCC2, UQCC3, UQCR10, UQCR11, UQCRB, UQCRC1, UQCRC2, UQCRFS1, UQCRH, UQCRQ		1	1
CIII subunits	CYC1, MT-CYB, UQCR10, UQCR11, UQCRB, UQCRC1, UQCRC2, UQCRFS1, UQCRH, UQCRQ		1	1
CIII assembly factors	BCS1L, LYRM7, TTC19, UQCC1, UQCC2, UQCC3		1	1
CIV subunits	COX4I1, COX4I2, COX5A, COX5B, COX6A1, COX6A2, COX6B1, COX6B2, COX6C, COX7A1, COX7A2, COX7A2L, COX7B, COX7B2, COX7C, COX8A, COX8C, MT-CO1, MT-CO2, MT-CO3, NDUFA4		1	1
Complex V	ATP5F1A, ATP5F1B, ATP5F1C, ATP5F1D, ATP5F1E, ATP5IF1, ATP5MC1, ATP5MC2, ATP5MC3, ATP5MD, ATP5ME, ATP5MF, ATP5MG, ATP5MPL, ATP5PB, ATP5PD, ATP5PF, ATP5PO, ATPAF1, ATPAF2, ATPSCKMT, DMAC2L, FMC1, MT-ATP6, MT-ATP8, TMEM70		1	1
CV subunits	ATP5F1A, ATP5F1B, ATP5F1C, ATP5F1D, ATP5F1E, ATP5IF1, ATP5MC1, ATP5MC2, ATP5MC3, ATP5MD, ATP5ME, ATP5MF, ATP5MG, ATP5MPL, ATP5PB, ATP5PD, ATP5PF, ATP5PO, DMAC2L, MT-ATP6, MT-ATP8		1	1
CV assembly factors	ATPAF1, ATPAF2, ATPSCKMT, FMC1, TMEM70		1	1
Respirasome assembly	COX7A2L, HIGD1A, HIGD2A, RAB5IF		1	1
Cytochrome C	CYCS, HCCS		1	1
Glycerol phosphate shuttle	GPD2		1	1
Itaconate metabolism	ACOD1, AUH, CLYBL, SUCLA2, SUCLG1, SUCLG2		1	1
Propanoate metabolism	MCEE, MMUT, PCCA, PCCB		1	1
Lipoate insertion	GCSH, LIAS, LIPT1, LIPT2		1	1
Cholesterol-associated	FDPS, IDI1		1	1
Eicosanoid metabolism	MGST3, PTGES2, ZADH2		1	1
Proline metabolism	ALDH18A1, ALDH4A1, OAT, PRODH, PYCR1, PYCR2		1	1
Glyoxylate metabolism	AGXT, AGXT2, ALDH4A1, GOT2, GRHPR, HOGA1, LDHB, PRODH2		1	1
Catechol metabolism	COMT, MAOA, MAOB		1	1
Kynurenine metabolism	GOT2, KMO, KYAT3		1	1
Urea cycle	CA5A, CA5B, CPS1, NAGS, OTC, SLC25A13, SLC25A15		1	1
Creatine metabolism	CKMT1A, CKMT1B, CKMT2, GATM		1	1
Carnitine synthesis and transport	CPT1A, CPT1B, CPT1C, CPT2, SLC25A20, TMLHE		1	1
Carnitine shuttle	CPT1A, CPT1B, CPT1C, CPT2, SLC25A20		1	1
Coenzyme A metabolism	COASY, NUDT19, NUDT8, PANK2, SLC25A42		1	1
Copper metabolism	CHCHD7, COX11, COX17, COX19, SCO1, SCO2, SLC25A3		1	1
Molybdenum cofactor synthesis and proteins	ABCB7, MOCS1, MTARC1, MTARC2, SUOX		1	1
Tetrahydobiopterin synthesis	PCBD2, QDPR, SPR		1	1
Heme-containing proteins	CYB5B, CYC1, CYCS, CYP11A1, CYP11B1, CYP11B2, CYP24A1, CYP27A1, CYP27B1, MT-CO1, MT-CYB, SDHC, SDHD		1	1
Choline and betaine metabolism	ALDH7A1, CHDH, DMGDH, ETFA, ETFB, ETFDH, SARDH		1	1
Biotin utilizing proteins	ACACA, ACACB, MCCC1, PC, PCCA		1	1
Vitamin A metabolism	AKR1B10, BCO2, DHRS4, RDH13, RDH14		1	1
Vitamin B1 metabolism	SLC25A19		1	1
Vitamin B2 metabolism	FLAD1, RFK, SLC25A32		1	1
Vitamin B6 metabolism	PLPBP, PNPO		1	1
Vitamin B12 metabolism	MMAA, MMAB, MMADHC, MMUT		1	1
Vitamin C metabolism	GLRX2, TXN2		1	1
Amidoxime reducing complex	CYB5B, CYB5R3, MTARC1, MTARC2		1	1
Selenoproteins	GPX1, GPX4, SELENOO, TXNRD1, TXNRD2		1	1
Cytochromes	CYB5B, CYC1, CYCS, MT-CYB		1	1
cAMP-PKA signaling	ADCY10, AKAP1, AKAP10, PDE2A, PRKACA, SPHKAP		1	1
Cristae formation	APOO, APOOL, ATP5MD, ATP5ME, ATP5MG, CHCHD3, CHCHD6, IMMT, MICOS10, MICOS13, OPA1		1	1
MICOS complex	APOO, APOOL, CHCHD3, CHCHD6, IMMT, MICOS10, MICOS13		1	1

## Sheet: mitocarta 144 vs 0
Table S3. Over-representation analysis results: enrichment for MitoCarta terms (version 3.0) via Fisher's exact test (down-regulated DEGs).
MitoPathway	Genes	int_genes	ora_pval	ora_fdr
mtDNA maintainance	APEX1, ATAD3A, ATAD3B, DNA2, ENDOG, EXOG, LIG3, METTL4, MGME1, MTERF1, MTERF2, MUTYH, OGG1, PIF1, POLB, POLDIP2, POLG, POLG2, POLQ, POLRMT, PPA2, PRIMPOL, RECQL4, RNASEH1, SSBP1, TFAM, TFB2M, TOP1MT, TOP3A, TWNK, UNG	LIG3, POLQ, UNG, METTL4, MGME1, DNA2, PIF1, RECQL4, PRIMPOL, TOP3A, ATAD3A	2.25456e-08	3.3593e-06
Metabolism	AADAT, AASS, ABAT, ABCB10, ABCB6, ABCB7, ABHD10, ABHD11, ACAA1, ACAA2, ACACA, ACACB, ACAD10, ACAD11, ACAD8, ACADL, ACADM, ACADS, ACADSB, ACADVL, ACAT1, ACLY, ACO2, ACOD1, ACOT11, ACOT13, ACOT2, ACOT7, ACOT9, ACP6, ACSF2, ACSF3, ACSL1, ACSL6, ACSM1, ACSM2A, ACSM2B, ACSM3, ACSM4, ACSM5, ACSS1, ACSS3, ADHFE1, AGK, AGMAT, AGPAT4, AGPAT5, AGXT, AGXT2, AIFM2, AIFM3, AK2, AK3, AK4, AKR1B10, AKR7A2, ALAS…	SLC25A5, CROT, MTHFD2, ME2, OXCT1, SLC25A24, ACOT7, SPTLC2, PCK2, BCKDK, ETHE1, ABHD11, SFXN3, AADAT, NNT, EHHADH, AGMAT, PRDX6, PAICS, COQ3, ALDH1L2, ALDH1B1, SQOR, DNA2, HADH, PRELID3A, OSBPL1A, MPC2, NOCT, AGPAT5, CBR3, THEM4, FDPS, ACOT11, GRPEL2, PDP1, GPT2, GLYCTK, DTYMK, GLDC, IDH2, SHMT2, SLC25A10	7.21196e-07	5.37291e-05
mtDNA repair	APEX1, EXOG, LIG3, OGG1, POLB, POLG, PRIMPOL, RECQL4, UNG	LIG3, UNG, RECQL4, PRIMPOL	0.000307342	0.0152646
Mitochondrial central dogma	AARS2, ALKBH1, ANGEL2, APEX1, ATAD3A, ATAD3B, AURKAIP1, C12orf65, CARS2, CDK5RAP1, CHCHD1, COA3, COX14, DAP3, DARS2, DDX28, DHX30, DNA2, DUS2, EARS2, ELAC2, ENDOG, ERAL1, EXD2, EXOG, FARS2, FASTK, FASTKD1, FASTKD2, FASTKD3, FASTKD5, GADD45GIP1, GARS1, GATB, GATC, GFM1, GFM2, GRSF1, GTPBP10, GTPBP3, GUF1, HARS2, HEMK1, HSD17B10, IARS2, KARS1, LACTB2, LARS2, LIG3, LRPPRC, MALSU1, MARS2, METAP1D, ME…	LIG3, TFB1M, POLQ, UNG, MTIF2, METTL4, MRPL37, WARS2, DARS2, MRM2, MGME1, MRPL15, DNA2, PIF1, MRPL24, RECQL4, PRIMPOL, RPUSD4, MRPL52, TOP3A, ATAD3A	0.000642646	0.0239386
mtDNA replication	DNA2, EXOG, LIG3, MGME1, POLG, POLG2, POLRMT, RNASEH1, SSBP1, TFAM, TFB2M, TOP1MT, TOP3A, TWNK	LIG3, MGME1, DNA2, TOP3A	0.0020688	0.0379072
Carbohydrate metabolism	ABHD11, ACAA2, ACAT1, ACLY, ACO2, ACOD1, AUH, BDH1, CLYBL, CS, D2HGDH, DCXR, DLAT, DLD, DLST, FAHD1, FH, GLYCTK, GOT2, GPD2, HADHB, HMGCL, HMGCS2, IDH2, IDH3A, IDH3B, IDH3G, L2HGDH, LDHAL6B, LDHD, MCEE, MDH2, ME2, ME3, MMUT, MPC1, MPC1L, MPC2, MRPS36, NEU4, OGDH, OGDHL, OXCT1, OXCT2, PC, PCCA, PCCB, PCK2, PDHA1, PDHA2, PDHB, PDHX, PDK1, PDK2, PDK3, PDK4, PDP1, PDP2, PDPR, RPIA, SDHA, SDHB, SDHC, …	ME2, OXCT1, PCK2, ABHD11, MPC2, PDP1, GLYCTK, IDH2, SLC25A10	0.00305293	0.0379072
TCA-associated	ABHD11, ACLY, D2HGDH, FAHD1, L2HGDH, ME2, ME3, MPC1, MPC1L, MPC2, PC, PCK2, SFXN5, SLC25A1, SLC25A11	ME2, PCK2, ABHD11, MPC2	0.00272954	0.0379072
Phospholipid metabolism	ACP6, AGK, AGPAT4, AGPAT5, CHPT1, GPAM, GPAT2, LACTB, OSBPL1A, PGS1, PISD, PNPLA8, PRDX6, PRELID1, PRELID3A, PRELID3B, PTPMT1, SERAC1, SPHK2, SPTLC2, STARD7, TAMM41, TRIAP1	SPTLC2, PRDX6, PRELID3A, OSBPL1A, AGPAT5	0.00214255	0.0379072
Small molecule transport	ABCA9, ABCB10, ABCB6, ABCB7, ABCB8, ABCD1, ABCD2, ABCD3, CCDC51, LETMD1, MCU, MCUB, MICU1, MICU2, MICU3, MPC1, MPC1L, MPC2, MPV17, MPV17L, MRS2, MTCH1, MTCH2, ROMO1, SFXN1, SFXN2, SFXN3, SFXN4, SFXN5, SLC25A1, SLC25A10, SLC25A11, SLC25A12, SLC25A13, SLC25A14, SLC25A15, SLC25A16, SLC25A18, SLC25A19, SLC25A20, SLC25A21, SLC25A22, SLC25A23, SLC25A24, SLC25A25, SLC25A26, SLC25A27, SLC25A28, SLC25A29,…	SLC25A5, MCUB, SLC25A40, SLC25A24, SFXN3, MPC2, MICU3, MCU, UCP2, SLC25A10	0.00261202	0.0379072
Calcium uniporter	MCU, MCUB, MICU1, MICU2, MICU3, SMDT1	MCUB, MICU3, MCU	0.00127444	0.0379072
Calcium homeostasis	EFHD1, LETM1, MCU, MCUB, MICU1, MICU2, MICU3, PPIF, RHOT1, RHOT2, SLC25A12, SLC25A13, SLC25A23, SLC25A24, SLC25A25, SLC25A3, SLC25A31, SLC25A4, SLC25A5, SLC25A6, SLC8B1, SMDT1, VDAC1, VDAC3	SLC25A5, MCUB, SLC25A24, MICU3, MCU	0.00261536	0.0379072
Apoptosis	AIFM1, AIFM2, AIFM3, BAD, BAK1, BAX, BBC3, BCL2, BCL2A1, BCL2L1, BCL2L10, BCL2L11, BCL2L13, BCL2L2, BID, BIK, BNIP3, BNIP3L, BOK, CASP3, CASP8, CASP9, CHCHD2, CYCS, DIABLO, ENDOG, GHITM, HTRA2, IFI27, MCL1, PMAIP1, RTL10, SEPTIN4, SPHK2, STYXL1	BAK1, BBC3, PMAIP1, CASP3, BCL2, BOK	0.00283142	0.0379072
Gluconeogenesis	MDH2, MPC1, MPC1L, MPC2, PC, PCK2, SLC25A1, SLC25A10, SLC25A11	PCK2, MPC2, SLC25A10	0.00487586	0.0492546
Lipid metabolism	ACAA1, ACAA2, ACACA, ACACB, ACAD10, ACAD11, ACADL, ACADM, ACADS, ACADSB, ACADVL, ACAT1, ACOT11, ACOT13, ACOT2, ACOT7, ACOT9, ACP6, ACSF2, ACSF3, ACSL1, ACSL6, ACSM1, ACSM2A, ACSM2B, ACSM3, ACSM4, ACSM5, ACSS1, ACSS3, AGK, AGPAT4, AGPAT5, AMACR, CBR4, CHPT1, CPT1A, CPT1B, CPT1C, CPT2, CRAT, CRLS1, CROT, CYB5R3, CYP11A1, CYP11B1, CYP11B2, CYP27A1, DBI, DECR1, DHRS1, ECH1, ECHDC1, ECHS1, ECI1, ECI2,…	CROT, ACOT7, SPTLC2, EHHADH, PRDX6, HADH, PRELID3A, OSBPL1A, AGPAT5, THEM4, FDPS, ACOT11	0.00495851	0.0492546
Calcium cycle	LETM1, MCU, MCUB, MICU1, MICU2, MICU3, SLC25A3, SLC8B1, SMDT1	MCUB, MICU3, MCU	0.00487586	0.0492546
Folate and 1-C metabolism	ALDH1L1, ALDH1L2, ALDH7A1, AMT, CHDH, DMGDH, FPGS, GTPBP3, MTFMT, MTHFD1L, MTHFD2, MTHFD2L, MTHFS, MTO1, QDPR, SARDH, SFXN1, SFXN3, SHMT2, SLC25A32, SLC25A38	MTHFD2, SFXN3, ALDH1L2, SHMT2	0.00982948	0.091537
Signaling	ACOD1, ADCY10, AKAP1, AKAP10, BLOC1S1, C1QBP, CSKMT, DELE1, EFHD1, FUNDC2, IFI27, LETM1, LYPLA1, MACROD1, MAVS, MCRIP2, MCU, MCUB, MICU1, MICU2, MICU3, MRS2, MUL1, NLRX1, OCIAD2, PDE2A, PINK1, PPIF, PPTC7, PRKACA, RHOT1, RHOT2, SIRT3, SLC25A12, SLC25A13, SLC25A23, SLC25A24, SLC25A25, SLC25A3, SLC25A31, SLC25A4, SLC25A5, SLC25A6, SLC8B1, SMDT1, SPHKAP, VDAC1, VDAC3	SLC25A5, MCUB, SLC25A24, OCIAD2, MICU3, MCU	0.0136131	0.119314
Serine metabolism	AGXT, SDSL, SFXN1, SFXN3, SHMT2	SFXN3, SHMT2	0.0156341	0.129415
Mitochondrial dynamics and surveillance	AHCYL1, AIFM1, AIFM2, AIFM3, APOO, APOOL, ARL2, ARMC10, ARMCX1, ARMCX3, ATAD3A, ATAD3B, ATP5MD, ATP5ME, ATP5MG, BAD, BAK1, BAX, BBC3, BCL2, BCL2A1, BCL2L1, BCL2L10, BCL2L11, BCL2L13, BCL2L2, BID, BIK, BNIP3, BNIP3L, BOK, CASP3, CASP8, CASP9, CHCHD2, CHCHD3, CHCHD6, CYCS, DIABLO, DNAJC11, DNM1L, ENDOG, FIS1, FKBP8, FUNDC1, FUNDC2, GHITM, HTRA2, IFI27, IMMT, MARCHF5, MCL1, MFF, MFN1, MFN2, MGARP, M…	BAK1, BBC3, PMAIP1, MTFR2, CASP3, BCL2, BOK, ATAD3A, MYO19	0.02809	0.220285
Amino acid metabolism	AADAT, AASS, ABAT, ACAA2, ACAD8, ACADSB, ACAT1, ADHFE1, AGMAT, AGXT, AGXT2, AKR7A2, ALDH18A1, ALDH4A1, ALDH5A1, ALDH6A1, ALDH7A1, ALDH9A1, AMT, ARG2, AUH, BCAT2, BCKDHA, BCKDHB, BCKDK, CA5A, CA5B, CHDH, COMT, CPS1, DBT, DGLUCY, DHTKD1, DLD, DLST, DMGDH, ECHS1, ETFA, ETFB, ETFDH, GCAT, GCDH, GCSH, GLDC, GLS, GLS2, GLUD1, GLUD2, GLYAT, GOT2, GPT2, GRHPR, HADH, HADHA, HADHB, HIBADH, HIBCH, HMGCL, HO…	BCKDK, SFXN3, AADAT, AGMAT, HADH, GPT2, GLDC, SHMT2	0.0324077	0.241437
mt-rRNA modifications	METTL15, METTL17, METTL5, MRM1, MRM2, MRM3, MTPAP, MYG1, NGRN, NSUN4, RCC1L, RPUSD3, RPUSD4, TFB1M, TRIT1, TRMT2B, TRMT61B, TRUB2	TFB1M, MRM2, RPUSD4	0.035937	0.254982
mtDNA modifications	METTL4	METTL4	0.0412287	0.279231
SLC25A family	MTCH1, MTCH2, SLC25A1, SLC25A10, SLC25A11, SLC25A12, SLC25A13, SLC25A14, SLC25A15, SLC25A16, SLC25A18, SLC25A19, SLC25A20, SLC25A21, SLC25A22, SLC25A23, SLC25A24, SLC25A25, SLC25A26, SLC25A27, SLC25A28, SLC25A29, SLC25A3, SLC25A30, SLC25A31, SLC25A32, SLC25A33, SLC25A34, SLC25A35, SLC25A36, SLC25A37, SLC25A38, SLC25A39, SLC25A4, SLC25A40, SLC25A41, SLC25A42, SLC25A43, SLC25A44, SLC25A45, SLC25A46…	SLC25A5, SLC25A40, SLC25A24, UCP2, SLC25A10	0.0583267	0.377855
Nucleotide import	SLC25A23, SLC25A24, SLC25A25, SLC25A31, SLC25A33, SLC25A36, SLC25A4, SLC25A41, SLC25A5, SLC25A6	SLC25A5, SLC25A24	0.0613628	0.380961
Sulfur metabolism	ETHE1, GOT2, MPST, MSRA, MSRB2, SLC25A14, SLC25A30, SQOR, SUOX, TST, TSTD1	ETHE1, SQOR	0.0729983	0.418336
EF hand proteins	EFHD1, MICU1, MICU2, MICU3, RHOT1, RHOT2, SLC25A12, SLC25A13, SLC25A23, SLC25A24, SLC25A25	SLC25A24, MICU3	0.0729983	0.418336
Cholesterol-associated	FDPS, IDI1	FDPS	0.0807583	0.433853
Nucleotide metabolism	AK2, AK3, AK4, ANTKMT, CKMT1A, CKMT1B, CKMT2, CMPK2, DGUOK, DHODH, DTYMK, DUT, FHIT, GATM, GUK1, HINT1, NME3, NME4, NME6, NT5DC2, NT5M, NUDT2, NUDT5, NUDT9, PAICS, PPA2, SLC25A23, SLC25A24, SLC25A25, SLC25A31, SLC25A33, SLC25A36, SLC25A4, SLC25A41, SLC25A5, SLC25A6, SUCLA2, SUCLG1, SUCLG2, TK2	SLC25A5, SLC25A24, PAICS, DTYMK	0.0815294	0.433853
mtRNA granules	ALKBH1, DDX28, DHX30, ERAL1, FASTK, FASTKD1, FASTKD2, FASTKD5, GRSF1, HSD17B10, MRM1, MRM2, MRPL47, MRPS7, MRPS9, MTPAP, NOA1, PRORP, PTCD1, PTCD2, PUS1, RMND1, RPUSD3, RPUSD4, SUPV3L1, TFB1M, TRMT10C, TRUB2	TFB1M, MRM2, RPUSD4	0.106912	0.549307
NAD biosynthesis and metabolism	KMO, KYAT3, NADK2, NAXD, NAXE, NMNAT3, NNT, NOCT, NUDT13, SIRT3, SIRT4, SIRT5, SLC25A51, SLC25A52	NNT, NOCT	0.111438	0.553475
mtDNA stability and decay	ENDOG, EXOG, MGME1	MGME1	0.118659	0.570328
Glycine metabolism	ALDH7A1, AMT, CHDH, DLD, DMGDH, ETFA, ETFB, ETFDH, GCAT, GCSH, GLDC, GLYAT, SARDH, SHMT2, SLC25A38	GLDC, SHMT2	0.125204	0.582983
Pyruvate metabolism	DLAT, DLD, MPC1, MPC1L, MPC2, PDHA1, PDHA2, PDHB, PDHX, PDK1, PDK2, PDK3, PDK4, PDP1, PDP2, PDPR	MPC2, PDP1	0.139346	0.590329
Cardiolipin synthesis	AGPAT4, AGPAT5, CRLS1, GPAM, GPAT2, HADHA, PGS1, PLD6, PLSCR3, PNPLA8, PRELID1, PRELID3A, PTPMT1, TAMM41, TAZ, TRIAP1	PRELID3A, AGPAT5	0.139346	0.590329
Lysine metabolism	AADAT, AASS, ACAA2, ACAT1, ALDH7A1, DHTKD1, DLD, DLST, ECHS1, ETFA, ETFB, ETFDH, GCDH, HADH, HADHB, SLC25A29	AADAT, HADH	0.139346	0.590329
Vitamin metabolism	ACACA, ACACB, AKR1B10, ALDH1L1, ALDH1L2, ALDH7A1, AMT, BCO2, CHDH, CYP24A1, CYP27B1, DHRS4, DMGDH, ETFA, ETFB, ETFDH, FDX1, FDXR, FLAD1, FPGS, GLRX2, GTPBP3, MCCC1, MMAA, MMAB, MMADHC, MMUT, MTFMT, MTHFD1L, MTHFD2, MTHFD2L, MTHFS, MTO1, PC, PCCA, PLPBP, PNPO, QDPR, RDH13, RDH14, RFK, SARDH, SFXN1, SFXN3, SHMT2, SLC25A19, SLC25A32, SLC25A38, TXN2	MTHFD2, SFXN3, ALDH1L2, SHMT2	0.14263	0.590329
Glycine cleavage system	AMT, DLD, GCSH, GLDC	GLDC	0.154997	0.624178
Translation	AARS2, AURKAIP1, C12orf65, CARS2, CHCHD1, COA3, COX14, DAP3, DARS2, DDX28, DHX30, EARS2, ERAL1, EXD2, FARS2, FASTKD2, GADD45GIP1, GARS1, GATB, GATC, GFM1, GFM2, GRSF1, GTPBP10, GUF1, HARS2, HEMK1, IARS2, KARS1, LARS2, LRPPRC, MALSU1, MARS2, METAP1D, METTL17, MIEF1, MPV17L2, MRM2, MRM3, MRPL1, MRPL10, MRPL11, MRPL12, MRPL13, MRPL14, MRPL15, MRPL16, MRPL17, MRPL18, MRPL19, MRPL2, MRPL20, MRPL21, MR…	TFB1M, MTIF2, MRPL37, WARS2, DARS2, MRM2, MRPL15, MRPL24, MRPL52	0.191312	0.730911
Sideroflexins	SFXN1, SFXN2, SFXN3, SFXN4, SFXN5	SFXN3	0.189838	0.730911
Import motor	DNAJC15, DNAJC19, GRPEL1, GRPEL2, PAM16, TIMM44	GRPEL2	0.223243	0.791981
Malate-aspartate shuttle	GOT2, MDH2, SLC25A10, SLC25A11, SLC25A12, SLC25A13	SLC25A10	0.223243	0.791981
Branched-chain amino acid dehydrogenase complex	BCKDHA, BCKDHB, BCKDK, DBT, DLD, PPM1K	BCKDK	0.223243	0.791981
mt-tRNA synthetases	AARS2, CARS2, DARS2, EARS2, FARS2, GARS1, GATB, GATC, HARS2, IARS2, KARS1, LARS2, MARS2, NARS2, PARS2, QRSL1, RARS2, SARS2, TARS2, VARS2, WARS2, YARS2	WARS2, DARS2	0.229286	0.794504
Mitochondrial ribosome assembly	DDX28, DHX30, ERAL1, FASTKD2, GRSF1, GTPBP10, MALSU1, METTL17, MIEF1, MPV17L2, MRM2, MRM3, MTERF3, MTERF4, MTG1, MTG2, NGRN, NOA1, NSUN4, PTCD3, RBFA, TFB1M, TRMT61B, YBEY	TFB1M, MRM2	0.260233	0.807808
Nucleotide synthesis and processing	AK2, AK3, AK4, CMPK2, DGUOK, DHODH, DTYMK, DUT, FHIT, GUK1, HINT1, NME3, NME4, NME6, NT5DC2, NT5M, NUDT2, NUDT5, NUDT9, PAICS, SUCLA2, SUCLG1, SUCLG2, TK2	PAICS, DTYMK	0.260233	0.807808
Xenobiotic metabolism	ABHD10, ACSM2A, ACSM5, AKR1B10, AKR7A2, ALDH1B1, ALDH2, BPHL, CBR3, CYB5B, CYB5R3, DHRS2, EPHX2, GLYAT, GSTK1, GSTZ1, MAOA, MAOB, MGST1, MPST, MTARC1, MTARC2, TST	ALDH1B1, CBR3	0.244735	0.807808
Mitochondrial permeability transition pore	PPIF, SLC25A31, SLC25A4, SLC25A5, SLC25A6, VDAC1, VDAC3	SLC25A5	0.255271	0.807808
Trafficking	ARMC10, ARMCX1, ARMCX3, MGARP, MYO19, RHOT1, RHOT2	MYO19	0.255271	0.807808
Preprotein cleavage	IMMP1L, IMMP2L, MIPEP, PMPCA, PMPCB, UQCRC1, UQCRC2, XPNPEP3	MIPEP	0.285979	0.81944
Ketone metabolism	ACAA2, ACAT1, BDH1, HADHB, HMGCL, HMGCS2, OXCT1, OXCT2	OXCT1	0.285979	0.81944
Fatty acid oxidation	ACAA2, ACACB, ACAD10, ACAD11, ACADL, ACADM, ACADS, ACADSB, ACADVL, ACAT1, ACOT11, ACSF2, ACSL1, ACSL6, ACSM1, ACSM2A, ACSM2B, ACSM3, ACSM4, ACSM5, ACSS1, AMACR, CPT1A, CPT1B, CPT1C, CPT2, CRAT, CROT, DECR1, ECHS1, ECI1, ECI2, ETFA, ETFB, ETFDH, HADH, HADHA, HADHB, HSD17B10, MCEE, MMUT, PCCA, PCCB, SLC25A20	CROT, HADH, ACOT11	0.272011	0.81944
Glutamate metabolism	GLS, GLS2, GLUD1, GLUD2, GOT2, GPT2, NAT8L, SLC25A12	GPT2	0.285979	0.81944
Protein import and sorting	AGK, AIFM1, CHCHD4, DNAJC11, DNAJC15, DNAJC19, GFER, GRPEL1, GRPEL2, IMMP1L, IMMP2L, MIPEP, MTX1, MTX2, NRDC, OXA1L, PAM16, PMPCA, PMPCB, ROMO1, SAMM50, TIMM10, TIMM10B, TIMM13, TIMM17A, TIMM17B, TIMM21, TIMM22, TIMM23, TIMM29, TIMM44, TIMM50, TIMM8A, TIMM8B, TIMM9, TOMM20, TOMM20L, TOMM22, TOMM34, TOMM40, TOMM40L, TOMM5, TOMM6, TOMM7, TOMM70, UQCRC1, UQCRC2, XPNPEP3	TOMM34, MIPEP, GRPEL2	0.317466	0.856731
TOM	TOMM20, TOMM22, TOMM34, TOMM40, TOMM40L, TOMM5, TOMM6, TOMM7, TOMM70	TOMM34	0.315421	0.856731
Proteases	AFG1L, AFG3L2, ATAD1, ATP23, CASP3, CASP9, CLPB, CLPP, CLPX, HTRA2, IDE, IMMP1L, IMMP2L, LACTB, LAP3, LONP1, METAP1D, MIPEP, NLN, OMA1, PARL, PITRM1, PMPCA, PMPCB, SPG7, USP30, XPNPEP3, YME1L1	MIPEP, CASP3	0.321993	0.856731
Intramitochondrial membrane interactions	ATAD3A, ATAD3B, CHCHD3, DNAJC11, MTX1, MTX2, MTX3, SAMM50, SLC25A46	ATAD3A	0.315421	0.856731
CIV assembly factors	CEP89, CMC1, CMC2, COA1, COA3, COA4, COA5, COA6, COA7, COA8, COX10, COX11, COX14, COX15, COX16, COX17, COX18, COX19, COX20, HIGD1A, PET100, PET117, PNKD, SCO1, SCO2, SMIM20, SURF1, TACO1, TIMM21, TMEM177	CEP89, COX20	0.352428	0.905376
Detoxification	ABHD10, ACSM2A, ACSM5, AIFM2, AKR1B10, AKR7A2, ALDH1B1, ALDH2, ALDH3A2, ALDH7A1, ALDH9A1, BPHL, CAT, CBR3, CYB5B, CYB5R3, DHRS2, EPHX2, GLRX2, GLYAT, GPX1, GPX4, GSR, GSTK1, GSTZ1, HAGH, MAOA, MAOB, MGST1, MPST, MSRA, MSRB2, MSRB3, MTARC1, MTARC2, NIT1, NIT2, OXR1, PRDX2, PRDX3, PRDX4, PRDX5, PRDX6, PRXL2A, SELENOO, SOD1, SOD2, TST, TXN2, TXNRD1, TXNRD2	PRDX6, ALDH1B1, CBR3	0.351617	0.905376
mtDNA nucleoid	ATAD3A, ATAD3B, MTERF1, MTERF2, POLDIP2, POLG, POLG2, POLRMT, SSBP1, TFAM, TWNK	ATAD3A	0.370715	0.920609
Q-linked reactions, other	CHDH, DHODH, ETFA, ETFB, ETFBKMT, ETFDH, ETFRF1, GPD2, PRODH, PRODH2, SQOR	SQOR	0.370715	0.920609
mtRNA metabolism	ALKBH1, ANGEL2, CDK5RAP1, DDX28, DHX30, DUS2, ELAC2, ENDOG, ERAL1, FASTK, FASTKD1, FASTKD2, FASTKD3, FASTKD5, GRSF1, GTPBP3, HSD17B10, LACTB2, LRPPRC, METTL15, METTL17, METTL5, METTL8, MRM1, MRM2, MRM3, MRPL12, MRPL47, MRPS7, MRPS9, MTERF1, MTO1, MTPAP, MTRES1, MYG1, NGRN, NOA1, NSUN2, NSUN3, NSUN4, OSGEPL1, PDE12, PNPT1, POLRMT, PPA2, PRORP, PTCD1, PTCD2, PUS1, QTRT1, RCC1L, REXO2, RMND1, RNASEH…	TFB1M, MRM2, RPUSD4	0.61125	1
Transcription	MRPL12, MTERF1, MTRES1, POLRMT, TEFM, TFAM, TFB2M, TOP1MT		1	1
Polycistronic mtRNA processing	ELAC2, FASTK, FASTKD1, FASTKD2, FASTKD3, FASTKD5, GRSF1, HSD17B10, PRORP, PTCD2, TBRG4, TRMT10C, YBEY		1	1
mt-tRNA modifications	ALKBH1, CDK5RAP1, DUS2, GTPBP3, HSD17B10, MTO1, NSUN2, NSUN3, OSGEPL1, PUS1, QTRT1, RPUSD4, THG1L, TRIT1, TRMT1, TRMT10C, TRMT2B, TRMT5, TRMT61B, TRMU, TRNT1, YRDC	RPUSD4	0.604036	1
mt-mRNA modifications	ANGEL2, MTPAP, MYG1, PDE12		1	1
mtRNA stability and decay	ENDOG, FASTK, FASTKD1, FASTKD2, FASTKD3, FASTKD5, GRSF1, LACTB2, LRPPRC, MTPAP, PDE12, PNPT1, REXO2, RNASEH1, SLIRP, SUPV3L1, TBRG4		1	1
Mitochondrial ribosome	AURKAIP1, CHCHD1, DAP3, GADD45GIP1, MRPL1, MRPL10, MRPL11, MRPL12, MRPL13, MRPL14, MRPL15, MRPL16, MRPL17, MRPL18, MRPL19, MRPL2, MRPL20, MRPL21, MRPL22, MRPL23, MRPL24, MRPL27, MRPL28, MRPL3, MRPL30, MRPL32, MRPL33, MRPL34, MRPL35, MRPL36, MRPL37, MRPL38, MRPL39, MRPL4, MRPL40, MRPL41, MRPL42, MRPL43, MRPL44, MRPL45, MRPL46, MRPL47, MRPL48, MRPL49, MRPL50, MRPL51, MRPL52, MRPL53, MRPL54, MRPL55,…	MRPL37, MRPL15, MRPL24, MRPL52	0.448431	1
Translation factors	C12orf65, COA3, COX14, GFM1, GFM2, HEMK1, MRPL58, MRRF, MTIF2, MTIF3, MTRF1, MTRF1L, TACO1, TIMM21, TSFM, TUFM	MTIF2	0.490198	1
fMet processing	METAP1D, MTFMT, PDF		1	1
Protein import, sorting and homeostasis	AFG1L, AFG3L2, AGK, AIFM1, ATAD1, ATP23, CASP3, CASP8, CASP9, CHCHD4, CLPB, CLPP, CLPX, DNAJA3, DNAJC11, DNAJC15, DNAJC19, DNAJC4, DNLZ, FKBP10, GFER, GRPEL1, GRPEL2, HSPD1, HSPE1, HTRA2, IDE, IMMP1L, IMMP2L, LACTB, LAP3, LONP1, MAIP1, METAP1D, MIPEP, MTX1, MTX2, MUL1, NLN, NRDC, OMA1, OXA1L, PAM16, PARK7, PARL, PDF, PHB, PHB2, PITRM1, PMPCA, PMPCB, PRSS35, ROMO1, SAMM50, SPG7, STOML2, TIMM10, TI…	TOMM34, MIPEP, GRPEL2, CASP3	0.47573	1
SAM	MTX1, MTX2, SAMM50		1	1
MIA40	AIFM1, CHCHD4, GFER		1	1
TIM22 carrier pathway	AGK, TIMM22, TIMM29		1	1
TIM23 presequence pathway	ROMO1, TIMM17A, TIMM17B, TIMM21, TIMM23, TIMM50		1	1
OXA	OXA1L		1	1
Protein homeostasis	AFG1L, AFG3L2, ATAD1, ATP23, CASP3, CASP8, CASP9, CLPB, CLPP, CLPX, DNAJA3, DNAJC4, DNLZ, FKBP10, HSPD1, HSPE1, HTRA2, IDE, IMMP1L, IMMP2L, LACTB, LAP3, LONP1, MAIP1, METAP1D, MIPEP, MUL1, NLN, NRDC, OMA1, PARK7, PARL, PDF, PHB, PHB2, PITRM1, PMPCA, PMPCB, PRSS35, SPG7, STOML2, TIMM10, TIMM10B, TIMM13, TIMM8A, TIMM8B, TIMM9, TRAP1, USP30, XPNPEP3, YME1L1	MIPEP, CASP3	0.627151	1
Chaperones	DNAJA3, DNLZ, FKBP10, HSPD1, HSPE1, MAIP1, NRDC, PHB, PHB2, TIMM10, TIMM10B, TIMM13, TIMM8A, TIMM8B, TIMM9, TRAP1		1	1
OXPHOS	ACAD9, AIFM1, ATP5F1A, ATP5F1B, ATP5F1C, ATP5F1D, ATP5F1E, ATP5IF1, ATP5MC1, ATP5MC2, ATP5MC3, ATP5MD, ATP5ME, ATP5MF, ATP5MG, ATP5MPL, ATP5PB, ATP5PD, ATP5PF, ATP5PO, ATPAF1, ATPAF2, ATPSCKMT, BCS1L, CEP89, CMC1, CMC2, COA1, COA3, COA4, COA5, COA6, COA7, COA8, COX10, COX11, COX14, COX15, COX16, COX17, COX18, COX19, COX20, COX4I1, COX4I2, COX5A, COX5B, COX6A1, COX6A2, COX6B1, COX6B2, COX6C, COX7A…	CEP89, NDUFS6, MT-ND6, COX20	0.921058	1
OXPHOS subunits	ATP5F1A, ATP5F1B, ATP5F1C, ATP5F1D, ATP5F1E, ATP5IF1, ATP5MC1, ATP5MC2, ATP5MC3, ATP5MD, ATP5ME, ATP5MF, ATP5MG, ATP5MPL, ATP5PB, ATP5PD, ATP5PF, ATP5PO, COX4I1, COX4I2, COX5A, COX5B, COX6A1, COX6A2, COX6B1, COX6B2, COX6C, COX7A1, COX7A2, COX7A2L, COX7B, COX7B2, COX7C, COX8A, COX8C, CYC1, CYCS, DMAC2L, HCCS, MT-ATP6, MT-ATP8, MT-CO1, MT-CO2, MT-CO3, MT-CYB, MT-ND1, MT-ND2, MT-ND3, MT-ND4, MT-ND4L…	NDUFS6, MT-ND6	0.9266	1
OXPHOS assembly factors	ACAD9, AIFM1, ATPAF1, ATPAF2, ATPSCKMT, BCS1L, CEP89, CMC1, CMC2, COA1, COA3, COA4, COA5, COA6, COA7, COA8, COX10, COX11, COX14, COX15, COX16, COX17, COX18, COX19, COX20, COX7A2L, DMAC1, DMAC2, ECSIT, FMC1, FOXRED1, HIGD1A, HIGD2A, LYRM2, LYRM7, NDUFAF1, NDUFAF2, NDUFAF3, NDUFAF4, NDUFAF5, NDUFAF6, NDUFAF7, NDUFAF8, NUBPL, PET100, PET117, PNKD, RAB5IF, SCO1, SCO2, SDHAF1, SDHAF2, SDHAF3, SDHAF4, …	CEP89, COX20	0.776094	1
Complex I	ACAD9, AIFM1, COA1, DMAC1, DMAC2, ECSIT, FOXRED1, LYRM2, MT-ND1, MT-ND2, MT-ND3, MT-ND4, MT-ND4L, MT-ND5, MT-ND6, NDUFA1, NDUFA10, NDUFA11, NDUFA12, NDUFA13, NDUFA2, NDUFA3, NDUFA5, NDUFA6, NDUFA7, NDUFA8, NDUFA9, NDUFAB1, NDUFAF1, NDUFAF2, NDUFAF3, NDUFAF4, NDUFAF5, NDUFAF6, NDUFAF7, NDUFAF8, NDUFB1, NDUFB10, NDUFB11, NDUFB2, NDUFB3, NDUFB4, NDUFB5, NDUFB6, NDUFB7, NDUFB8, NDUFB9, NDUFC1, NDUFC2…	NDUFS6, MT-ND6	0.761773	1
CI subunits	MT-ND1, MT-ND2, MT-ND3, MT-ND4, MT-ND4L, MT-ND5, MT-ND6, NDUFA1, NDUFA10, NDUFA11, NDUFA12, NDUFA13, NDUFA2, NDUFA3, NDUFA5, NDUFA6, NDUFA7, NDUFA8, NDUFA9, NDUFAB1, NDUFB1, NDUFB10, NDUFB11, NDUFB2, NDUFB3, NDUFB4, NDUFB5, NDUFB6, NDUFB7, NDUFB8, NDUFB9, NDUFC1, NDUFC2, NDUFS1, NDUFS2, NDUFS3, NDUFS4, NDUFS5, NDUFS6, NDUFS7, NDUFS8, NDUFV1, NDUFV2, NDUFV3	NDUFS6, MT-ND6	0.546493	1
CI assembly factors	ACAD9, AIFM1, COA1, DMAC1, DMAC2, ECSIT, FOXRED1, LYRM2, NDUFAF1, NDUFAF2, NDUFAF3, NDUFAF4, NDUFAF5, NDUFAF6, NDUFAF7, NDUFAF8, NUBPL, TIMMDC1, TMEM126A, TMEM126B, TMEM186, TMEM70		1	1
Complex II	SDHA, SDHAF1, SDHAF2, SDHAF3, SDHAF4, SDHB, SDHC, SDHD		1	1
CII subunits	SDHA, SDHB, SDHC, SDHD		1	1
CII assembly factors	SDHAF1, SDHAF2, SDHAF3, SDHAF4		1	1
Complex III	BCS1L, CYC1, LYRM7, MT-CYB, TTC19, UQCC1, UQCC2, UQCC3, UQCR10, UQCR11, UQCRB, UQCRC1, UQCRC2, UQCRFS1, UQCRH, UQCRQ		1	1
CIII subunits	CYC1, MT-CYB, UQCR10, UQCR11, UQCRB, UQCRC1, UQCRC2, UQCRFS1, UQCRH, UQCRQ		1	1
CIII assembly factors	BCS1L, LYRM7, TTC19, UQCC1, UQCC2, UQCC3		1	1
Complex IV	CEP89, CMC1, CMC2, COA1, COA3, COA4, COA5, COA6, COA7, COA8, COX10, COX11, COX14, COX15, COX16, COX17, COX18, COX19, COX20, COX4I1, COX4I2, COX5A, COX5B, COX6A1, COX6A2, COX6B1, COX6B2, COX6C, COX7A1, COX7A2, COX7A2L, COX7B, COX7B2, COX7C, COX8A, COX8C, HIGD1A, MT-CO1, MT-CO2, MT-CO3, NDUFA4, PET100, PET117, PNKD, SCO1, SCO2, SMIM20, SURF1, TACO1, TIMM21, TMEM177	CEP89, COX20	0.627142	1
CIV subunits	COX4I1, COX4I2, COX5A, COX5B, COX6A1, COX6A2, COX6B1, COX6B2, COX6C, COX7A1, COX7A2, COX7A2L, COX7B, COX7B2, COX7C, COX8A, COX8C, MT-CO1, MT-CO2, MT-CO3, NDUFA4		1	1
Complex V	ATP5F1A, ATP5F1B, ATP5F1C, ATP5F1D, ATP5F1E, ATP5IF1, ATP5MC1, ATP5MC2, ATP5MC3, ATP5MD, ATP5ME, ATP5MF, ATP5MG, ATP5MPL, ATP5PB, ATP5PD, ATP5PF, ATP5PO, ATPAF1, ATPAF2, ATPSCKMT, DMAC2L, FMC1, MT-ATP6, MT-ATP8, TMEM70		1	1
CV subunits	ATP5F1A, ATP5F1B, ATP5F1C, ATP5F1D, ATP5F1E, ATP5IF1, ATP5MC1, ATP5MC2, ATP5MC3, ATP5MD, ATP5ME, ATP5MF, ATP5MG, ATP5MPL, ATP5PB, ATP5PD, ATP5PF, ATP5PO, DMAC2L, MT-ATP6, MT-ATP8		1	1
CV assembly factors	ATPAF1, ATPAF2, ATPSCKMT, FMC1, TMEM70		1	1
Respirasome assembly	COX7A2L, HIGD1A, HIGD2A, RAB5IF		1	1
Cytochrome C	CYCS, HCCS		1	1
Glycerol phosphate shuttle	GPD2		1	1
TCA cycle	ACO2, CS, DLD, DLST, FH, IDH2, IDH3A, IDH3B, IDH3G, MDH2, MRPS36, OGDH, OGDHL, SDHA, SDHB, SDHC, SDHD, SUCLA2, SUCLG1, SUCLG2	IDH2	0.569237	1
Itaconate metabolism	ACOD1, AUH, CLYBL, SUCLA2, SUCLG1, SUCLG2		1	1
Propanoate metabolism	MCEE, MMUT, PCCA, PCCB		1	1
Type II fatty acid synthesis	ACACA, ACSF3, CBR4, HSD17B8, HTD2, MCAT, MECR, NDUFAB1, OXSM		1	1
Lipoate insertion	GCSH, LIAS, LIPT1, LIPT2		1	1
Cholesterol, bile acid, steroid synthesis	CYP11A1, CYP11B1, CYP11B2, CYP27A1, DHRS1, FDX1, FDXR, HINT2, HSD17B10, HSD17B8, OSBPL1A, SCP2, STAR, TSPO	OSBPL1A	0.445399	1
Eicosanoid metabolism	MGST3, PTGES2, ZADH2		1	1
Branched-chain amino acid metabolism	ACAD8, ACADSB, ACAT1, ALDH6A1, AUH, BCAT2, BCKDHA, BCKDHB, BCKDK, DBT, DLD, ECHS1, ETFA, ETFB, ETFDH, HADHA, HIBADH, HIBCH, HMGCL, HSD17B10, IVD, MCCC1, MCCC2, PPM1K, SLC25A44	BCKDK	0.651038	1
Proline metabolism	ALDH18A1, ALDH4A1, OAT, PRODH, PYCR1, PYCR2		1	1
Glyoxylate metabolism	AGXT, AGXT2, ALDH4A1, GOT2, GRHPR, HOGA1, LDHB, PRODH2		1	1
GABA metabolism	ABAT, ADHFE1, AKR7A2, ALDH5A1, ALDH9A1, GLUD1, GLUD2		1	1
Catechol metabolism	COMT, MAOA, MAOB		1	1
Kynurenine metabolism	GOT2, KMO, KYAT3		1	1
Urea cycle	CA5A, CA5B, CPS1, NAGS, OTC, SLC25A13, SLC25A15		1	1
Creatine metabolism	CKMT1A, CKMT1B, CKMT2, GATM		1	1
Metals and cofactors	ABAT, ABCB10, ABCB6, ABCB7, ACO2, AIFM3, ALAS1, ALAS2, BOLA1, BOLA3, CHCHD7, CISD1, CISD3, COASY, COQ10A, COQ10B, COQ2, COQ3, COQ4, COQ5, COQ6, COQ7, COQ8A, COQ8B, COQ9, COX10, COX11, COX15, COX17, COX19, CPOX, CPT1A, CPT1B, CPT1C, CPT2, CYB5B, CYC1, CYCS, CYP11A1, CYP11B1, CYP11B2, CYP24A1, CYP27A1, CYP27B1, DNA2, ETFDH, FABP1, FAM210B, FDX1, FDX2, FDXR, FECH, FTH1, FTMT, FXN, GLRX2, GLRX5, GRPE…	NNT, COQ3, DNA2, NOCT, GRPEL2	0.568683	1
Carnitine synthesis and transport	CPT1A, CPT1B, CPT1C, CPT2, SLC25A20, TMLHE		1	1
Carnitine shuttle	CPT1A, CPT1B, CPT1C, CPT2, SLC25A20		1	1
Coenzyme A metabolism	COASY, NUDT19, NUDT8, PANK2, SLC25A42		1	1
Coenzyme Q metabolism	COQ10A, COQ10B, COQ2, COQ3, COQ4, COQ5, COQ6, COQ7, COQ8A, COQ8B, COQ9, PDSS1, PDSS2	COQ3	0.421545	1
Copper metabolism	CHCHD7, COX11, COX17, COX19, SCO1, SCO2, SLC25A3		1	1
Iron homeostasis	FAM210B, FTH1, FTMT, SLC25A28, SLC25A37		1	1
Heme synthesis and processing	ABCB10, ABCB6, ABCB7, ALAS1, ALAS2, COX10, COX15, CPOX, FABP1, FDX1, FDX2, FDXR, FECH, HCCS, PPOX, SLC25A38		1	1
Fe-S cluster biosynthesis	ABCB7, BOLA1, BOLA3, CISD1, CISD3, FDX1, FDX2, FDXR, FXN, GLRX5, GRPEL1, GRPEL2, HSCB, HSPA9, IBA57, ISCA1, ISCA2, ISCU, LYRM4, NDUFAB1, NFS1, NFU1, NUBPL	GRPEL2	0.620367	1
Molybdenum cofactor synthesis and proteins	ABCB7, MOCS1, MTARC1, MTARC2, SUOX		1	1
Tetrahydobiopterin synthesis	PCBD2, QDPR, SPR		1	1
Fe-S-containing proteins	ABAT, ACO2, AIFM3, BOLA1, BOLA3, CISD1, CISD3, DNA2, ETFDH, FDX1, FDX2, FECH, GLRX2, GLRX5, ISCA1, ISCA2, ISCU, LIAS, NDUFS1, NDUFS2, NDUFS7, NDUFS8, NDUFV1, NDUFV2, NFS1, NFU1, NTHL1, NUBPL, RSAD1, SDHB, UQCRFS1	DNA2	0.728971	1
Heme-containing proteins	CYB5B, CYC1, CYCS, CYP11A1, CYP11B1, CYP11B2, CYP24A1, CYP27A1, CYP27B1, MT-CO1, MT-CYB, SDHC, SDHD		1	1
Choline and betaine metabolism	ALDH7A1, CHDH, DMGDH, ETFA, ETFB, ETFDH, SARDH		1	1
Biotin utilizing proteins	ACACA, ACACB, MCCC1, PC, PCCA		1	1
Vitamin A metabolism	AKR1B10, BCO2, DHRS4, RDH13, RDH14		1	1
Vitamin B1 metabolism	SLC25A19		1	1
Vitamin B2 metabolism	FLAD1, RFK, SLC25A32		1	1
Vitamin B6 metabolism	PLPBP, PNPO		1	1
Vitamin B12 metabolism	MMAA, MMAB, MMADHC, MMUT		1	1
Vitamin C metabolism	GLRX2, TXN2		1	1
Vitamin D metabolism	CYP24A1, CYP27B1, FDX1, FDXR		1	1
ROS and glutathione metabolism	AIFM2, ALDH3A2, ALDH7A1, ALDH9A1, CAT, GLRX2, GPX1, GPX4, GSR, HAGH, MGST1, MSRA, MSRB2, MSRB3, NIT1, OXR1, PRDX2, PRDX3, PRDX4, PRDX5, PRDX6, PRXL2A, SOD1, SOD2, TXN2, TXNRD1, TXNRD2	PRDX6	0.679225	1
Amidoxime reducing complex	CYB5B, CYB5R3, MTARC1, MTARC2		1	1
Selenoproteins	GPX1, GPX4, SELENOO, TXNRD1, TXNRD2		1	1
Electron carriers	CHDH, CYB5B, CYC1, CYCS, DHODH, ETFA, ETFB, ETFBKMT, ETFDH, ETFRF1, GPD2, MT-CYB, PRODH, PRODH2, SQOR	SQOR	0.46827	1
Cytochromes	CYB5B, CYC1, CYCS, MT-CYB		1	1
ABC transporters	ABCA9, ABCB10, ABCB6, ABCB7, ABCB8, ABCD1, ABCD2, ABCD3		1	1
Immune response	ACOD1, C1QBP, IFI27, MAVS, NLRX1		1	1
cAMP-PKA signaling	ADCY10, AKAP1, AKAP10, PDE2A, PRKACA, SPHKAP		1	1
Fusion	ARL2, MFN1, MFN2, MIGA1, MIGA2, MTCH2, OMA1, OPA1, PLD6		1	1
Fission	ARMC10, DNM1L, FIS1, MFF, MIEF1, MIEF2, MTFP1, MTFR1, MTFR2, MUL1, OMA1, RAB24, SLC25A46, SPIRE1, STX17	MTFR2	0.46827	1
Organelle contact sites	AHCYL1, ATAD3A, ATAD3B, FKBP8, FUNDC2, MFN1, MFN2, MIGA2, PIGBOS1, RMDN3, SPIRE1, STX17, SYNJ2BP, VDAC1	ATAD3A	0.445399	1
Mitophagy	BCL2L13, FKBP8, FUNDC1, MARCHF5, NIPSNAP1, NIPSNAP2, PARK7, PARL, PGAM5, PINK1, PRKN, TOMM7, USP30, VPS13D		1	1
Autophagy	BCL2L13, FKBP8, FUNDC1, MARCHF5, NBR1, NIPSNAP1, NIPSNAP2, PARK7, PARL, PGAM5, PINK1, PRKN, RAB24, SNAP29, STX17, TOMM7, USP30, VPS13D		1	1
Cristae formation	APOO, APOOL, ATP5MD, ATP5ME, ATP5MG, CHCHD3, CHCHD6, IMMT, MICOS10, MICOS13, OPA1		1	1
MICOS complex	APOO, APOOL, CHCHD3, CHCHD6, IMMT, MICOS10, MICOS13		1	1
