# Supplementary material for: Mitochondria remodeling during endometrial stromal cell decidualization
Source: Life Sci Alliance. 2024 Oct 4;7(12):e202402627. doi: 10.26508/lsa.202402627 (PMC11452479; doi:10.26508/lsa.202402627)
Supplement: Supplementary file 4 [file LSA-2024-02627_Supplemental_Data_1.txt]

# Huygens Deconvolution template file
# Format: nested Tcl-style list
# Saved: Tue Jul 09 11:18:03 CEST 2024

info {title {Deconvolution template} version 2.5 templateName Sitia-mito date {Tue Jul 09 11:18:03 CEST 2024}}
taskList {autocrop stabilize adjbl crossTalk cmle:0 cmle:1 cmle:2 zdrift}
autocrop {enabled 0 cropPath {}}
stabilize {enabled 0 type auto objectiveAngle 45 stageMovement negX zSamplInterp axis}
adjbl {enabled 0 ni 0}
crossTalk {enabled 0 crossPath {}}
cmle:0 {psfMode auto psfPath {} it 94 q 0.02 bgMode wf bgRadius 0.7 brMode auto varPsf off varPsfCnt 1 blMode auto pad auto mode fast timeOut 10000 psfChan {} acuityMode on reduceMode auto anisotropyMode off bg 0.0 acuity -100 anisotropy 0.00 snr 43.90}
cmle:1 {psfMode auto psfPath {} it 43 q 0.02 bgMode wf bgRadius 0.7 brMode auto varPsf off varPsfCnt 1 blMode auto pad auto mode fast timeOut 10000 psfChan {} acuityMode auto reduceMode auto anisotropyMode off bg 0.0 acuity -66 anisotropy 0.00 snr 41.03}
cmle:2 {psfMode auto psfPath {} it 43 q 0.02 bgMode wf bgRadius 0.7 brMode auto varPsf off varPsfCnt 1 blMode auto pad auto mode fast timeOut 10000 psfChan {} acuityMode on reduceMode auto anisotropyMode off bg 0.0 acuity 22 anisotropy 0.00 snr 50.49}
zdrift {enabled 0 survey single chan 0 filter median filterSize 3}
