# Supplementary material for: Mitochondria remodeling during endometrial stromal cell decidualization
Source: Life Sci Alliance. 2024 Oct 4;7(12):e202402627. doi: 10.26508/lsa.202402627 (PMC11452479; doi:10.26508/lsa.202402627)
Supplement: Supplementary file 5 [file LSA-2024-02627_Supplemental_Data_2.txt]

# Huygens Analysis template file
# Format: nested Tcl-style list
# Saved: Wed Jul 10 18:41:46 CEST 2024

info {title {Analysis template} version 2.0 templateName {Mitochondria - correct analysis for 2 channel files} date {Wed Jul 10 18:41:46 CEST 2024}}
taskList {contents items stat analysis}
contents {data 0} 
items {data {{controls {frame 0 pdim 0 channelInPipe_0 0 gaussMode_0 0 sigma_0 0.096 threshAbs_0 100 seed_0 2222.7 garbage_0 1 segMode_0 labelDirect segImage_0 {No image selected} fragmentation_0 50 seedMode_0 sparse transp_0 60 bright_0 80 colorMode_0 uniform hueSel_min_0 137.647 hueSel_max_0 137.647 channelInPipe_1 1 gaussMode_1 0 sigma_1 0.096 threshAbs_1 1498 seed_1 7901.7 garbage_1 1 segMode_1 labelDirect segImage_1 {No image selected} fragmentation_1 50 seedMode_1 sparse transp_1 60 bright_1 80 colorMode_1 uniform hueSel_min_1 197 hueSel_max_1 197 channelInPipe_m -1 gaussMode_m 0 sigma_m 0.0 threshAbs_m 0.0 transp_m 60 bright_m 80 hueSel_min_m 137.647 hueSel_max_m 1.0 transp_r 80 bright_r 40 hueSel_min_r 0 hueSel_max_r 1 renderSize Canvas zoom 1.0 twist 0 tilt 0 shiftRelX 0.0 shiftRelY 0.0 transpQual Simple bBox 1 bBoxRulers 0 scale 1 orientation 1 idLabels 0 logo 0 highQualityMip 0 relaxedSelection 1 colorParSel,select_0 Label colorParSel,select_1 Label clus,dist,textvar_0 86.624978 clus,minPnts,textvar_0 6 clus,garbCnt,textvar_0 1 clus,autoEstDist,textvar_0 {Until finish} clus,colorClus_0 1 clus,dist,textvar_1 19.008993 clus,minPnts,textvar_1 6 clus,garbCnt,textvar_1 1 clus,autoEstDist,textvar_1 {Until finish} clus,colorClus_1 1 clus,use2DDist 0} namespace ::Label::GUI}}} 
stat {data {name 60x_D0_HLAv_TOM20fr_06_R3D_cmle_ch00 handle HuImg:174 dimensions {2040 2040 55 0 2} sampleSizes {1.083050e-01 1.083050e-01 1.000000e-01 1.000000e+00} channelRepr {general purpose} channelConfig {multiple outer (stacked) channels} channels 2 pDimSize 1 pDimConfig generic dataType {16bit unsigned integer} scaling {1.000 1.000} maxValue 21327 minValue 0 minLargerZero 1 maxPos {1821 837 22 0 0} minPos {0 0 0 0 0} mean 2.191718e+02 sum 5.016580e+10 stdDev 3.184741e+02 norm 5.848938e+06 cm {1.082232e+03 1.192916e+03 2.732312e+01 0.000000e+00} maxValue_1 65535 minValue_1 0 minLargerZero_1 1 maxPos_1 {1043 1532 39 0 0} minPos_1 {0 0 0 0 0} mean_1 1.306160e+02 sum_1 2.989644e+10 stdDev_1 6.136374e+02 norm_1 9.491729e+06 cm_1 {9.655789e+02 1.080827e+03 3.465912e+01 0.000000e+00} hist {name - median 0.000000 percentile {50.000000 0.000000} peakCount 130287890.000000 peakNonZeroCount 47591977.000000 peakPos {86.000000 264.500000 -1.000000 -1.000000} peakNonZeroPos {258.000000 264.500000 -1.000000 -1.000000} clipCount {0 0 0 0} maxExpect 0.000000 maxExpectPerc 0.000000 otsu 0.000000e+00 }}} 
analysis {objectAnalysis {creator objectAnalyzer parameters {reported {pipe 1 label 1 contrastLabel 0 voxCnt 1 voxVol 1 surfVol 1 surface 1 sum 1 min 0 max 0 avg 1 var 0 clusInx 0 contrastClusInx 0 objCnt 1 length 1 w0 0 w1 1 width,lat,max,val 0 width,lat,maxMin,val 1 width,ax,max,val 1 width,lat,min,val 0 width,ax,min,val 0 CM 1 CM,0 0 CM,1 0 CM,2 0 surfSph 1 axSph 0 axSphPB 1 axAspR 0 latAspR 0 offset 0 offset,0 0 offset,1 0 offset,2 0 span 0 span,0 0 span,1 0 span,2 0 spanC 0 spanC,0 0 spanC,1 0 spanC,2 0 border 0 borderNoZ 0 pOffset 0 pOffset,0 0 pOffset,1 0 pOffset,2 0 pSpan 0 pSpan,0 0 pSpan,1 0 pSpan,2 0 geom 0 geom,0 0 geom,1 0 geom,2 0 I,0 0 I,1 0 I,2 0 PA,0 0 PA,0,0 0 PA,0,1 0 PA,0,2 0 PA,1 0 PA,1,0 0 PA,1,1 0 PA,1,2 0 PA,2 0 PA,2,0 0 PA,2,1 0 PA,2,2 0 absThresh 0 absSeed 0 relThresh 0 relSeed 0 maxVol 0 chan 1 frame 0 pdim 0 garb 0 CMCM 0 CMCM,0 0 CMCM,1 0 CMCM,2 0 CMsurf 0 CMsurf,0 0 CMsurf,1 0 CMsurf,2 0 aDistHull 0 aDistHull,0 0 aDistHull,1 0 aDistHull,2 0 aDist 0 aDist,0 0 aDist,1 0 aDist,2 0 rCMCM 0 rCMCM,0 0 rCMCM,1 0 rCMCM,2 0 rCMsurf 0 rCMsurf,0 0 rCMsurf,1 0 rCMsurf,2 0 rCMper 0 rCMperXY 0 rCMper,0 0 rCMper,1 0 rCMper,2 0 rDist 0 rDist,0 0 rDist,1 0 rDist,2 0 neigh_1 0 neigh_11 0 nCMCM 0 nSS 0 neigh_1P 0 neigh_11P 0 npCMCM 0 npSS 0 nCMCM,0 0 nCMCM,1 0 nCMCM,2 0 npCMCM,0 0 npCMCM,1 0 npCMCM,2 0 neigh_2 0 n2CMCM 0 neigh_2P 0 n2CMCM,0 0 n2CMCM,1 0 n2CMCM,2 0 np2CMCM 0 np2CMCM,0 0 np2CMCM,1 0 np2CMCM,2 0 iLabel 0 iParent 0 iChiCnt 0 iVoxCnt 0 piVoxCnt 0 iSum 0 piSum 0 icSum 0 coSum 0 coMin 0 coMax 0 hullVol 0 hullSurface 0 hullCV 0 hullCV,0 0 hullCV,1 0 hullCV,2 0 hullLength 0 hullW0 0 hullW1 0 hullSurfSph 0 hullAxSphPB 0} displayed {pipe 0 label 0 contrastLabel 0 voxCnt 0 voxVol 0 surfVol 0 surface 1 sum 0 min 0 max 0 avg 0 var 0 clusInx 0 contrastClusInx 0 objCnt 0 length 1 w0 0 w1 0 width,lat,max,val 0 width,lat,maxMin,val 0 width,ax,max,val 0 width,lat,min,val 0 width,ax,min,val 0 CM 0 CM,0 0 CM,1 0 CM,2 0 surfSph 1 axSph 0 axSphPB 0 axAspR 0 latAspR 0 offset 0 offset,0 0 offset,1 0 offset,2 0 span 0 span,0 0 span,1 0 span,2 0 spanC 0 spanC,0 0 spanC,1 0 spanC,2 0 border 0 borderNoZ 0 pOffset 0 pOffset,0 0 pOffset,1 0 pOffset,2 0 pSpan 0 pSpan,0 0 pSpan,1 0 pSpan,2 0 geom 0 geom,0 0 geom,1 0 geom,2 0 I,0 0 I,1 0 I,2 0 PA,0 0 PA,0,0 0 PA,0,1 0 PA,0,2 0 PA,1 0 PA,1,0 0 PA,1,1 0 PA,1,2 0 PA,2 0 PA,2,0 0 PA,2,1 0 PA,2,2 0 absThresh 0 absSeed 0 relThresh 0 relSeed 0 maxVol 0 chan 0 frame 0 pdim 0 garb 0 CMCM 0 CMCM,0 0 CMCM,1 0 CMCM,2 0 CMsurf 0 CMsurf,0 0 CMsurf,1 0 CMsurf,2 0 aDistHull 0 aDistHull,0 0 aDistHull,1 0 aDistHull,2 0 aDist 0 aDist,0 0 aDist,1 0 aDist,2 0 rCMCM 0 rCMCM,0 0 rCMCM,1 0 rCMCM,2 0 rCMsurf 0 rCMsurf,0 0 rCMsurf,1 0 rCMsurf,2 0 rCMper 0 rCMperXY 0 rCMper,0 0 rCMper,1 0 rCMper,2 0 rDist 0 rDist,0 0 rDist,1 0 rDist,2 0 neigh_1 0 neigh_11 0 nCMCM 0 nSS 0 neigh_1P 0 neigh_11P 0 npCMCM 0 npSS 0 nCMCM,0 0 nCMCM,1 0 nCMCM,2 0 npCMCM,0 0 npCMCM,1 0 npCMCM,2 0 neigh_2 0 n2CMCM 0 neigh_2P 0 n2CMCM,0 0 n2CMCM,1 0 n2CMCM,2 0 np2CMCM 0 np2CMCM,0 0 np2CMCM,1 0 np2CMCM,2 0 iLabel 0 iParent 0 iChiCnt 0 iVoxCnt 0 piVoxCnt 0 iSum 0 piSum 0 icSum 0 coSum 0 coMin 0 coMax 0 hullVol 0 hullSurface 0 hullCV 0 hullCV,0 0 hullCV,1 0 hullCV,2 0 hullLength 0 hullW0 0 hullW1 0 hullSurfSph 0 hullAxSphPB 0} selectedPreset {Small particles geometry}} history {{time 1720629502.576 description {set initial parameters} operation setControls data {frame 0 pdim 0 channelInPipe_0 0 gaussMode_0 0 sigma_0 0.096 threshAbs_0 584.5 seed_0 2658.75 garbage_0 1 segMode_0 labelDirect segImage_0 {No image selected} fragmentation_0 50 seedMode_0 sparse transp_0 60 bright_0 80 colorMode_0 uniform hueSel_min_0 137.647 hueSel_max_0 137.647 channelInPipe_1 -1 gaussMode_1 0 sigma_1 0.0 threshAbs_1 0.0 seed_1 0 garbage_1 1 segMode_1 labelDirect segImage_1 {No image selected} fragmentation_1 50 seedMode_1 sparse transp_1 60 bright_1 80 colorMode_1 uniform hueSel_min_1 137.647 hueSel_max_1 137.647 channelInPipe_m -1 gaussMode_m 0 sigma_m 0.0 threshAbs_m 0.0 transp_m 60 bright_m 80 hueSel_min_m 137.647 hueSel_max_m 1.0 transp_r 80 bright_r 40 hueSel_min_r 0 hueSel_max_r 1 renderSize Canvas zoom 1.0 twist 0 tilt 0 shiftRelX 0 shiftRelY 0 transpQual Simple bBox 1 bBoxRulers 0 scale 1 orientation 1 idLabels 0 logo 0 highQualityMip 0 relaxedSelection 1 colorParSel,select_0 Label colorParSel,select_1 Label clus,dist,textvar_0 0 clus,minPnts,textvar_0 6 clus,garbCnt,textvar_0 1 clus,autoEstDist,textvar_0 {Until finish} clus,colorClus_0 1 clus,dist,textvar_1 0 clus,minPnts,textvar_1 6 clus,garbCnt,textvar_1 1 clus,autoEstDist,textvar_1 {Until finish} clus,colorClus_1 1 clus,use2DDist 0}} {time 1720629513.881 description {set all parameters} operation setAll data {frame 0 pdim 0 transp_0 60 bright_0 80 colorMode_0 uniform hueSel_min_0 137.647 hueSel_max_0 137.647 transp_1 60 bright_1 80 colorMode_1 uniform hueSel_min_1 137.647 hueSel_max_1 137.647 transp_m 60 bright_m 80 hueSel_min_m 137.647 hueSel_max_m 1.0 transp_r 80 bright_r 40 hueSel_min_r 0 hueSel_max_r 1 renderSize Canvas zoom 1.0 twist 0 tilt 0 shiftRelX 0.0 shiftRelY 0.0 transpQual Simple bBox 1 bBoxRulers 0 scale 1 orientation 1 idLabels 0 logo 0 highQualityMip 0 relaxedSelection 1 colorParSel,select_0 Label colorParSel,select_1 Label channelInPipe_0 1 gaussMode_0 0 sigma_0 0.096 threshAbs_0 1792 seed_0 8166.3 garbage_0 1 segMode_0 labelDirect segImage_0 {No image selected} fragmentation_0 50 seedMode_0 sparse channelInPipe_1 -1 gaussMode_1 0 sigma_1 0.0 threshAbs_1 0.0 seed_1 0 garbage_1 1 segMode_1 labelDirect segImage_1 {No image selected} fragmentation_1 50 seedMode_1 sparse channelInPipe_m -1 gaussMode_m 0 sigma_m 0.0 threshAbs_m 0.0 clus,dist,textvar_0 17.988120 clus,minPnts,textvar_0 6 clus,garbCnt,textvar_0 1 clus,autoEstDist,textvar_0 {Until finish} clus,colorClus_0 1 clus,dist,textvar_1 0 clus,minPnts,textvar_1 6 clus,garbCnt,textvar_1 1 clus,autoEstDist,textvar_1 {Until finish} clus,colorClus_1 1 clus,use2DDist 0}} {time 1720629516.097 description {set all parameters} operation setAll data {frame 0 pdim 0 transp_0 60 bright_0 80 colorMode_0 uniform hueSel_min_0 137.647 hueSel_max_0 137.647 transp_1 60 bright_1 80 colorMode_1 uniform hueSel_min_1 137.647 hueSel_max_1 137.647 transp_m 60 bright_m 80 hueSel_min_m 137.647 hueSel_max_m 1.0 transp_r 80 bright_r 40 hueSel_min_r 0 hueSel_max_r 1 renderSize Canvas zoom 1.0 twist 0 tilt 0 shiftRelX 0.0 shiftRelY 0.0 transpQual Simple bBox 1 bBoxRulers 0 scale 1 orientation 1 idLabels 0 logo 0 highQualityMip 0 relaxedSelection 1 colorParSel,select_0 Label colorParSel,select_1 Label channelInPipe_0 0 gaussMode_0 0 sigma_0 0.096 threshAbs_0 584.5 seed_0 2658.75 garbage_0 1 segMode_0 labelDirect segImage_0 {No image selected} fragmentation_0 50 seedMode_0 sparse channelInPipe_1 -1 gaussMode_1 0 sigma_1 0.0 threshAbs_1 0.0 seed_1 0 garbage_1 1 segMode_1 labelDirect segImage_1 {No image selected} fragmentation_1 50 seedMode_1 sparse channelInPipe_m -1 gaussMode_m 0 sigma_m 0.0 threshAbs_m 0.0 clus,dist,textvar_0 36.103405 clus,minPnts,textvar_0 6 clus,garbCnt,textvar_0 1 clus,autoEstDist,textvar_0 {Until finish} clus,colorClus_0 1 clus,dist,textvar_1 0 clus,minPnts,textvar_1 6 clus,garbCnt,textvar_1 1 clus,autoEstDist,textvar_1 {Until finish} clus,colorClus_1 1 clus,use2DDist 0}} {time 1720629518.484 description {set all parameters} operation setAll data {frame 0 pdim 0 transp_0 60 bright_0 80 colorMode_0 uniform hueSel_min_0 137.647 hueSel_max_0 137.647 transp_1 60 bright_1 80 colorMode_1 uniform hueSel_min_1 137.647 hueSel_max_1 137.647 transp_m 60 bright_m 80 hueSel_min_m 137.647 hueSel_max_m 1.0 transp_r 80 bright_r 40 hueSel_min_r 0 hueSel_max_r 1 renderSize Canvas zoom 1.0 twist 0 tilt 0 shiftRelX 0.0 shiftRelY 0.0 transpQual Simple bBox 1 bBoxRulers 0 scale 1 orientation 1 idLabels 0 logo 0 highQualityMip 0 relaxedSelection 1 colorParSel,select_0 Label colorParSel,select_1 Label channelInPipe_0 1 gaussMode_0 0 sigma_0 0.096 threshAbs_0 1792 seed_0 8166.3 garbage_0 1 segMode_0 labelDirect segImage_0 {No image selected} fragmentation_0 50 seedMode_0 sparse channelInPipe_1 -1 gaussMode_1 0 sigma_1 0.0 threshAbs_1 0.0 seed_1 0 garbage_1 1 segMode_1 labelDirect segImage_1 {No image selected} fragmentation_1 50 seedMode_1 sparse channelInPipe_m -1 gaussMode_m 0 sigma_m 0.0 threshAbs_m 0.0 clus,dist,textvar_0 17.988120 clus,minPnts,textvar_0 6 clus,garbCnt,textvar_0 1 clus,autoEstDist,textvar_0 {Until finish} clus,colorClus_0 1 clus,dist,textvar_1 0 clus,minPnts,textvar_1 6 clus,garbCnt,textvar_1 1 clus,autoEstDist,textvar_1 {Until finish} clus,colorClus_1 1 clus,use2DDist 0}} {time 1720629520.007 description {set all parameters} operation setAll data {frame 0 pdim 0 transp_0 60 bright_0 80 colorMode_0 uniform hueSel_min_0 137.647 hueSel_max_0 137.647 transp_1 60 bright_1 80 colorMode_1 uniform hueSel_min_1 137.647 hueSel_max_1 137.647 transp_m 60 bright_m 80 hueSel_min_m 137.647 hueSel_max_m 1.0 transp_r 80 bright_r 40 hueSel_min_r 0 hueSel_max_r 1 renderSize Canvas zoom 1.0 twist 0 tilt 0 shiftRelX 0.0 shiftRelY 0.0 transpQual Simple bBox 1 bBoxRulers 0 scale 1 orientation 1 idLabels 0 logo 0 highQualityMip 0 relaxedSelection 1 colorParSel,select_0 Label colorParSel,select_1 Label channelInPipe_0 0 gaussMode_0 0 sigma_0 0.096 threshAbs_0 584.5 seed_0 2658.75 garbage_0 1 segMode_0 labelDirect segImage_0 {No image selected} fragmentation_0 50 seedMode_0 sparse channelInPipe_1 -1 gaussMode_1 0 sigma_1 0.0 threshAbs_1 0.0 seed_1 0 garbage_1 1 segMode_1 labelDirect segImage_1 {No image selected} fragmentation_1 50 seedMode_1 sparse channelInPipe_m -1 gaussMode_m 0 sigma_m 0.0 threshAbs_m 0.0 clus,dist,textvar_0 36.103405 clus,minPnts,textvar_0 6 clus,garbCnt,textvar_0 1 clus,autoEstDist,textvar_0 {Until finish} clus,colorClus_0 1 clus,dist,textvar_1 0 clus,minPnts,textvar_1 6 clus,garbCnt,textvar_1 1 clus,autoEstDist,textvar_1 {Until finish} clus,colorClus_1 1 clus,use2DDist 0}} {time 1720629526.517 description {set segmentation} operation setSegmentation data {channelInPipe_0 0 gaussMode_0 0 sigma_0 0.096 threshAbs_0 100 seed_0 2222.7 garbage_0 1 segMode_0 labelDirect segImage_0 {No image selected} fragmentation_0 50 seedMode_0 sparse channelInPipe_1 -1 gaussMode_1 0 sigma_1 0.0 threshAbs_1 0.0 seed_1 0 garbage_1 1 segMode_1 labelDirect segImage_1 {No image selected} fragmentation_1 50 seedMode_1 sparse channelInPipe_m -1 gaussMode_m 0 sigma_m 0.0 threshAbs_m 0.0 ctlData {pipe 0}}} {time 1720629535.370 description {set all parameters} operation setAll data {frame 0 pdim 0 transp_0 60 bright_0 80 colorMode_0 uniform hueSel_min_0 137.647 hueSel_max_0 137.647 transp_1 60 bright_1 80 colorMode_1 uniform hueSel_min_1 137.647 hueSel_max_1 137.647 transp_m 60 bright_m 80 hueSel_min_m 137.647 hueSel_max_m 1.0 transp_r 80 bright_r 40 hueSel_min_r 0 hueSel_max_r 1 renderSize Canvas zoom 1.0 twist 0 tilt 0 shiftRelX 0.0 shiftRelY 0.0 transpQual Simple bBox 1 bBoxRulers 0 scale 1 orientation 1 idLabels 0 logo 0 highQualityMip 0 relaxedSelection 1 colorParSel,select_0 Label colorParSel,select_1 Label channelInPipe_0 1 gaussMode_0 0 sigma_0 0.096 threshAbs_0 1792 seed_0 8166.3 garbage_0 1 segMode_0 labelDirect segImage_0 {No image selected} fragmentation_0 50 seedMode_0 sparse channelInPipe_1 -1 gaussMode_1 0 sigma_1 0.0 threshAbs_1 0.0 seed_1 0 garbage_1 1 segMode_1 labelDirect segImage_1 {No image selected} fragmentation_1 50 seedMode_1 sparse channelInPipe_m -1 gaussMode_m 0 sigma_m 0.0 threshAbs_m 0.0 clus,dist,textvar_0 17.988120 clus,minPnts,textvar_0 6 clus,garbCnt,textvar_0 1 clus,autoEstDist,textvar_0 {Until finish} clus,colorClus_0 1 clus,dist,textvar_1 0 clus,minPnts,textvar_1 6 clus,garbCnt,textvar_1 1 clus,autoEstDist,textvar_1 {Until finish} clus,colorClus_1 1 clus,use2DDist 0}} {time 1720629546.417 description {set all parameters} operation setAll data {frame 0 pdim 0 transp_0 60 bright_0 80 colorMode_0 uniform hueSel_min_0 137.647 hueSel_max_0 137.647 transp_1 60 bright_1 80 colorMode_1 uniform hueSel_min_1 137.647 hueSel_max_1 137.647 transp_m 60 bright_m 80 hueSel_min_m 137.647 hueSel_max_m 1.0 transp_r 80 bright_r 40 hueSel_min_r 0 hueSel_max_r 1 renderSize Canvas zoom 1.0 twist 0 tilt 0 shiftRelX 0.0 shiftRelY 0.0 transpQual Simple bBox 1 bBoxRulers 0 scale 1 orientation 1 idLabels 0 logo 0 highQualityMip 0 relaxedSelection 1 colorParSel,select_0 Label colorParSel,select_1 Label channelInPipe_0 0 gaussMode_0 0 sigma_0 0.096 threshAbs_0 100 seed_0 2222.7 garbage_0 1 segMode_0 labelDirect segImage_0 {No image selected} fragmentation_0 50 seedMode_0 sparse channelInPipe_1 -1 gaussMode_1 0 sigma_1 0.0 threshAbs_1 0.0 seed_1 0 garbage_1 1 segMode_1 labelDirect segImage_1 {No image selected} fragmentation_1 50 seedMode_1 sparse channelInPipe_m -1 gaussMode_m 0 sigma_m 0.0 threshAbs_m 0.0 clus,dist,textvar_0 86.624978 clus,minPnts,textvar_0 6 clus,garbCnt,textvar_0 1 clus,autoEstDist,textvar_0 {Until finish} clus,colorClus_0 1 clus,dist,textvar_1 0 clus,minPnts,textvar_1 6 clus,garbCnt,textvar_1 1 clus,autoEstDist,textvar_1 {Until finish} clus,colorClus_1 1 clus,use2DDist 0}} {time 1720629603.152 description {set all parameters} operation setAll data {frame 0 pdim 0 transp_0 60 bright_0 80 colorMode_0 uniform hueSel_min_0 137.647 hueSel_max_0 137.647 transp_1 60 bright_1 80 colorMode_1 uniform hueSel_min_1 137.647 hueSel_max_1 137.647 transp_m 60 bright_m 80 hueSel_min_m 137.647 hueSel_max_m 1.0 transp_r 80 bright_r 40 hueSel_min_r 0 hueSel_max_r 1 renderSize Canvas zoom 1.0 twist 0 tilt 0 shiftRelX 0.0 shiftRelY 0.0 transpQual Simple bBox 1 bBoxRulers 0 scale 1 orientation 1 idLabels 0 logo 0 highQualityMip 0 relaxedSelection 1 colorParSel,select_0 Label colorParSel,select_1 Label channelInPipe_0 0 gaussMode_0 0 sigma_0 0.096 threshAbs_0 100 seed_0 2222.7 garbage_0 1 segMode_0 labelDirect segImage_0 {No image selected} fragmentation_0 50 seedMode_0 sparse channelInPipe_1 1 gaussMode_1 0 sigma_1 0.096 threshAbs_1 1792 seed_1 8166.3 garbage_1 1 segMode_1 labelDirect segImage_1 {No image selected} fragmentation_1 50 seedMode_1 sparse channelInPipe_m -1 gaussMode_m 0 sigma_m 0.0 threshAbs_m 0.0 clus,dist,textvar_0 86.624978 clus,minPnts,textvar_0 6 clus,garbCnt,textvar_0 1 clus,autoEstDist,textvar_0 {Until finish} clus,colorClus_0 1 clus,dist,textvar_1 17.988120 clus,minPnts,textvar_1 6 clus,garbCnt,textvar_1 1 clus,autoEstDist,textvar_1 {Until finish} clus,colorClus_1 1 clus,use2DDist 0}} {time 1720629610.809 description {set view parameters} operation setView data {frame 0 pdim 0 transp_0 60 bright_0 80 colorMode_0 uniform hueSel_min_0 137.647 hueSel_max_0 137.647 transp_1 60 bright_1 80 colorMode_1 uniform hueSel_min_1 197 hueSel_max_1 197 transp_m 60 bright_m 80 hueSel_min_m 137.647 hueSel_max_m 1.0 transp_r 80 bright_r 40 hueSel_min_r 0 hueSel_max_r 1 renderSize Canvas zoom 1.0 twist 0 tilt 0 shiftRelX 0.0 shiftRelY 0.0 transpQual Simple bBox 1 bBoxRulers 0 scale 1 orientation 1 idLabels 0 logo 0 highQualityMip 0 relaxedSelection 1 colorParSel,select_0 Label colorParSel,select_1 Label}} {time 1720629680.248 description {set segmentation} operation setSegmentation data {channelInPipe_0 0 gaussMode_0 0 sigma_0 0.096 threshAbs_0 100 seed_0 2222.7 garbage_0 1 segMode_0 labelDirect segImage_0 {No image selected} fragmentation_0 50 seedMode_0 sparse channelInPipe_1 1 gaussMode_1 0 sigma_1 0.096 threshAbs_1 1498 seed_1 7901.7 garbage_1 1 segMode_1 labelDirect segImage_1 {No image selected} fragmentation_1 50 seedMode_1 sparse channelInPipe_m -1 gaussMode_m 0 sigma_m 0.0 threshAbs_m 0.0 ctlData {pipe 1}}}}}} 
