# Supplementary material for: Mitochondria remodeling during endometrial stromal cell decidualization
Source: Life Sci Alliance. 2024 Oct 4;7(12):e202402627. doi: 10.26508/lsa.202402627 (PMC11452479; doi:10.26508/lsa.202402627)
Supplement: Supplementary file 6 [file LSA-2024-02627_Supplemental_Data_3.txt]

<!-- Created by Vision4D 3.4.0 tags/3.4-release^0@ce574f8180b6932dc9d0e2640d16fb2be1c30999 -->
<pipeline version="3.4">
<operations>
<operation type-id="arivis.analysis.selection" id="arivis.analysis.selection1">
<settings>{"Document":"D:\\ALEMBIC\\VAleria\\Dellatorre MArco\\Mitochondria x Valeria\\12.10.21_D6ctrl_HLAv_TOM20fr_100x_02_R3D_cmle_ch00.sis","ScopeID":"0","PixelType":1,"Bounds":"0, 0, 2040, 2040","Channels":"1-2","Planes":"1-18","Frames":"1","SelectionHint":3,"Zoom":1.0,"ZoomXYOnly":false,"CropToBounds":false,"LegacyMode":false}</settings>
</operation>
<operation type-id="arivis.analysis.voxel.ShapeDetection" id="arivis.analysis.voxel.ShapeDetection1" name="Shape Detection">
<inputs>
<port operation-ref="arivis.analysis.selection1" port-index="0"/>
</inputs>
<settings OutputMode="1" OutputFile="" CreateNewChannels="False" NewChannelNamePattern="$o ($n)" channels="[{"v":1,"id":"arivis.analysis.selection1.0.1"}]">
<strategy planewise="True"/>
<filter maintaincolorrange="True">{"Alpha":0.75,"Beta":0.75,"Gamma":1304.64,"ObjectDimension":1,"BrightObjects":true,"MinSigma":5.0,"MaxSigma":10.0,"NumSigmaSteps":10,"UseLogarithmicStepMethod":true,"MaskInput":false,"InvertMask":false,"MaskThreshold":0.1,"GlobalMinimum":0.0,"GlobalMaximum":0.99999853212935685,"UseLegacyMode":false}</filter>
</settings>
</operation>
<operation type-id="arivis.analysis.voxelresult" id="arivis.analysis.voxelresult1">
<inputs>
<port operation-ref="arivis.analysis.voxel.ShapeDetection1" port-index="0"/>
</inputs>
<settings mode="5" useForAnnotations="false" filename="" scopename="" channels="[]" autochannels="true"/>
</operation>
<operation type-id="arivis.analysis.segmentation.SimpleWatershed" id="arivis.analysis.segmentation.SimpleWatershed1" name="Mitochondria">
<inputs>
<port operation-ref="arivis.analysis.voxelresult1" port-index="0"/>
</inputs>
<settings object-name-pattern="$t #$I ($o)" color-mode="2" color="#FFEA00" version="1.0">
<strategy planewise="True">
<restrictor/>
<preparer/>
</strategy>
<labeler channel="[{"v":1,"id":"arivis.analysis.voxelresult1.0.0"}]">{"ObjectBased":false,"Bright":true,"Threshold":21000.0,"MaximumDistance":2.83,"Level":0.84514575262581715,"MinimumIntensity":0.0,"MaximumIntensity":65534.0,"Connectivity":0}</labeler>
<creator useholes="True"/>
<merger>
<overlapping/>
<validator/>
</merger>
<filter/>
<publisher/>
</settings>
</operation>
<operation type-id="arivis.analysis.store.ImportAnnotation" id="arivis.analysis.store.ImportAnnotation1" name="Cell">
<inputs>
<port operation-ref="arivis.analysis.voxelresult1" port-index="0"/>
</inputs>
<settings>{"Tags":["Manual"],"CopyTags":true,"CopyCompartments":true,"TagsToRemove":null}</settings>
</operation>
<operation type-id="arivis.analysis.volume.FeatureFilter" id="arivis.analysis.volume.FeatureFilter1" name="MitochondriaOK">
<inputs>
<port operation-ref="arivis.analysis.segmentation.SimpleWatershed1" port-index="0"/>
</inputs>
<settings color-mode="0" notOutputActive="False">{"FilterParts":[{"Mode":0,"Feature1":{"FeatureId":"arivis.analysis.features.volume","ValueIndex":0},"Feature2":null,"Comparison":1,"CompareValue1":2E-17,"CompareValue2":1.0,"CompareString":""}]}</settings>
</operation>
<operation type-id="arivis.analysis.volume.Compartmentalization" id="arivis.analysis.volume.Compartmentalization1" name="Compartments">
<inputs>
<port operation-ref="arivis.analysis.volume.FeatureFilter1" port-index="0"/>
</inputs>
<settings object-name-pattern="$t #$I ($o)" color-mode="0" version="1.0">{"Nodes":[{"Operation":"arivis.analysis.store.ImportAnnotation1","Port":0,"Name":"Cell","Children":[{"Operation":"arivis.analysis.volume.FeatureFilter1","Port":0,"Name":"MitochondriaOK","Children":[]}]}],"Overlap":0.01,"AddReferenceToGroup":true}</settings>
</operation>
<operation type-id="arivis.analysis.store.ExportAnnotation" id="arivis.analysis.store.ExportAnnotation1" name="MitoPerCell">
<inputs>
<port operation-ref="arivis.analysis.volume.Compartmentalization1" port-index="0"/>
</inputs>
<settings version="3.1">{"File":"D:\\ALEMBIC\\VAleria\\Dellatorre MArco\\Mitochondria x Valeria\\image1-MitoPerCell.xlsx","Features":[{"FeatureId":"arivis.analysis.features.scope","ValueIndex":0},{"FeatureId":"arivis.analysis.features.oriented-bounding-box-3d","ValueIndex":0},{"FeatureId":"arivis.analysis.features.oriented-bounding-box-3d","ValueIndex":1},{"FeatureId":"arivis.analysis.features.oriented-bounding-box-3d","ValueIndex":2},{"FeatureId":"arivis.analysis.features.parent-ids","ValueIndex":0},{"FeatureId":"arivis.analysis.features.volume","ValueIndex":0},{"FeatureId":"2279815c-a767-417a-92a5-682725c802bf","ValueIndex":0},{"FeatureId":"2279815c-a767-417a-92a5-682725c802bf","ValueIndex":1},{"FeatureId":"2279815c-a767-417a-92a5-682725c802bf","ValueIndex":2},{"FeatureId":"2279815c-a767-417a-92a5-682725c802bf","ValueIndex":4},{"FeatureId":"a2d0f6da-f88e-4403-91d0-38fc156fd59f","ValueIndex":0}],"Details":null,"Mode":3}</settings>
</operation>
<operation type-id="arivis.analysis.store.ExportAnnotation" id="arivis.analysis.store.ExportAnnotation2" name="SingleMitochondria">
<inputs>
<port operation-ref="arivis.analysis.volume.FeatureFilter1" port-index="0"/>
</inputs>
<settings version="3.1">{"File":"D:\\ALEMBIC\\VAleria\\Dellatorre MArco\\Mitochondria x Valeria\\Image1_SingleMito.xlsx","Features":[{"FeatureId":"arivis.analysis.features.scope","ValueIndex":0},{"FeatureId":"arivis.analysis.features.name","ValueIndex":0},{"FeatureId":"arivis.analysis.features.oriented-bounding-box-3d","ValueIndex":0},{"FeatureId":"arivis.analysis.features.oriented-bounding-box-3d","ValueIndex":1},{"FeatureId":"arivis.analysis.features.oriented-bounding-box-3d","ValueIndex":2},{"FeatureId":"arivis.analysis.features.parent-ids","ValueIndex":0},{"FeatureId":"arivis.analysis.features.volume","ValueIndex":0},{"FeatureId":"arivis.analysis.features.surface-area","ValueIndex":0},{"FeatureId":"arivis.analysis.features.sphericity","ValueIndex":0}],"Details":null,"Mode":0}</settings>
</operation>
<operation type-id="arivis.analysis.store.StoreAnnotation" id="arivis.analysis.store.StoreAnnotation1">
<inputs>
<port operation-ref="arivis.analysis.segmentation.SimpleWatershed1" port-index="0"/>
</inputs>
<settings version="V_2_12_5">{"PortConnectionInformation":[{"OperationRef":"arivis.analysis.segmentation.SimpleWatershed1","PortIndex":0,"Connected":false},{"OperationRef":"arivis.analysis.store.ImportAnnotation1","PortIndex":0,"Connected":true},{"OperationRef":"arivis.analysis.volume.FeatureFilter1","PortIndex":0,"Connected":true},{"OperationRef":"arivis.analysis.volume.Compartmentalization1","PortIndex":0,"Connected":true}],"NamePattern":"$n","TagPattern":"$n","TagsToAdd":null,"TagsToDelete":["Mitochondria"],"PreserveAllTags":false,"KeepOnUndo":false}</settings>
</operation>
<operation type-id="arivis.analysis.endOfPipeline" id="arivis.analysis.endOfPipeline1">
<settings/>
</operation>
</operations>
<layout>
<entry name="arivis.analysis.voxel.ShapeDetection1">{"Sensitivity":{"pixeltype":"UInt16","maximum":"65232"}}</entry>
<entry name="arivis.analysis.segmentation.SimpleWatershed1">{"Labeler.Threshold":{"pixeltype":"UInt16","minimum":"0","maximum":"65535"}}</entry>
<entry name="_viewpartstates">arivis.analysis.voxel.ShapeDetection1=advanced arivis.analysis.voxelresult1=collapsed </entry>
</layout>
<features>
<![CDATA[ {"Version":"3.1","Features":[{"FactoryId":"arivis.objectstore.features.groupstatistics","Id":"2279815c-a767-417a-92a5-682725c802bf","Name":"VOLUME","Parameter":"{\"FeatureId\":\"arivis.analysis.features.volume-without-holes\",\"Value\":0,\"Tag\":null,\"Subgroups\":false,\"ObjectType\":null}"},{"FactoryId":"arivis.objectstore.features.groupstatistics","Id":"f6e27ed9-44a6-4dc2-b63e-e772ef4198e3","Name":"Global Area","Parameter":"{\"FeatureId\":\"arivis.analysis.features.projected-properties\",\"Value\":0,\"Tag\":null,\"Subgroups\":false,\"ObjectType\":null}"},{"FactoryId":"arivis.objectstore.features.compute","Id":"a2d0f6da-f88e-4403-91d0-38fc156fd59f","Name":"ratio","Parameter":"{\"FeatureA\":\"f6e27ed9-44a6-4dc2-b63e-e772ef4198e3\",\"ValueA\":2,\"FeatureB\":\"arivis.analysis.features.projected-properties\",\"ValueB\":0,\"Type\":1}"}]} ]]>
</features>
</pipeline>
